# Supplementary material for: Inhibition of Trpv4 rescues circuit and social deficits unmasked by acute inflammatory response in a Shank3 mouse model of Autism
Source: Mol Psychiatry. 2022 Jan 12;27(4):2080–94. doi: 10.1038/s41380-021-01427-0 (PMC9126815; doi:10.1038/s41380-021-01427-0)
Supplement: Supplementary file 3 — Supplementary table 1 [file 41380_2021_1427_MOESM3_ESM.xlsx]

## Sheet: Table_1 - Count Table
	scr1_D1nGn	scr1_D1nGp	scr1_D1pGn	scr1_D1pGp	scr2_D1nGn	scr2_D1nGp	scr2_D1pGn	scr2_D1pGp	scr3_D1nGn	scr3_D1nGp	scr3_D1pGn	scr3_D1pGp	sh2_D1nGn	sh2_D1nGp	sh2_D1pGn	sh2_D1pGp	sh1_D1nGn	sh1_D1nGp	sh1_D1pGn	sh1_D1pGp	sh4_D1nGn	sh4_D1nGp	sh4_D1pGn	sh4_D1pGp
Gnai3	228.931	212.66	169.913	167.452	246.517	98.901	122.358	131.171	206.413	202.397	156.897	184.954	255.678	206.476	204.701	149.285	203.846	153.371	166.662	156.753	128.103	150.559	118.495	148.128
Cdc45	12.0295	31.4559	7.90295	6.42593	23.7756	8.60907	6.21412	5.07079	14.629	43.339	6.33848	9.0655	23.328	3.8115	11.9767	9.01645	7.24132	4.6791	8.5868	6.94936	4.45814	1.07045	12.1336	4.02739
Narf	71.5086	72.1805	66.4953	60.1644	80.881	24.2431	38.1679	25.4018	56.1919	46.4528	44.1737	36.3054	71.0931	107.338	48.565	79.2458	110.222	103.915	86.9088	67.7563	70.6933	83.7626	56.0223	54.1706
Cav2	90.2211	47.9659	38.75	37.9886	269.236	67.4262	59.113	58.7925	129.269	29.6129	40.222	45.0239	360.117	100.716	57.5585	39.2615	77.1553	97.4813	57.8958	61.5915	53.1337	74.5033	35.6792	37.7513
Klf6	247.273	94.7732	121.221	94.058	192.23	109.921	95.2306	70.417	143.043	67.2962	74.8488	72.871	180.792	150.535	113.055	101.768	143.481	164.418	104.212	103.96	120.552	135.144	78.801	86.7881
Scmh1	57.9197	22.7085	35.2234	36.9176	50.8533	44.7672	39.2404	37.7439	49.3559	35.2686	42.5304	40.1224	58.0337	26.565	32.7715	32.5657	40.0516	48.1557	31.2247	36.4841	63.7786	37.3052	27.9209	29.6965
Cox5a	53.0188	87.5319	95.3453	68.1023	106.065	158.338	134.376	106.678	89.1756	151.242	116.44	107.051	96.2816	77.1155	95.3313	85.0666	49.4076	42.4368	79.4929	84.8494	69.1466	49.6153	81.5976	78.4235
Tbx2	31.7816	3.59165	0.169956	1.32299	39.9341	19.7664	0	0.0478377	14.5607	2.54188	0	0	48.8385	6.7375	0.131613	0	11.663	16.7668	1.62629	3.08238	33.5725	24.0851	1.80426	2.52265
Tbx4	7.12858	0.637228	0.892269	0	7.39684	0.206618	0	0	7.82722	5.02021	0	0	4.65129	4.1965	0.570321	0	8.65113	5.00404	2.99237	0.672519	8.00645	0.802837	2.97703	0.929398
Wnt3	9.35627	44.3742	7.86046	15.8128	6.16404	10.3998	8.39064	1.67432	21.7043	11.2478	15.181	4.46769	0.82292	39.9245	7.45804	14.685	23.1338	18.7814	22.9632	11.4328	16.1949	17.7695	12.3592	14.2508
Fer	30.6678	34.9317	17.293	19.8448	41.9595	22.5902	25.2035	17.6999	31.5823	10.0404	22.8107	19.3455	47.1927	32.9175	21.9354	24.8428	23.1979	34.1834	18.7348	18.158	36.12	26.4936	17.3209	19.2518
Xpo6	133.364	112.673	97.0449	72.8903	107.386	81.3385	74.3802	95.1969	127.97	151.242	101.846	98.853	147.016	136.483	101.693	129.997	92.8555	107.554	74.4189	65.4585	123.736	116.893	84.8453	84.9293
Tfe3	82.1272	53.1796	49.0323	44.1626	46.8026	31.7502	36.2753	45.3501	58.482	29.6764	38.3048	48.7975	50.055	74.0355	47.205	31.9951	98.3666	129.975	43.9097	48.3653	112.727	109.989	40.4605	51.2939
Axin2	5.04941	9.50049	11.557	12.9149	24.1718	8.74681	5.83559	8.61078	17.3293	17.6025	10.212	15.9622	23.5069	8.4315	14.3458	8.90231	5.76742	3.76928	6.30999	7.73397	4.45814	5.83395	8.79576	10.3562
Brat1	76.7065	63.4911	82.4286	94.184	47.0228	26.9292	51.5425	56.5441	72.154	71.7445	76.453	72.8276	54.4558	76.307	84.5391	74.224	80.039	80.1296	68.5643	78.9089	61.1402	76.0554	48.8954	68.2886
Gna12	410.933	118.93	41.8517	131.417	52.2182	91.2561	65.6426	59.7492	38.8285	43.4661	57.2028	43.3322	53.3824	74.9595	33.4296	53.3378	1173.54	932.181	993.856	683.055	727.313	625.517	681.198	641.196
Slc22a18	0.742561	1.44825	2.76178	1.70098	1.89324	4.47672	3.43827	5.93187	1.64064	0	7.7079	10.4101	2.18253	1.694	5.08902	2.66309	0.576742	0.389925	1.82144	3.64281	0.545894	2.40851	1.12766	2.83245
Igsf5	3.86132	0.347579	0.764802	0.566994	11.7557	1.79069	0.662419	0	4.2725	0	2.46496	0.737385	12.9878	3.773	1.66709	0	3.26821	5.13401	1.49618	1.06482	1.81965	2.35499	2.93192	0.309799
Pih1d2	0.222768	2.31719	4.03645	4.09496	0.264173	5.30319	6.87654	11.3375	0.06836	9.59559	0.54777	11.7982	1.07337	0.5005	1.7987	5.21204	0.192247	0.324938	1.36608	2.24173	1.27375	1.07045	2.39064	2.52265
Dlat	42.8458	69.9213	68.6622	66.6533	76.39	44.7672	57.9774	58.7446	79.2292	79.6244	90.6168	71.0926	85.4048	66.6435	67.8682	66.6913	62.5445	62.453	64.9214	81.2066	49.0395	36.6629	63.7355	53.5068
Sdhd	108.562	140.19	149.859	135.953	146.308	202.692	196.518	162.313	150.358	127.729	158.579	177.927	148.77	151.421	155.171	160.356	130.344	136.344	164.58	168.858	98.079	111.166	135.319	151.094
Ccnd2	882.756	1299.54	97.6822	213.631	1232.5	545.815	122.169	110.983	582.7	858.329	90.1864	167.517	1040.67	149.419	212.949	64.6369	141.302	82.8591	107.14	87.8758	188.606	90.8276	167.886	78.6891
Gpr107	87.8449	88.1112	173.695	130.157	99.6372	95.3885	133.588	163.126	98.3016	96.2737	112.645	142.619	93.1331	128.167	177.194	127.448	118.104	111.908	120.02	141.005	97.4421	137.339	116.239	156.936
Nalcn	29.9252	31.0504	23.2415	16.0018	11.0953	18.1135	8.98997	9.51969	50.7915	32.4725	42.413	43.5925	23.006	20.097	22.1109	26.8211	21.8521	16.9617	21.532	13.6185	29.1144	14.237	22.6886	15.3572
Btbd17	31.1876	61.1159	668.394	427.325	60.3635	315.23	883.982	610.074	80.0154	43.1484	308.081	54.046	34.4195	92.3616	704.61	708.343	73.9512	31.454	539.862	837.286	45.6732	92.4333	424.136	641.196
Drp2	4.45536	6.19849	17.1231	11.4659	7.83713	13.6368	28.1686	21.3356	4.92192	21.9873	25.1974	27.5001	0.465129	2.079	32.7715	23.2069	1.98656	2.46953	12.3598	19.5591	3.6393	7.76076	12.0885	25.4921
Tspan32	10.8414	3.18614	0.722313	1.70098	4.00662	3.30588	1.67182	2.39188	5.2979	0	0.860781	0.954263	5.93933	4.62	1.22838	2.32069	9.99687	12.2826	0.130103	0.336259	27.3857	21.3555	0.947236	0.973655
Lhx2	14.2572	21.6078	108.262	175.201	13.737	90.0164	181.724	209.529	15.5519	34.6331	34.7443	34.4402	12.8447	10.5105	66.3327	133.497	16.341	15.9869	145.13	195.143	12.8285	18.7864	132.793	174.86
Gmpr	40.9151	21.1444	16.6982	16.2538	40.4625	32.8522	22.5853	18.3218	43.4086	48.2957	34.04	47.7999	37.5681	25.4485	11.3625	8.3697	50.3688	57.449	15.0269	11.9933	58.1377	56.8408	23.0945	13.5869
Mid2	11.9552	6.77779	17.293	21.4198	6.8685	10.8819	13.2484	24.158	11.4161	14.4252	13.5377	21.3408	12.9163	7.931	17.6799	9.73928	8.13848	4.41915	16.8483	22.4173	12.8285	6.52974	15.1558	27.1296
Trim25	44.7022	19.9858	15.0836	20.4748	80.1325	33.5409	22.5222	29.8507	45.6986	21.4153	17.5678	17.6105	60.5741	48.2405	19.3032	25.1471	30.3751	25.93	8.26154	10.9284	24.1103	23.0682	10.9609	15.1359
Dgke	26.0639	21.9554	25.111	22.1758	24.3039	17.4248	24.541	26.215	36.6068	54.4598	36.9745	18.6515	28.3013	22.2915	17.9432	20.6199	10.125	9.48818	16.9134	12.5537	18.2875	16.0032	20.6588	14.295
Scpep1	129.354	81.2176	166.344	174.319	104.657	194.289	172.513	152.172	97.1737	155.563	121.879	146.61	85.369	112.998	178.598	183.525	120.988	126.271	102.911	143.527	132.106	166.241	109.789	132.594
Mnt	10.0246	9.3267	11.2171	7.37093	16.5548	14.8076	8.20138	7.51051	17.1584	11.502	12.8726	12.5355	12.2722	8.77801	4.56257	12.1361	6.08784	9.68314	4.22835	4.03511	17.1957	9.527	6.63065	4.46996
Itgb2	181.556	20.623	0.807291	1.82698	44.6893	3.58137	0.0630875	1.05243	74.444	2.66897	0.97816	1.12777	50.7348	82.313	0	3.72832	229.159	299.657	4.22835	12.946	300.151	295.658	3.15745	10.1791
Hddc2	13.1433	20.7968	21.7544	14.3639	18.4921	32.6456	22.0806	18.0826	18.3547	21.0976	18.6633	23.9	14.1328	14.553	17.2851	16.0546	7.81806	7.92848	14.1162	15.4679	11.6457	11.5073	13.3064	12.4805
Tpd52l1	7.35135	7.47294	6.03344	8.81991	24.8763	12.6725	8.73762	5.30998	12.3732	16.7129	12.0118	11.668	26.6197	7.3535	7.41417	2.54895	10.9581	12.2826	7.02556	6.55706	9.8261	6.58326	13.2613	6.15173
Cdh4	26.2124	15.2935	30.0397	59.6604	24.7002	29.8218	31.733	44.4412	43.306	15.8867	25.3148	39.6019	57.6044	4.5045	28.1651	31.6907	11.2785	4.80908	40.397	41.5841	35.3921	22.1583	49.9329	33.5026
Ckmt1	6.01474	11.4122	10.1124	5.85894	6.38418	17.1493	6.90808	3.3008	26.2161	50.7105	58.3375	37.1729	0.39357	0.2695	1.97419	4.79355	5.89559	1.62469	3.18752	2.12964	25.0202	9.25938	20.5234	5.08956
Bcl6b	12.5493	5.4454	3.8665	1.19699	30.0277	9.98652	0.630875	1.62648	20.4396	0.571923	2.42584	2.94954	28.2655	8.93201	5.83482	4.56529	6.02375	13.5824	6.37504	4.03511	12.6466	8.61712	2.84171	0.973655
Clec10a	1.11384	1.50617	0.169956	0.566994	0.572375	0	0.0630875	0	0.64942	6.29115	0	6.41959	0.787141	33.957	0	17.8046	5.44701	4.35416	1.36608	19.9514	0.818841	31.0965	0	19.0748
Alox12	4.9009	1.21653	1.10471	0.314997	10.1707	1.30858	0.0315438	0.382701	8.92098	0.063547	1.60418	0	8.19342	8.1235	0.745804	1.25545	2.94779	12.0877	0.390309	1.45712	2.54751	12.1496	0	1.15068
Arvcf	69.5037	45.7066	36.2431	53.8015	121.387	25.1385	21.3551	46.9766	135.524	55.6036	50.5513	79.8978	155.818	81.1965	35.4476	34.0114	57.2257	61.9331	28.8829	26.1722	60.1394	73.7539	43.0767	27.6607
Comt	147.101	99.7551	118.119	107.54	167.706	146.767	181.25	139.447	139.694	152.259	132.482	137.544	154.602	172.057	127.357	120.181	204.808	221.477	126.395	141.789	252.84	234.321	143.529	124.407
Rtca	27.1035	35.5689	23.199	29.2317	29.8075	33.7475	22.7746	20.5702	34.9319	34.7602	28.9535	33.7462	31.7719	26.488	24.3922	18.4514	25.3126	28.4645	26.541	18.4382	20.3801	13.113	19.9822	19.6059
Dbt	14.1829	31.6297	37.6028	47.3125	27.562	41.048	36.2753	47.8377	23.5158	10.2311	27.545	42.5948	19.4281	35.035	52.1186	31.1201	16.5333	27.0348	34.6724	37.549	20.3801	13.006	29.4996	34.609
Dazap2	454.596	370.403	412.356	436.271	427.784	396.086	444.799	413.796	333.528	348.619	287.579	421.047	396.969	438.746	444.543	414.224	456.139	518.145	486.52	491.499	321.077	395.906	308.844	363.616
Mcts1	29.5539	27.4008	18.9076	14.9308	36.676	22.8657	22.7746	17.7478	26.592	30.5025	23.2802	35.3077	25.5105	18.6725	18.5135	15.3698	25.1203	22.6157	19.9708	17.9338	21.5628	16.7525	20.9294	15.1802
Rem1	5.19793	5.09782	0	0	23.4674	8.74681	0	0	11.9972	0.953205	0	0.216878	14.5263	0.3465	0.131613	0.0380441	1.73023	1.81965	0.715566	0.224173	3.54831	1.6592	0.90213	0.0885141
Trappc10	55.4693	35.9744	33.6513	52.7305	28.8389	39.8772	33.7203	43.3888	54.4145	35.7769	36.7788	25.2446	44.1157	35.6895	21.409	55.6965	60.9424	47.5059	59.7823	38.5577	71.1482	52.5055	60.6231	45.5848
Ccm2	49.1575	51.2679	43.2538	45.5485	72.6916	42.4944	37.821	47.3114	61.524	66.5972	54.3466	43.766	56.4595	64.3335	39.7031	44.2072	53.9574	66.0273	49.8945	40.0709	73.3318	48.5984	49.121	49.3024
Tbrg4	3.26727	11.9915	2.88925	4.91395	6.03195	8.54019	4.85774	5.50133	10.254	2.09705	7.16013	9.62938	4.04304	6.5065	5.22063	11.1089	5.19068	4.93905	6.7003	4.76367	9.46217	6.69031	4.51065	3.45205
Ndufa9	133.735	146.331	123.431	114.281	131.866	158.751	137.026	140.547	145.573	188.48	140.464	168.774	149.199	132.979	134.508	127.562	131.433	131.34	142.463	131.197	107.086	113.414	120.344	113.696
Egfl6	0.445536	0.405509	13.9789	7.18193	0.792519	18.2512	25.1719	19.6134	3.34964	5.14731	8.68606	5.81233	0	3.9655	11.5819	5.66857	0.704907	0.389925	9.30236	15.9163	0.454912	1.92681	9.20172	8.49736
Cttnbp2	78.6372	50.5727	31.6118	49.3285	51.2936	77.3439	45.2968	42.0015	46.143	67.2327	64.7542	48.277	53.8834	27.72	43.9586	32.1853	23.8387	14.0373	21.532	27.4612	53.8616	32.8093	32.0256	30.8029
Galnt1	224.476	35.0475	74.4407	108.107	58.2942	46.5578	76.3674	107.826	62.5836	31.2016	34.6269	30.6232	116.962	38.9235	60.8488	78.0284	223.327	215.564	145.78	155.968	175.141	188.881	124.043	157.732
Mkrn2	31.039	38.813	31.5693	38.1146	33.8141	28.1	26.1182	30.1856	35.0003	28.2784	28.4058	32.5317	49.8045	39.8475	34.3947	40.0985	30.4392	30.2192	40.6572	36.316	28.6595	24.2457	32.7022	26.4657
Raf1	79.5283	57.5822	52.134	68.7953	79.9563	62.6051	55.4539	60.1798	62.481	68.5036	47.6168	72.0469	93.3835	47.278	68.8772	59.4629	57.8024	54.5895	64.8563	71.5112	52.8608	53.3619	52.3686	58.0653
Pdgfb	74.8501	6.89365	7.56304	1.51198	52.4383	11.1574	5.23626	1.24378	43.2719	5.52859	3.52138	1.25789	99.6449	20.5975	1.84258	2.01634	35.8221	66.6772	10.8636	3.92303	75.6064	86.2247	9.78811	5.84193
Acvrl1	50.6426	27.6325	20.2248	1.95298	189.588	25.6206	6.49801	0.334864	99.703	0.190641	7.94266	1.56152	182.187	92.3231	17.9432	5.36421	70.4907	125.621	19.5805	13.1141	67.236	103.727	19.2605	15.49
Grasp	10.9156	3.41786	3.18667	3.14997	10.3468	11.8461	3.46981	1.96134	16.9191	4.63893	4.65604	2.38566	19.9647	3.003	1.44774	5.13595	7.36949	18.1965	7.15566	2.80216	11.1908	17.1272	14.4341	5.70916
Acvr1b	18.9353	23.7512	7.733	5.16595	12.284	17.287	10.094	9.66321	14.8683	15.569	21.2848	15.0947	4.86596	4.851	5.39611	7.22837	1.85839	3.05441	2.92732	4.09116	24.0193	13.7553	14.7498	6.01896
Tom1l2	86.3598	198.931	314.673	347.756	160.793	164.261	220.081	324.866	166.491	221.207	268.72	320.893	153.457	226.765	358.162	361.913	167.063	168.253	254.156	265.757	114.092	167.472	231.351	278.687
Zfp385a	25.0986	17.2631	42.404	46.1155	25.2285	46.6956	49.9969	56.2092	21.6018	29.1045	43.8607	57.9498	18.3547	23.6005	40.405	35.381	37.7446	44.2565	28.4275	42.4247	41.124	47.2603	34.6869	38.5479
Itga5	8.46519	2.89649	11.2171	18.0808	41.6953	12.1216	14.4155	28.8939	17.9445	26.3084	15.9636	15.8755	62.1483	22.407	20.9703	7.11424	23.9668	45.8162	15.8726	14.9075	22.9276	41.9081	16.0128	12.2149
Gabra2	20.6432	18.0162	4.88623	4.15796	12.284	20.7306	22.2699	7.79754	24.302	59.3529	30.3621	29.0183	6.40446	3.234	7.94062	4.90769	4.16536	2.66449	2.66711	4.31533	34.4823	15.5215	24.0418	8.71864
Wdr77	27.4747	33.7731	32.4616	26.0187	42.796	26.2404	18.8001	30.1377	36.5042	38.8907	25.1192	31.5341	25.5463	20.2895	28.2528	19.7449	24.0309	22.6157	21.0116	25.7799	28.2045	20.178	22.5983	16.5521
Adora3	35.9399	5.50333	0	0.755992	2.77382	0	0	0	6.97272	3.74927	0.430391	0	8.98056	11.9735	0.570321	0	42.3585	54.3945	0.585463	0.504389	49.8583	42.5504	0.451065	0.309799
Atp5f1	184.007	262.828	197.361	198.196	246.87	271.978	251.088	234.739	243.532	348.301	256.748	265.198	244.658	226.072	211.238	206.998	166.743	172.542	200.619	197.16	160.584	159.39	201.536	188.845
Sox9	63.1919	215.673	1160.8	901.143	115.179	593.337	1026.21	1053.34	107.325	342.899	782.293	746.32	89.9845	147.686	1171.04	901.15	85.2297	48.0908	657.475	920.622	54.4984	111.38	534.873	794.193
Hnrnpd	120.74	27.2849	11.2596	69.2363	36.0156	58.4039	16.4343	37.6482	36.6409	37.5563	18.2329	25.1578	47.3	8.393	10.3535	8.21752	68.8246	48.0258	40.6572	39.2303	83.7038	66.2608	74.561	43.7702
C1d	66.0879	71.833	54.5984	54.5574	83.3466	55.3735	60.9425	52.3822	80.2546	99.0697	71.0536	68.7503	73.9912	60.137	57.1637	45.767	47.2929	55.9542	52.4965	46.5159	34.0274	37.5192	38.9269	39.0347
Gm2a	216.828	203.392	373.181	311.028	173.65	311.786	459.624	406.955	424.071	210.023	383.165	381.749	216.034	242.127	310.298	246.982	259.47	250.462	274.127	309.527	266.942	206.276	284.171	349.232
Krit1	96.8299	75.2508	68.4923	54.8724	55.6084	81.7517	69.0177	80.7021	56.6021	44.3558	49.7297	52.6146	61.8979	56.98	72.2553	51.5497	29.4139	31.6489	36.1686	43.1533	56.2271	50.3646	36.852	49.922
Clcn4	325.613	272.096	259.438	259.998	247.662	216.535	250.205	236.653	318.523	191.975	318.88	242.253	244.157	445.407	250.678	321.51	302.469	319.414	292.211	291.817	236.554	290.038	247.95	261.869
Sema4f	18.9353	35.6268	16.4432	11.1509	10.743	24.7941	3.59599	0.956753	69.317	29.9942	48.6733	6.02921	4.32927	132.979	11.0116	55.278	18.1994	42.1119	11.9044	35.6435	21.1079	36.7164	10.5549	21.5089
Hk2	67.573	8.1681	5.94846	6.67793	14.2213	6.06078	1.0094	1.29162	14.8341	1.01675	3.59963	5.72558	20.7161	37.3065	2.58838	3.34788	71.516	73.7608	4.61865	6.10871	103.629	62.6748	8.25449	5.9747
Myo18a	60.5187	150.096	90.3316	123.038	126.231	93.9421	56.7472	76.3489	119.527	86.7416	107.559	112.386	139.753	150.343	94.9804	113.105	135.599	158.57	121.126	103.4	185.968	146.759	149.708	138.348
Sez6	175.393	233.978	63.1386	108.044	237.756	154.137	104.284	83.1897	239.944	494.713	327.449	222.083	107.194	25.949	73.3082	40.5169	33.2588	15.2721	46.5118	30.5996	209.441	100.515	172.442	66.4299
Cd52	28.0688	7.1833	0.254934	0.188998	27.518	0.82647	0.126175	0.191351	23.8235	2.0335	0	0.607258	25.1527	23.716	0.175483	0.19022	21.2113	34.2484	1.36608	1.00878	31.5709	38.9643	0.947236	0.619599
Abhd15	88.5875	12.4549	10.0699	9.8909	12.284	2.06618	10.6618	6.64943	22.0803	2.66897	6.18197	9.19563	17.7822	21.0595	9.60771	9.20667	42.9353	46.921	6.24494	7.06145	64.3245	76.2695	5.50299	8.40884
Loxl3	21.2372	25.7208	75.6729	55.3134	36.676	45.8691	60.2801	63.5762	30.4544	45.4996	60.9589	73.6084	36.4231	19.5195	77.6075	83.2024	20.6346	15.532	46.8371	65.0101	28.0226	19.5892	55.7516	67.669
Kat2b	27.6975	36.7854	31.6968	30.9957	19.0205	26.3782	24.131	15.7864	22.5588	10.3582	28.6797	12.1018	17.6749	32.7635	25.0941	41.3159	43.0634	23.8504	46.5769	29.3667	42.7617	31.043	29.0035	32.3077
Rab5b	34.6033	45.0115	50.3919	48.2575	65.2947	35.8826	35.5183	37.0263	60.0542	61.6406	48.908	64.8031	71.1647	71.4175	52.9082	57.5607	67.607	66.1573	48.7236	38.2215	52.2239	53.2013	45.7831	44.2128
Icosl	10.1731	7.64673	12.2793	2.39398	15.7183	3.99461	11.545	2.77458	14.2531	0	3.28662	7.41723	12.0218	10.549	7.15095	5.13595	40.6924	48.7406	11.9044	14.1789	32.7537	32.7557	14.9754	10.8872
Spg7	40.7666	34.1786	31.3994	33.9567	65.691	38.7064	27.4746	31.2858	43.5795	23.0676	32.3967	17.6972	45.3679	45.7765	30.0515	33.669	43.7043	41.722	36.7541	34.9149	43.0347	48.4378	33.3337	35.7597
Rpl13	254.773	253.327	101.294	107.288	341.223	273.08	113.999	121.555	319.515	270.647	138.234	149.516	315.393	199.931	115.293	91.6862	172.83	180.34	99.0734	86.6989	228.821	215.267	159.677	104.933
Chmp1a	115.914	140.943	129.506	151.954	175.763	150.762	127.279	137.485	140.104	137.643	145.472	161.227	171.632	150.458	135.736	148.981	144.506	151.291	135.958	132.542	144.116	135.198	114.57	124.495
Rpa1	51.608	110.356	62.9687	87.1911	88.8502	82.0961	74.9795	75.9184	77.1784	57.7007	73.6359	114.034	75.4939	56.133	94.9365	67.4902	74.1434	83.184	99.2686	90.9021	65.1434	59.8916	77.538	78.9103
Serpinf1	43.3655	12.1073	3.27165	1.00799	113.286	61.2966	2.27115	1.43513	83.8093	75.9386	4.81255	7.80761	76.138	44.6985	6.58063	2.51091	42.5508	57.5789	3.31763	5.04389	40.9421	41.5869	4.33022	5.6649
Tubgcp3	56.5089	58.6829	29.7423	36.6656	44.6452	25.4828	26.7176	32.4818	50.4155	91.4441	36.5441	55.2171	35.2424	30.8	39.2205	48.6964	39.0903	29.8943	24.6545	28.9183	29.3873	26.6542	26.9286	29.9178
Oprm1	1.03959	0.695158	0.594846	0.0629994	0.176115	0	2.05034	0	0.64942	12.5188	1.17379	0.607258	0.322012	0	0.570321	0	0	0	0	0	1.91063	1.17749	0.811917	0.442571
Polr3d	11.8067	17.4369	17.378	16.0648	16.3347	17.7002	18.2638	13.9686	18.1154	29.1045	8.84257	12.9259	11.3778	14.784	17.329	16.8916	25.2485	17.8716	20.8165	20.736	16.8317	9.90165	14.4341	14.8261
Tcf7	17.8957	0.868947	1.65707	6.55193	10.6109	2.96152	2.55504	5.64484	4.92192	4.51184	1.21292	2.25553	26.0114	0.616	3.29031	3.61419	19.2888	19.6912	10.6034	7.9021	18.4694	10.3298	8.16427	9.16121
Ddx3x	324.425	283.566	206.794	169.153	375.962	161.231	177.938	149.588	241.106	183.46	206.705	196.448	305.876	237.584	186.495	158.986	214.804	166.368	138.039	136.689	205.984	190.915	125.576	132.771
Il12rb1	8.98499	27.7484	11.6845	11.5289	0.74849	4.2701	1.92417	0	28.096	7.24436	26.4103	4.12068	3.89992	65.912	6.53675	49.6475	18.9684	30.2192	25.5652	30.3754	12.6466	38.215	11.9081	14.9589
Slc5a5	5.79197	7.00951	2.25192	0.440996	34.3865	20.1797	1.92417	1.33945	29.1214	20.907	3.63876	0.780761	35.0993	5.544	0.614192	0	7.94623	5.58893	0.845669	1.00878	4.91305	4.22827	3.33788	1.19494
Kcnn3	10.6186	21.2602	71.1266	66.1493	11.3154	50.6902	109.646	98.115	14.4923	62.7844	75.7096	77.3821	4.15038	9.39401	69.2721	82.0991	3.46045	2.27456	32.7209	33.5139	14.4662	13.3271	46.3244	67.4478
Usp32	31.6331	58.9146	46.7379	34.3347	25.8889	25.8961	31.3229	33.4864	39.5804	29.9942	45.5431	44.8937	31.5572	40.2325	43.2566	41.6963	18.0713	17.8716	32.851	26.8447	42.2158	40.1954	41.8588	36.4678
Car4	113.538	45.0115	29.0625	5.73294	558.021	84.3	9.74702	0.334864	215.231	21.6695	11.777	1.82177	578.405	87.0486	35.4476	1.9022	173.151	135.954	63.23	24.2667	127.648	47.4744	41.9039	8.18756
Txnrd3	17.97	5.50333	18.1428	16.9468	25.1405	12.4659	8.80071	6.88862	12.3732	24.7198	6.06459	8.67512	13.0594	3.85	14.3458	3.61419	4.7421	6.69371	8.00133	8.35044	13.7383	7.27905	6.76597	10.4889
Zfp512b	12.772	11.9335	7.98793	23.4988	22.1905	14.4632	12.1759	12.7727	20.4738	17.1577	12.0118	14.6176	16.2795	3.5805	5.87869	7.60882	8.71522	8.3184	13.7909	12.3856	16.7408	14.8257	14.9302	17.393
Dnajc5	201.902	207.62	126.532	124.676	177.788	135.059	102.738	109.787	211.54	186.765	184.207	161.097	217.823	176.946	133.104	83.2785	151.363	152.331	95.7558	99.9811	184.603	208.256	153.001	109.758
Tpd52l2	47.9694	74.6715	57.9125	66.0863	117.205	87.1926	66.0526	73.8613	72.4616	77.2731	52.8598	85.8403	96.2458	86.702	76.9933	52.9954	79.7186	80.5845	73.5732	68.9892	85.9784	67.9735	58.5933	56.8261
Fmr1	90.5924	50.9203	59.2721	62.4324	55.2562	16.8049	39.1773	47.7898	74.9909	48.4863	36.5441	17.437	116.711	31.416	43.4321	51.4736	66.005	50.4303	54.4481	53.9136	48.0387	36.0741	55.0299	55.0558
Bcl11a	82.7955	105.664	10.4098	14.9938	141.861	32.2323	12.3967	6.64943	62.8228	99.0697	47.2256	34.0498	64.0804	6.5835	18.6451	3.00548	13.97	5.199	7.74113	6.16476	39.5773	20.3921	22.7337	6.85984
Pxmp4	17.0789	21.8395	58.6348	54.6204	41.6513	51.5855	70.4057	61.6149	33.2913	30.6296	47.1865	43.6358	33.2388	39.0005	56.5495	54.9737	26.7224	35.5482	50.1547	56.8839	29.4783	27.5641	45.1516	43.3277
Dlg3	34.0835	35.0475	22.0093	23.1208	31.7888	23.0723	21.292	23.584	49.8686	45.8809	45.504	38.7778	46.9064	13.7445	37.1586	22.408	19.0325	15.9219	18.4096	18.4382	36.211	34.7896	36.2656	18.9863
Gnb1l	3.49004	6.14056	8.45531	11.6549	7.96922	12.8792	14.0054	9.85456	6.87018	5.84632	5.55595	9.97639	2.18253	2.849	9.91481	3.00548	4.61394	7.92848	5.52938	8.96692	9.55315	3.05078	6.54044	4.33719
Mmp11	1.41087	1.73789	9.17762	7.68592	16.6869	13.8434	12.9645	16.0256	5.91314	10.2311	9.31209	12.5355	13.1667	4.466	15.8812	10.6143	5.25476	3.83426	10.083	13.9548	2.36554	5.35225	6.49533	12.2149
Smarcb1	88.5875	140.364	137.919	130.598	138.162	174.454	161.031	160.352	124.073	180.346	149.463	176.365	125.406	102.603	128.893	111.279	81.3848	92.6072	134.982	137.138	90.7094	77.7681	121.652	119.848
Hip1r	73.9591	133.934	105.288	102.689	108.487	44.836	65.8318	61.6149	182.214	75.5574	128.726	89.3537	90.6643	195.58	74.0101	131.747	109.773	90.7226	112.929	89.0527	83.0669	82.157	118.134	126.752
Nsun5	12.0295	5.09782	13.0866	8.31592	15.4981	15.0142	10.5041	10.8591	8.92098	8.3882	11.151	11.7548	7.72829	6.699	11.8451	9.20667	12.8165	7.2786	14.0511	12.946	13.3744	7.70723	5.36767	10.9758
Top1mt	4.82665	8.7474	2.25192	6.23694	8.01325	12.3282	4.76311	1.67432	5.19536	11.2478	4.7343	6.15933	5.00908	10.472	6.05418	6.08705	6.92091	14.7522	7.41587	7.17353	8.2794	6.31565	6.45023	4.46996
Gm38393	4.52962	5.15575	3.8665	1.63798	5.85583	3.99461	2.77585	0.81324	4.51176	3.30444	8.60781	11.4945	7.97874	2.464	3.59741	5.05986	0.961237	0.194963	0.715566	0.784605	1.36474	1.55215	1.62383	1.99157
Mmp14	46.7813	87.474	275.329	238.453	132.395	230.31	285.566	330.08	79.6052	101.485	186.672	183.869	79.1076	54.7085	341.798	219.286	60.3657	48.0908	201.855	238.072	55.0443	57.3225	200.904	269.658
Slc7a7	62.5979	4.51852	2.93174	4.09496	16.5548	7.98921	5.52016	3.73134	17.1242	4.70248	2.89535	4.20743	32.9526	42.581	6.05418	5.63052	73.823	84.9387	2.66711	8.51857	78.3358	92.4333	5.32257	7.16964
Oxa1l	39.133	55.3809	82.981	71.2523	44.249	55.5113	84.0957	71.3738	59.2339	50.4563	82.7524	87.2283	41.3607	54.747	76.5546	59.6531	41.3973	34.8333	54.7733	66.6914	39.0314	50.3111	56.4282	66.7396
Heatr6	39.6527	28.849	32.844	26.2707	45.746	39.8083	30.3766	30.4247	35.1712	26.9439	35.8398	23.4228	46.012	38.2305	35.9302	24.1199	35.5017	23.7204	19.0601	27.3491	38.0306	32.6487	25.2145	25.9346
Ccl3	7.57412	2.54891	0.254934	0	4.62303	2.27279	0.567788	0	1.3672	10.6759	0	0.39038	1.61006	21.329	0	0	31.7208	27.2948	0.520412	4.65159	9.73511	16.8596	0.586384	1.10643
Wfdc18	1.55938	5.4454	2.42187	2.01598	0.440288	2.89265	0.788594	0	2.97366	3.36799	0.743402	0.650634	0.214675	8.547	0.570321	1.02719	3.52454	3.57431	3.96814	3.13842	3.00242	3.26487	5.09703	3.71759
Ilf2	120.889	181.552	84.5106	105.776	172.197	127.827	83.1178	88.978	138.702	198.966	101.455	95.1661	145.12	107.839	88.3559	95.0341	107.787	90.0727	116.832	87.9879	68.5097	63.6382	105.414	74.3519
Chtop	138.859	186.128	121.986	136.646	185.626	133.75	108.542	115.671	182.111	165.858	148.68	155.935	175.604	159.852	146.572	108.35	101.186	101.056	132.9	97.9636	106.449	96.8756	138.522	124.628
Snapin	82.5728	122.579	99.8066	110.438	82.5981	134.301	117.343	134.998	81.7585	91.3806	101.142	106.4	62.8997	113.152	118.671	129.312	105.288	93.3871	152.025	123.799	76.6981	71.613	86.3789	114.405
S100a6	12.4008	32.7303	62.4588	64.3223	49.9727	116.877	69.8694	89.5043	36.47	70.4736	43.939	122.059	29.5536	29.106	58.8308	43.7126	13.7137	8.77331	41.9582	44.4983	14.4662	17.3948	45.4673	41.0706
Icam2	20.866	3.99716	7.05317	0.881991	77.7549	9.43554	2.90203	0.62189	41.4603	1.90641	3.71701	0.39038	72.6316	26.6805	6.18579	0.0380441	28.1963	37.6278	8.45669	6.72519	16.6498	35.1107	10.7353	6.32876
Mapk7	47.2269	61.5214	34.2461	42.8396	72.9558	32.2323	35.7706	36.6436	56.397	38.8907	46.2474	36.3054	56.3521	39.9245	37.378	44.5877	39.1544	34.9633	32.0704	40.239	58.8656	32.8628	29.0937	32.3519
Epn2	229.451	236.875	144.25	145.655	288.961	135.059	141.032	135.859	390.711	169.162	239.884	148.995	359.258	340.918	165.92	276.428	206.474	133.809	215.255	156.641	193.52	141.46	162.789	161.317
B9d1	1.78215	13.4397	13.639	13.4189	12.152	21.2816	21.1659	25.2104	10.7325	25.8001	19.6415	28.2375	9.01634	7.623	18.2064	13.3154	3.78087	4.80908	10.5383	13.3383	5.73189	7.3861	13.3966	13.1001
Sec24b	70.0977	50.6306	61.1417	62.4954	63.3575	31.8191	40.1552	54.5828	96.7294	42.0681	61.3502	39.4718	87.6946	58.135	70.1933	66.8815	81.2566	58.8787	60.8882	54.2498	64.8704	67.9735	49.7073	48.0189
N4bp3	17.97	9.15291	7.13815	8.31592	54.5957	7.71372	8.76916	7.07997	21.841	2.73252	3.01273	4.81469	58.4631	30.8385	4.82579	1.25545	16.9819	22.0958	11.7093	9.63944	12.2826	13.22	9.83321	4.46996
Rmnd5b	50.4941	57.2346	79.9218	82.5292	63.2694	66.2554	72.6768	68.7906	75.8112	81.7214	84.513	89.7007	77.748	54.67	70.632	47.1747	52.9321	45.2313	70.776	69.1573	47.4018	47.742	70.7721	62.8893
Nhp2	24.95	45.5328	26.0882	27.4677	53.6711	60.3323	31.3229	32.6253	50.1079	70.7913	35.6833	46.9324	27.6573	29.4525	25.9715	22.0656	20.1219	21.3809	23.0282	19.503	32.4807	27.8852	27.8758	19.1191
Vps9d1	29.4054	20.0437	14.7012	22.4908	22.3226	21.8326	23.6894	19.7091	27.72	7.435	23.4367	26.3724	25.6536	16.9015	16.7587	21.1525	28.004	22.6806	16.7182	14.4592	28.4775	24.2457	15.4264	22.217
Zfp276	28.0688	20.7389	22.4767	27.1527	36.4559	19.9042	13.6269	16.7432	34.5901	20.2715	28.4058	18.478	25.1885	45.9305	20.0928	34.4679	24.3513	38.0827	30.8344	21.8569	40.8511	40.9982	23.726	19.6944
Mfsd10	46.9298	19.5223	26.5131	32.3817	33.8582	31.6814	21.639	34.5866	43.0326	46.4528	22.0282	40.0357	29.9113	29.645	22.3303	18.7938	35.3735	50.7552	15.9376	22.7536	37.9397	47.0462	17.4562	21.0221
Luzp1	65.4196	38.9868	34.0762	25.1367	112.758	71.6274	27.38	39.2269	63.3355	40.7972	44.8389	44.6335	175.425	60.0215	34.0876	17.5764	36.7193	36.9129	12.8802	21.6887	78.1539	70.5426	41.7686	24.3856
Kctd10	58.8851	32.4407	16.1458	9.4499	135.917	32.3012	11.3558	9.95023	79.7419	32.8538	14.1638	16.0056	202.009	61.7155	18.2064	14.5709	52.9962	75.4505	24.069	21.1283	35.5741	62.3001	25.5754	17.7913
Poldip2	103.067	120.146	143.145	125.621	156.258	147.456	120.686	138.825	128.79	130.843	125.635	152.942	114.207	107.338	141.308	112.649	81.6411	83.184	122.622	126.602	75.0605	106.082	103.068	132.107
Ift20	32.9697	35.8585	21.0321	20.3488	46.7146	52.6186	26.3706	27.411	46.4164	54.0785	30.2447	36.9994	38.5699	42.6195	19.2593	23.8917	29.6061	27.6847	22.1826	19.7833	35.5741	26.7077	25.4852	19.9599
Col6a1	12.9948	15.641	1.31716	0.0629994	51.3376	75.0711	2.93357	0.62189	80.1179	59.2258	5.94721	4.20743	50.1981	31.5315	2.67612	0.0760882	8.3948	6.95366	0	1.12086	10.9179	3.31839	3.20256	1.46048
Pcbp3	30.2965	26.5898	18.7801	17.4508	72.6476	31.4748	19.1786	17.5564	53.1841	40.6065	29.3057	31.1871	36.8167	13.167	21.3651	11.4132	17.3664	12.0877	18.4096	18.0459	16.0129	14.4511	19.8469	13.0558
Lgals9	150.517	29.0808	8.41282	6.17394	146.572	48.0042	5.42553	5.93187	103.702	16.8399	3.75614	2.60254	108.947	84.8925	5.39611	10.9947	187.954	255.726	15.8726	25.3876	120.825	186.954	13.0809	13.941
Araf	68.7611	105.258	68.7047	82.7182	114.123	98.7632	86.7769	99.5502	117.648	118.706	114.993	119.456	80.7177	105.991	67.2101	66.8434	67.0944	85.8485	76.1102	72.0155	98.261	75.7343	75.5534	70.767
Cfp	2.07917	2.95442	0.594846	1.44899	3.03799	1.85956	1.32484	0.669727	3.418	2.47833	0.273885	5.63883	11.6282	22.561	0.131613	19.0981	18.7762	4.80908	0.780618	24.7151	2.09259	19.2681	0.541278	19.7386
Uxt	8.76222	11.4122	9.47505	8.31592	13.737	23.21	13.4692	11.1462	11.5187	13.5991	11.2684	14.8345	11.3062	14.8995	8.37933	10.4621	6.98499	3.6393	7.54597	8.57461	7.00564	7.17201	11.1864	7.70073
Cnnm3	23.0194	14.7721	19.5874	28.2867	11.6236	46.4201	42.6472	38.7485	8.8868	22.8769	19.4067	14.8345	13.4172	17.556	19.6103	11.5274	63.7621	71.1613	106.359	135.905	68.7827	78.0357	106.361	155.564
Lman2l	74.8501	52.832	52.8138	52.2265	62.5209	57.1642	59.2707	54.0087	56.9097	37.2385	57.868	60.2921	98.3568	75.768	71.5095	57.5226	62.8649	76.4253	58.4813	48.1411	92.1652	91.8445	57.2852	57.3572
Mcm3ap	57.697	33.1358	44.316	41.6426	39.758	45.3181	17.2229	29.3723	64.7027	18.6193	30.5577	34.5703	46.2624	50.204	41.4141	35.3429	30.6955	46.921	30.5091	30.7117	25.748	55.9845	28.1013	46.2929
Pcnt	25.9896	33.3676	32.0792	50.1475	50.9854	37.3289	27.0961	55.8744	37.2904	47.1519	32.201	40.079	42.1836	31.7625	36.9392	24.9189	20.6346	16.2469	13.4657	25.0513	30.1152	22.9076	50.3388	41.6016
Mxd1	55.098	59.0305	57.5301	52.3525	61.068	52.2743	49.019	48.9858	57.5249	63.0386	52.7424	39.3417	68.8748	92.7081	56.9443	81.6426	50.1766	63.6228	55.2938	51.9521	35.4831	55.0746	63.2844	54.4804
Gmcl1	62.1523	60.9422	27.5329	32.6967	54.2435	35.676	25.6135	22.101	60.3277	44.0381	31.0664	8.71849	57.175	51.8595	39.2644	30.9679	40.8205	50.1704	30.8344	36.2039	38.5765	41.2123	40.9567	26.2444
Snrnp27	30.2222	34.2365	30.5071	23.1208	41.1229	55.7868	30.8498	25.641	30.3177	48.9947	28.3666	31.9244	34.7773	35.343	29.3057	17.8046	30.5033	31.9739	31.4849	32.393	26.5669	25.6908	26.5226	21.5089
Ocrl	30.5935	35.511	33.2689	36.1616	48.872	35.3316	33.4048	33.9647	20.7131	37.874	49.534	46.4119	42.1478	40.887	39.3521	21.7612	11.4708	9.09825	19.2552	18.9426	23.0185	14.1299	25.2145	25.138
Calm1	952.78	954.625	638.312	534.361	1383.34	1532.9	696.738	628.539	1460.68	2380.66	1432.93	1207.79	1225.15	1127.7	651.877	644.505	889.08	923.408	903.24	783.765	1033.47	958.373	998.703	628.937
Agpat3	134.849	116.786	213.167	302.838	99.5932	170.873	278.027	353.233	129.235	78.9253	158.971	117.591	141.685	81.8895	162.98	244.776	211.793	201.006	305.547	294.059	215.719	233.733	332.66	391.675
Sema6b	34.1578	23.3457	36.2431	16.6948	35.7954	18.9399	22.2699	11.6246	60.9771	12.6458	34.0009	7.67748	46.4055	30.8385	19.2154	28.2287	18.9043	18.8464	16.9784	20.6239	34.6643	21.7301	23.5005	26.5542
Uhrf1	43.2913	134.861	14.9561	32.1297	82.9063	50.3458	5.39398	19.9961	45.6986	181.363	17.6851	32.0546	69.1968	12.936	16.5393	8.86427	12.2398	5.97885	10.4082	5.99663	19.0153	5.94099	31.7099	14.9589
Dpp9	57.0287	35.7427	30.5496	23.6248	66.6596	37.26	29.2095	28.6548	61.3531	52.045	51.4512	36.1319	77.2113	66.8745	41.7212	31.3103	70.9393	45.7512	38.3153	46.9082	45.5822	67.5453	35.2282	46.824
Ramp2	55.9891	38.2916	49.7546	21.3568	277.602	62.7429	56.4949	26.6456	153.229	24.9104	32.4358	19.9094	211.061	84.8155	39.1767	26.4787	62.3523	73.8258	40.1368	40.3511	53.4976	63.5847	43.7082	29.6522
Lsr	31.9301	13.2659	10.0699	1.00799	113.506	22.8657	4.44767	0.956753	57.354	5.97342	7.31664	0.910887	145.871	53.13	11.8451	3.65223	45.3704	71.0963	18.3445	13.6185	26.2029	50.4182	16.5992	7.65647
Gramd1a	76.558	56.0181	55.4056	61.2984	96.5552	66.7375	84.1587	68.4078	56.5337	54.9046	75.1618	82.5871	77.9269	56.133	47.907	52.2345	40.6283	42.1769	43.0641	47.1324	49.6764	56.038	53.361	51.471
Gabrg1	14.5542	57.4084	408.787	297.105	33.1097	175.074	419.847	412.982	38.8285	120.93	308.747	368.346	36.602	52.7835	457.704	324.934	37.1038	10.0081	298.261	368.708	27.5677	33.6656	220.435	323.696
Ckb	1308.02	2703	5144.69	5880.3	1309.77	4629.96	6023.88	6030.51	2042.97	4017.57	4640.71	5829.38	1272.81	2161.51	5484.07	4779.67	2206.36	1759.67	4778.1	5655.15	1501.12	1708.76	4097.43	4695.9
Sp1	50.4199	48.9507	32.844	44.3515	73.8363	28.4444	24.8565	30.7118	33.2571	31.6464	33.2574	34.7005	63.6153	36.652	27.1122	28.7994	19.2247	25.5401	18.93	11.5449	26.5669	36.7699	26.9737	22.2613
Itgb7	2.07917	3.35993	6.96819	1.51198	12.24	15.9784	1.29329	0.0956753	19.6535	8.76948	7.12101	1.82177	10.7695	31.185	2.58838	7.00011	3.52454	5.26399	1.30103	1.17691	5.64091	6.74383	2.25532	3.76185
Myg1	25.1728	38.9288	30.1672	33.5787	38.217	37.3289	31.7015	40.4707	29.8733	54.3327	40.9262	42.6816	31.8434	20.482	34.7896	24.158	30.8878	30.2842	30.6392	32.8413	31.4799	28.9021	24.0869	26.2444
Rarg	5.79197	1.33239	7.18064	4.85095	19.3287	5.30319	8.67453	7.27132	13.1251	5.71923	5.6342	6.37621	13.4887	7.9695	4.91353	1.86416	4.16536	7.2786	6.89546	6.2208	2.00161	5.78043	5.00682	4.64699
Pfdn5	84.949	95.1207	50.307	58.0854	100.386	112.331	59.807	70.7997	90.5428	108.602	68.0408	70.8323	85.0828	68.4915	55.4089	60.452	46.0112	47.3759	35.7783	35.1391	75.7883	69.7398	66.3516	41.8672
Efnb2	65.5681	21.3182	10.6647	71.9453	30.6441	37.3978	13.8793	40.4228	21.4309	19.1276	22.8498	17.9141	56.2448	5.2745	18.0748	19.2503	25.2485	17.6766	57.5055	60.5267	47.9477	35.8065	64.9082	64.7038
Rrp15	15.9651	12.8604	6.33086	7.68592	15.6302	4.13235	4.63693	7.31916	13.6036	13.0907	4.53866	9.93301	12.1649	6.2755	5.5716	5.25008	6.85683	10.8529	8.847	7.0054	11.9187	6.9044	6.90129	5.17808
Rnd2	78.3402	117.54	139.959	100.484	211.118	201.108	149.486	93.8096	411.527	169.48	294.27	77.5556	132.919	630.553	122.619	208.558	67.5429	130.235	126.85	106.202	88.5259	128.829	177.359	160.122
Srr	20.866	34.642	41.8517	47.0605	27.518	41.3924	37.6317	36.3566	44.9809	66.0889	53.4076	52.2242	24.0436	30.2995	43.3444	35.6473	28.773	22.6806	33.5666	36.7644	25.657	19.2146	41.5431	36.158
Fndc5	12.8463	9.61635	9.17762	16.6318	4.71108	25.7583	28.2001	30.0899	9.2286	8.45175	17.333	5.3352	3.89992	3.5805	7.01933	14.3807	10.894	2.79446	18.7348	22.1371	29.9332	21.409	35.2282	39.6101
Cnn1	1.8564	1.39032	0	0	16.0265	0.482108	0	0	5.60552	0	0	0.0433756	28.6591	2.9645	0	0	0.961237	0.25995	0	0.0560432	0.36393	3.42544	0	0.0885141
Fbxo9	33.4152	42.6363	30.7195	24.0028	50.3249	22.2458	34.8559	23.1056	42.0756	44.4829	44.4867	25.7217	42.6487	39.0005	35.1405	35.2669	28.6449	36.0681	31.2898	37.0446	56.955	33.9868	34.3711	30.8914
Vps50	70.3948	48.3714	34.1187	28.7907	55.6524	32.5078	31.8592	41.1404	33.7356	50.2657	45.4649	44.807	45.1175	63.3325	33.6051	37.093	58.3791	51.0152	35.5832	33.9062	43.3986	42.818	30.5371	33.3256
Hars	67.2018	82.7817	48.2675	63.8184	77.3146	73.6247	51.4479	47.455	86.9881	68.7578	71.1709	77.2953	65.8336	85.5085	65.4992	55.3161	59.1481	63.8177	63.4902	63.8893	63.2328	57.162	59.2248	57.5342
Zmat2	60.5187	82.4341	45.5907	48.7615	77.1385	95.3196	42.6472	40.9012	62.2076	110	56.0681	54.4797	53.9191	60.599	42.116	38.1963	49.2794	43.6066	40.8523	31.7205	64.3245	51.4351	61.9763	38.5922
Ube2c	46.7813	103.347	4.50383	8.88291	66.3514	46.9711	7.38124	7.7497	46.3822	109.491	9.7816	19.0419	119.61	19.789	8.37933	4.60333	14.0981	4.35416	8.9771	2.35382	8.73431	4.22827	17.7268	4.82402
Smg5	23.2422	41.7674	33.6513	42.4616	46.3183	34.7806	29.7458	28.1764	32.6419	49.5666	37.5222	39.2549	34.5269	38.808	36.2373	26.0602	27.4914	18.1965	24.6545	24.2107	33.8454	29.1162	30.492	29.4309
Cct3	203.684	320.931	208.451	229.822	320.838	230.31	207.4	231.821	281.78	324.28	263.947	301.374	287.02	228.228	238.263	212.857	215.702	218.423	237.568	213.581	226.546	167.579	231.035	203.361
Glmp	146.507	144.651	254.254	239.272	158.856	286.923	336.256	292.432	143.898	155.118	214.452	247.588	164.298	179.68	277.22	284.684	194.106	227.391	255.522	311.32	141.205	203.921	224.224	276.43
Mef2d	107.523	35.3372	57.955	51.6595	97.744	54.2027	55.9586	55.8265	107.975	54.6504	58.2984	49.5783	107.015	50.666	50.6269	54.5172	80.4235	72.1361	38.7707	49.262	89.1627	98.963	72.2606	45.275
Snd1	93.1914	103.521	72.2313	74.8432	114.255	70.1811	52.962	72.3784	127.628	79.6244	118.357	100.371	143.725	116.501	89.4088	80.5393	143.609	124.971	97.6423	83.8407	119.824	133.271	77.9891	84.885
Col18a1	11.1384	21.434	4.46134	2.39398	154.937	69.5613	6.75036	0.191351	139.215	23.004	12.2857	0.737385	177.035	41.349	5.52773	2.13047	17.2382	18.3265	3.77299	6.89332	26.2029	25.102	7.98385	7.78924
Slc19a1	166.111	88.285	57.2752	61.6764	488.852	193.119	49.5552	60.1798	256.965	72.5706	49.9644	68.2732	362.943	47.047	60.0153	35.8375	75.1047	90.7226	60.3678	59.686	99.7167	81.6753	44.2044	50.7186
Kpnb1	77.4491	118.814	49.9246	55.5024	102.983	63.0872	43.8458	46.6417	105.787	80.0692	68.6277	85.3198	107.194	113.036	47.907	57.7129	71.9005	66.8072	47.0322	37.4369	95.9864	118.873	78.1695	53.7723
Npepps	76.261	93.7883	102.356	102.563	70.4021	99.7274	110.498	98.6891	63.5064	115.783	115.932	132.512	76.2811	49.2415	110.335	86.4742	68.8887	43.3467	88.0797	83.1682	72.058	71.0243	87.5968	87.7175
Mrpl10	43.5141	65.8083	44.9958	59.7864	51.2496	58.6794	61.5103	58.5533	48.9799	60.6238	45.7388	57.2992	52.1302	50.5505	59.3134	46.1855	40.7565	38.7975	49.6993	46.1236	36.029	44.4236	51.8273	45.452
Cyp51	174.873	361.134	208.196	245.635	168.498	166.809	218.472	169.345	384.798	279.734	272.437	168.037	107.767	512.05	256.25	323.717	347.776	351.452	366.5	372.127	161.858	223.991	273.932	291.875
Tcf25	192.1	289.881	210.703	199.141	239.737	248.492	181.408	221.871	254.983	284.246	243.327	269.232	244.658	233.618	218.652	156.133	219.226	219.398	216.947	209.434	215.901	191.824	238.749	199.29
Tubb6	20.0491	14.4245	8.03042	14.7419	53.495	17.1493	11.6081	19.4699	37.9056	20.5257	12.1292	18.131	47.3	17.7485	11.7135	8.14143	22.1085	16.4418	13.4657	12.7218	21.1079	27.9387	12.269	8.01053
Def8	31.1133	75.2508	92.796	88.4511	69.4335	56.1311	70.0587	83.6681	75.777	52.6169	85.4912	99.0265	88.0524	69.0305	100.815	83.3165	49.4076	45.3613	63.2951	68.1486	35.8471	42.7109	66.938	69.4836
Meox1	5.79197	0.231719	1.912	0.188998	16.4228	0	0.851681	0.382701	11.6212	1.58867	2.42584	1.90853	23.328	3.6575	3.68515	1.25545	8.26664	9.22823	3.70793	2.74612	2.45652	2.83669	2.25532	0.75237
Col1a1	57.4742	113.832	5.26863	4.34696	337.745	293.122	7.16043	5.07079	393.89	215.17	9.6251	1.9519	271.814	153.153	16.2761	2.13047	33.3229	47.7658	1.95154	7.79001	42.3978	14.3975	12.6749	4.02739
Itga3	6.089	4.51852	7.09566	5.54394	34.2985	21.075	5.23626	6.07538	23.8918	18.3015	10.4859	9.58601	35.314	15.9775	6.84385	3.8805	4.99843	1.75466	4.48855	7.17353	3.0934	7.27905	7.93874	5.57639
Sgca	0.816817	0	0.42489	0.125999	7.92519	1.58407	0.315438	0.334864	2.29006	0	0	0	11.0557	0.5005	0	0	0	0.0649875	0	0.0560432	0	0.160567	0	0.221285
Foxm1	16.3363	66.7931	4.80126	7.18193	46.8467	4.61446	2.87048	5.93187	37.4271	57.8913	3.01273	9.84626	51.6651	4.8895	13.3367	0	16.4051	5.58893	3.77299	2.01756	17.9235	5.83395	6.58555	6.46153
Itfg2	22.7224	42.2308	26.4282	33.3897	34.3425	42.8387	22.0491	21.1442	28.1985	41.0513	27.0363	30.1894	23.7216	35.42	32.4644	35.1908	18.0072	18.7814	28.7528	27.0689	12.7375	11.6144	28.2818	21.1549
Nrip2	27.1777	10.8908	3.22916	1.76398	111.129	37.1223	2.77585	1.48297	36.5042	8.19756	4.46041	5.29182	154.423	17.5175	1.27225	1.6359	5.19068	5.97885	0.975772	2.18569	18.3784	15.575	3.96937	1.37197
Tulp3	7.05433	11.2963	23.8788	21.6718	16.1586	42.0122	35.1082	38.2701	7.82722	23.8301	18.6242	21.7312	11.1273	9.08601	20.4438	28.3809	4.10128	3.96424	10.6684	15.3558	8.73431	5.78043	10.6451	13.8082
Gtf2h4	22.5738	20.623	14.1063	17.5768	17.9638	31.2681	19.9987	19.4699	17.8761	15.8867	20.0327	22.0348	19.1776	21.791	20.5754	10.5382	16.8537	18.3915	14.5715	20.0074	24.4743	16.3779	12.269	18.0569
Tubb5	737.363	996.682	158.187	195.487	740.741	319.844	129.235	119.068	712.243	1145.56	316.885	307.923	868.073	298.183	221.109	132.279	272.863	185.604	165.621	114.945	302.698	214.625	280.968	142.463
Ell2	18.1927	34.642	26.7681	27.4047	22.7189	26.8603	7.63359	7.12781	49.3217	26.0543	46.7952	10.5403	28.8738	93.1701	20.5316	38.2343	61.7114	54.7845	44.4302	34.6347	31.6619	43.1391	28.8681	27.1738
Jup	99.3546	104.969	194.685	217.789	234.762	178.931	164.028	226.75	136.036	154.101	160.536	201.35	182.223	125.703	212.642	202.09	219.29	226.222	222.021	219.017	147.028	157.945	179.028	198.626
Fkbp10	23.6134	50.341	262.539	222.199	91.8001	164.881	232.131	246.986	82.8865	143.553	188.511	231.626	47.1569	30.03	169.561	124.518	23.4542	16.5068	153.912	195.03	21.6538	26.0119	145.965	217.966
Nom1	14.1087	22.303	11.3021	19.5928	40.9908	23.1412	11.4819	17.1737	35.9915	19.1276	11.464	17.6105	28.6591	12.8205	16.4077	7.72295	13.7137	25.8	14.6366	14.7394	24.1103	28.7951	16.7345	12.392
Ergic1	113.315	107.807	133.203	146.978	149.39	90.6363	96.8078	145.092	155.28	161.092	121.801	200.829	162.831	87.5491	151.267	86.4361	114.003	104.045	119.955	119.092	113.182	113.949	138.748	93.4709
Ifrd1	14.1087	42.6943	28.2127	40.8866	40.5946	27.0669	52.0157	51.5212	29.5999	18.8099	29.5796	31.2738	21.3244	20.2895	32.9909	37.2832	22.8134	22.8106	43.4544	30.7677	20.562	19.9104	32.3865	39.0347
Stk38l	21.0887	20.9706	79.7943	64.9523	58.2942	41.3924	51.2901	55.8265	26.1135	22.1143	63.2674	57.4293	55.0998	29.4525	57.6463	50.3323	22.3007	22.5507	51.4557	54.1938	15.74	28.5275	31.8903	57.1359
Brpf1	26.5094	33.831	28.5526	39.3116	48.1675	39.1196	13.1222	18.4175	46.9975	46.2622	35.8007	35.1342	57.9622	38.192	33.5612	19.5547	33.1947	48.4807	22.6379	26.9007	34.2094	65.8326	17.2307	33.2371
Akr1b3	58.9593	53.1216	27.8303	34.9016	69.1253	70.3877	27.9478	27.985	50.3471	61.577	32.5923	32.2281	59.6796	53.669	31.0606	31.9951	61.1347	61.8031	38.5105	31.8326	54.3165	44.7448	30.4469	29.1654
Gstt1	5.79197	11.1805	23.199	33.4527	13.8251	56.0622	59.7754	53.3868	8.16902	24.5927	25.08	59.4246	13.2025	9.43251	49.7495	33.4788	5.70334	3.96424	31.55	42.3687	5.27698	5.08463	22.1924	35.9367
Gstt3	5.71772	4.05509	15.4235	23.4358	5.45957	20.3863	18.8001	24.158	1.98244	20.5257	8.4513	18.6515	6.83381	3.542	13.4245	20.5818	4.48577	2.72948	8.91205	14.3471	2.27456	4.12123	7.6681	12.2592
Ddt	4.97516	24.1567	40.1096	23.9398	17.9638	47.7287	63.6868	54.3436	14.0138	37.1114	28.9535	53.9159	10.9126	15.2075	51.1095	25.6037	9.03563	9.55316	28.2323	34.7468	10.099	14.5581	33.9201	34.5205
Ddx18	21.9055	21.434	20.0548	21.9868	27.9583	39.1885	23.5632	18.1305	23.7551	28.7232	19.6415	21.6878	25.4747	21.8295	21.1019	13.3535	29.9265	31.324	29.2081	32.0007	15.74	16.2173	18.2681	17.1717
Ubl3	555.287	272.154	207.304	358.34	201.212	225.695	215.128	227.946	389.754	313.032	298.026	204.212	240.793	535.073	197.068	374.506	624.612	756.195	436.105	466.392	413.151	597.043	325.128	422.655
Gramd3	48.6377	98.9441	183.213	153.655	49.5324	148.214	210.775	243.781	138.668	102.247	199.506	171.724	31.7003	262.609	227.953	212.02	76.3863	103.46	229.046	209.097	51.2231	110.899	165.586	219.382
Eef1e1	28.2916	30.7607	21.372	26.7747	29.8515	28.9265	27.3484	22.7707	34.0774	40.6065	30.2447	28.1074	33.1315	30.261	21.409	27.2396	22.0444	23.0706	23.4185	17.7657	19.1063	15.1469	31.0784	20.0484
Akt1	154.007	15.8148	18.8226	36.4766	40.8147	42.5632	27.5692	25.6888	35.6497	25.4188	22.0282	16.7864	49.1605	19.558	22.5057	17.1959	214.484	235.84	148.252	131.029	201.253	203.332	136.898	137.639
Il16	74.4046	11.528	1.35965	1.88998	13.8251	2.82377	0.851681	1.53081	19.9953	0.826111	1.56506	1.47477	19.9647	43.9285	0.175483	1.9022	99.9687	121.917	1.69134	8.18231	110.908	101.425	0.180426	4.86828
Tcirg1	79.6768	25.4891	38.41	41.5796	34.4305	42.4944	45.5176	37.5047	25.8059	24.7833	47.969	33.3558	30.1976	56.595	34.2631	41.468	75.7455	85.3936	36.9492	52.6806	70.6023	99.0701	39.4231	50.1875
Naglu	149.626	68.0096	84.6381	85.9311	67.6723	81.3385	72.8661	89.5521	61.7974	40.6701	57.2811	96.5974	73.4545	86.2015	73.6153	83.8491	137.393	173.972	58.5463	73.921	109.816	134.395	46.9558	64.3498
Coasy	33.4152	45.1852	50.0945	62.4954	35.4872	47.3154	46.4324	51.5212	51.1674	61.4499	42.1783	60.9427	25.439	61.754	47.3805	62.8869	49.6639	56.4092	59.5221	54.5301	34.3004	37.3052	37.3031	46.9125
Smo	55.6178	57.5822	123.133	121.652	57.2375	80.8564	104.284	130.932	51.4751	57.8913	90.4211	63.7187	83.8663	29.9915	134.903	103.936	46.8443	37.4978	67.5234	74.2012	53.3157	58.4465	85.8827	92.7628
Tspan33	17.8957	2.02754	6.41584	53.7385	2.46561	7.92034	12.7437	35.6869	2.7344	3.2409	2.69972	4.38094	7.26316	2.2715	6.66837	5.97292	41.4614	52.7699	25.0448	27.0689	40.8511	34.4685	28.2818	25.8461
Crnkl1	37.0538	30.7028	17.7604	22.5538	41.4311	27.549	21.292	27.5545	30.8645	47.3425	24.4149	30.7967	34.8131	23.485	24.129	25.4895	33.2588	31.9089	24.069	27.6854	30.6611	29.6514	22.012	24.2971
Rin2	235.912	56.076	53.961	56.5104	80.5728	57.2331	35.6129	61.1844	80.6306	15.0606	30.4403	60.0752	150.63	139.486	55.3211	44.9301	228.134	261.315	43.7796	60.8069	286.231	261.404	39.1524	58.2866
Folh1	7.87114	13.6135	80.984	67.7873	3.56633	52.412	97.691	77.497	15.3126	36.9208	62.9153	70.3552	4.22194	8.547	106.211	87.2351	26.5301	7.66853	78.9725	66.4112	8.55234	5.88747	54.3082	72.3603
Chordc1	62.9692	63.2014	54.0885	45.9265	72.9117	61.4343	44.9183	56.4484	56.9439	33.5528	56.2247	67.1888	92.3101	93.0931	91.2952	63.6858	78.3088	79.2848	63.9456	64.7299	67.5089	65.5115	52.0529	48.2402
Rtcb	149.18	118.582	136.262	145.592	181.179	119.907	126.301	121.364	162.047	175.39	138.273	188.38	176.32	140.91	161.927	136.16	135.47	128.675	130.168	137.474	120.552	107.634	126.479	124.053
Pwp1	55.4693	68.2992	55.4056	43.4066	61.068	22.7968	37.7894	44.6325	56.4995	42.5129	39.6351	53.4387	60.4309	54.4775	53.2153	48.5442	42.5508	49.3255	44.9506	53.0729	46.7649	39.446	42.4001	44.9652
Fbxo7	73.7363	81.4493	92.8809	66.1493	53.9353	88.9833	78.3862	53.5782	85.074	60.6238	95.6249	61.203	56.5668	120.89	85.4165	110.328	78.0525	82.6641	107.335	82.5517	80.7924	71.9342	77.087	72.5373
Capns1	51.311	72.1805	51.4117	58.9674	124.69	86.5728	53.7821	58.2184	95.0545	70.4736	58.3766	67.3623	77.8911	76.23	54.1805	52.3106	72.9259	62.648	75.5248	53.4092	95.0766	75.1455	79.4776	44.3013
Lrp3	35.8657	17.8424	15.1261	19.5928	13.8251	21.9015	23.5001	31.5729	12.9884	11.3114	19.3284	17.5671	14.4905	9.12451	15.2232	8.44578	19.0325	18.3265	53.9277	58.6212	53.4976	32.4881	61.3448	65.1907
Clpb	41.9547	66.9669	70.0219	87.0021	53.2309	40.2904	71.2889	77.4013	54.2436	67.0421	47.6951	80.8955	59.5722	66.143	78.5727	54.9356	62.2882	52.3799	73.3781	63.8893	70.3294	45.0124	71.584	72.6701
2020-09-07	533.01	855.971	451.233	503.239	650.13	500.015	370.324	385.284	731.725	552.477	462.865	365.656	656.01	839.3	466.522	626.7	855.181	735.789	897.645	662.991	496.4	452.158	553.953	473.949
Zdhhc4	55.4693	51.4417	43.3813	50.9035	52.4824	64.6713	37.474	50.5644	49.185	28.2149	43.939	60.1619	38.391	37.0755	42.2037	53.8704	29.4779	30.0242	42.7388	36.7644	35.6651	28.688	49.3014	36.8661
Rac1	646.399	64.0704	149.859	470.416	117.557	98.2811	188.411	336.203	357.215	39.0814	51.999	29.0616	551.142	122.815	85.1972	359.517	800.134	818.583	577.527	480.29	609.491	592.922	467.078	456.158
Nup214	69.9492	70.153	55.3632	70.7483	85.4159	55.3046	36.4961	58.649	108.009	58.5903	77.2355	76.1242	63.6153	91.0526	58.9624	51.5878	63.7621	73.3709	54.1228	45.2269	91.8922	89.329	61.0742	48.4615
Aif1l	34.2321	65.1131	28.765	77.1112	101.839	64.3958	28.3894	57.9792	58.9947	64.945	34.4704	85.5367	52.0228	27.9895	60.1908	43.4463	35.4376	33.4036	71.6867	44.5544	38.1216	33.2374	59.5406	40.3624
Ltbp1	61.3355	57.8719	125.47	100.295	149.126	59.9191	122.737	110.553	97.618	23.9572	134.869	124.922	378.257	84.3535	136.219	175.459	20.3782	9.16324	68.6293	110.797	33.2086	50.5787	63.6001	136.267
Ugp2	86.9539	140.596	471.67	386.501	135.389	372.669	559.271	548.985	149.606	224.511	427.221	485.069	111.023	180.95	633.89	491.796	123.038	109.569	449.571	544.796	92.5291	110.631	304.514	453.635
Trmt1	23.2422	23.9829	14.3613	13.7339	23.0271	8.54019	14.2578	13.7294	19.756	14.1074	14.555	17.4804	21.3959	14.553	16.8464	9.54906	17.4945	16.0519	14.8317	21.9129	19.7432	13.4341	19.9822	11.8609
Nacc1	27.6233	20.1596	36.6255	36.1616	39.5379	18.4578	24.2571	23.871	43.5111	13.8532	17.8808	10.4101	45.6899	25.3715	25.3135	33.5549	32.7461	29.2444	24.3293	25.4997	34.5733	38.3221	33.469	28.236
Nfix	121.854	150.212	43.2538	62.5584	236.831	131.822	71.762	61.0887	103.429	86.2332	42.9217	60.5957	115.781	39.9245	49.0915	37.2452	80.5517	61.4132	146.756	131.365	86.0693	74.7173	160.128	102.942
Slc1a5	34.8261	17.2631	8.8802	12.3479	91.2277	34.9184	8.70608	6.55376	56.5337	34.6966	6.10372	7.07022	52.9889	13.706	8.77417	5.32617	11.0222	7.2786	4.35845	7.62188	15.74	9.68756	4.37533	5.44362
Uba1	311.876	386.044	329.332	330.432	471.505	278.107	244.78	287.887	454.252	438.919	372.483	418.054	480.8	370.37	439.849	316.869	324.962	282.891	320.444	314.795	227.638	273.5	296.53	282.095
Vwf	149.18	108.271	73.7184	9.32391	292.528	9.91765	18.8316	3.6835	327.991	45.1184	37.5614	9.80288	486.059	133.942	45.0115	11.223	99.8405	97.5463	32.2005	20.9602	125.465	176.196	42.2648	26.2887
Siae	43.5883	33.9469	68.1523	76.8592	28.8829	60.2635	88.1333	114.523	27.3098	31.7099	58.494	92.1298	34.2406	36.113	71.1585	68.9739	43.5761	39.8373	63.4252	73.2485	64.6885	43.9419	48.0835	65.0579
Esam	136.557	59.436	41.5117	4.91395	620.718	92.1515	21.8283	4.01836	278.191	35.904	17.0591	4.81469	635.33	139.832	37.7728	4.90769	136.368	198.602	59.9775	36.8764	118.823	132.468	37.0324	26.9083
Spa17	0.445536	4.34474	2.59183	3.27597	2.50964	20.9373	2.74431	6.26673	1.29884	7.87983	2.54322	11.2343	1.25227	1.694	1.84258	2.35873	0.897155	0.77985	2.92732	3.25051	1.00081	0.588747	2.39064	2.25711
Fam50a	19.6036	27.4008	13.2991	20.5378	29.8956	37.3289	30.0612	19.1351	28.8479	23.8937	21.4021	30.6665	35.9222	34.1495	15.0038	15.522	37.2319	34.8983	24.3293	25.6678	32.0258	23.8175	14.5243	20.8893
Emd	23.2422	36.7854	28.0852	21.6718	46.7586	28.9265	17.3491	26.0715	26.2844	38.1282	22.3021	31.2304	49.9119	24.6015	16.627	16.5111	10.8299	11.0479	8.52174	11.4328	25.93	21.2484	20.749	9.33824
Grik3	19.2323	13.3239	2.16694	5.10295	12.3721	5.92304	3.69062	1.91351	33.3255	27.5158	16.9026	3.7303	9.26679	12.8975	1.40387	2.587	5.76742	4.48414	0.195154	1.40108	32.4807	17.4483	19.08	6.99262
Gria3	51.905	54.5119	15.9759	9.5129	26.7695	55.098	14.384	13.4424	77.1101	52.744	58.0636	19.1286	49.2679	19.5965	4.25547	0.760882	12.4961	2.40454	4.68371	3.30655	55.2263	26.2795	24.7635	8.23181
Sipa1l2	109.156	33.0779	50.9443	72.6383	58.1621	12.5348	31.0075	67.8338	83.0232	7.435	21.05	17.1767	169.271	30.6075	33.7805	57.2563	167.704	167.928	45.9263	46.684	194.975	155.322	51.3312	77.6269
Ap4e1	17.1532	22.245	22.6891	14.6159	23.9957	7.16274	8.76916	12.0073	15.9962	16.1409	11.0728	5.76895	14.419	13.321	17.5922	17.234	7.43357	10.8529	12.1646	10.0317	17.1957	10.4904	11.4119	10.0906
Blvra	20.2719	17.2052	12.5343	14.4269	16.4668	25.6206	16.939	15.3081	20.6789	26.372	11.4249	20.9504	21.217	23.793	15.3987	14.3046	26.8506	26.255	15.0919	18.102	19.5612	23.3358	17.2758	16.9062
Pdzd4	3.49004	1.1586	0.892269	1.38599	2.5977	5.0277	1.38793	0.717565	3.38382	4.06701	2.58234	1.56152	3.64947	0.231	0.394838	1.82612	1.4739	0.714863	0.45536	0.448346	6.64171	2.72965	1.93958	1.2392
Idh3g	101.285	127.503	90.7565	108.863	130.413	142.911	95.7353	117.872	111.222	118.007	109.397	133.64	119.144	61.0225	88.7507	65.1695	81.9615	90.9175	80.859	83.2802	100.445	111.808	83.1312	72.8471
Pnck	7.57412	15.5252	9.43256	10.7729	14.3974	13.8434	8.64299	9.42402	22.1486	46.8341	38.1874	45.5877	14.6337	5.8135	7.19482	11.9078	5.51109	4.28918	3.31763	3.92303	13.7383	8.3495	19.2605	5.00105
Ssr4	72.0284	63.9545	42.6165	41.4536	78.8556	80.3743	61.3526	59.0795	75.9821	74.7948	51.6077	64.5863	65.0822	80.1185	46.0205	41.2398	59.9171	70.9664	47.8128	33.7941	83.9767	84.4584	41.3175	39.1232
Bcap31	189.056	185.26	173.228	177.532	184.569	331.07	211.406	189.054	181.154	180.728	172.156	200.135	185.085	202.395	185.705	196.041	253.51	280.746	243.227	214.141	219.45	237.64	184.034	170.478
Fam98a	28.2173	44.8377	16.7407	18.2068	22.7189	31.7502	13.5638	11.9594	35.4105	15.569	19.2111	14.661	31.1636	43.4665	21.0141	34.0875	49.728	28.5295	34.5423	20.9041	30.6611	15.7356	26.1618	23.7218
Kmt2a	76.261	62.1587	27.9153	39.8786	67.4962	46.2135	61.1318	61.7584	46.8608	61.7041	31.8098	52.2242	58.7851	39.0005	28.2528	24.196	20.3782	18.2615	18.995	27.7414	102.355	68.027	56.2929	40.2297
Ift46	30.0737	37.3068	26.7256	37.1696	44.9534	44.4228	37.3163	45.7806	34.2825	51.7272	40.1828	52.311	32.9883	49.5495	38.387	40.3648	24.9922	32.1038	35.4531	36.0918	35.3921	39.8207	41.1822	30.8914
Tmem25	12.6235	20.1016	41.6392	34.2717	11.7997	48.5551	41.0384	40.0401	7.41706	8.83303	31.6533	30.5364	6.08245	38.115	41.1947	47.3649	22.6852	17.5466	36.1036	49.9345	14.1023	10.2763	23.3201	36.2023
Trappc6a	7.49986	11.7597	9.34758	11.5289	18.4921	24.2431	13.9423	11.0505	14.424	19.3183	8.72519	14.4441	17.6391	17.017	8.15998	8.82623	13.8418	13.7124	12.4899	15.0196	10.463	13.0595	9.42726	9.78081
Supt6	42.2517	59.4939	63.521	54.7464	68.5529	44.7672	42.1109	35.6391	60.5669	59.6706	75.0836	68.1431	89.1616	61.3305	56.374	44.6637	33.0025	35.2232	31.4849	29.4787	60.7762	62.7283	61.1193	49.8777
Spag5	15.2225	28.5594	8.54029	11.0249	27.7382	13.8434	6.46647	8.27591	18.6965	27.4523	8.49043	12.7958	30.7343	2.156	11.3187	4.37507	6.98499	0.454913	6.63525	6.05267	5.186	2.51556	3.69873	9.02844
Unc119	12.1037	15.8148	25.1535	33.8307	14.2213	33.4032	39.4297	35.9261	16.338	13.2178	27.7015	37.9103	11.7713	16.093	37.2902	27.4678	7.04907	2.33955	24.8497	32.8413	12.2826	10.0087	23.0043	26.1117
Rab34	20.7917	44.3163	81.0265	81.9622	41.167	85.4019	106.492	91.3699	37.3587	62.5938	80.2874	91.3924	27.0848	35.42	62.7792	54.2889	23.5183	25.4751	45.7312	68.653	20.3801	18.5188	41.7686	50.4088
Sdf2	48.415	74.3239	178.581	155.104	77.6668	186.3	241.373	216.513	80.3572	147.365	181.547	184.737	60.3236	103.103	159.47	174.166	63.9543	73.3059	137.974	169.195	81.6112	75.092	146.912	152.51
Ccne1	3.63855	15.641	4.16392	4.47295	5.15137	13.4301	5.45707	3.3008	12.1681	6.60889	7.82528	3.42667	5.04486	4.5815	2.50064	2.54895	1.0894	3.76928	2.66711	3.58677	4.82207	3.74657	8.66044	5.48788
Bbc3	4.75239	3.8813	1.27467	3.96896	10.9191	2.68603	0.977856	3.20512	6.39166	2.98671	2.23021	0.607258	5.11641	6.699	1.88645	1.25545	8.45889	9.03326	2.79721	1.96151	3.18438	7.49314	2.34554	2.25711
Psmc3	142.794	186.36	138.174	147.545	194.784	174.316	119.772	125.622	178.522	182.316	140.816	150.34	185.98	191.807	150.126	126.116	200.706	189.699	177.33	155.408	134.108	153.931	155.076	123.344
Acp2	188.759	83.5348	125.937	117.431	116.941	115.844	163.113	147.914	110.128	75.1125	109.671	141.361	109.234	129.014	138.588	127.866	227.236	275.482	146.626	192.34	295.966	254.285	139.199	155.829
Rapsn	9.72755	3.8813	0.212445	0.0629994	3.87454	0	0.883225	0.191351	3.2471	0	1.05641	0.347005	5.76044	7.3535	0.263225	1.75003	9.03563	9.55316	0.195154	1.40108	3.27537	12.5243	0.090213	1.28345
Slc39a13	37.5736	28.907	65.8579	60.4794	43.4565	88.088	77.6292	97.3018	30.8645	30.0577	59.3548	70.6588	34.9204	27.5275	61.6824	54.4411	43.8324	42.1769	56.9851	57.8927	34.3004	42.5504	45.9635	60.9862
Celf2	401.354	209.822	147.607	125.369	205.835	267.914	185.256	172.598	146.564	250.883	214.334	183.045	143.939	112.382	179.695	127.295	142.455	137.579	113.905	128.003	284.866	251.395	172.352	153.395
Nr1h3	10.9156	7.70466	9.09264	15.1828	30.9523	24.0365	11.5766	14.9253	11.2452	4.51184	6.69062	13.7067	16.2437	3.8885	13.0735	7.76099	2.69146	5.52394	9.04216	12.4416	4.54912	4.81702	9.29194	11.2413
Spi1	98.7606	10.5432	0.382401	1.25999	27.9143	1.79069	0.693963	0	46.1088	11.7562	0.704275	1.34464	36.1369	87.0486	0.570321	6.08705	167.64	212.899	3.38268	20.5118	156.49	160.728	0.315745	9.51527
Sf3a1	84.8747	91.587	92.1161	101.996	109.324	87.1926	86.6192	81.7067	87.3982	67.614	93.2774	97.2915	99.7164	83.8145	113.889	95.5287	76.899	85.1336	77.9317	91.4065	65.7803	73.1652	90.7542	89.2665
Stat6	95.2705	23.6933	7.60553	0.503995	150.358	27.2735	1.0094	3.63566	71.7438	2.85961	3.95177	4.90144	180.613	95.5571	2.1058	5.47835	179.687	194.768	10.4082	16.7009	171.138	188.078	4.10469	16.1538
Clgn	17.7472	19.9279	6.28837	10.5209	4.97526	5.99191	1.73491	0.191351	29.5999	12.7729	17.1374	6.28946	17.7464	29.2985	8.24772	10.6523	30.5673	30.8691	21.9874	14.7394	22.4726	18.7329	16.2383	12.0822
Vrk3	28.8114	35.9744	50.8168	50.7775	48.6519	60.8833	55.1069	69.2211	33.3938	56.1755	50.9035	56.9088	51.9513	45.0835	48.4773	52.2345	52.2272	42.4368	54.7083	52.9048	52.4059	51.9703	57.8265	47.7091
Smg9	16.5591	38.1178	25.9183	30.1137	26.9016	26.8603	31.7015	37.5047	25.0539	24.4656	31.6141	40.7731	25.1885	23.1385	28.867	22.3699	36.2066	29.6343	34.7375	34.8028	20.562	26.4936	28.4622	26.2444
Paxip1	49.009	23.925	19.1625	25.7037	24.9203	12.3282	12.9329	15.6908	36.8118	22.7498	11.8944	11.4078	42.2909	9.77901	22.4619	21.8753	33.5151	26.7749	27.4517	24.5469	25.748	19.9104	26.3873	25.315
Rmnd5a	66.5334	29.4283	16.3158	37.0436	42.2236	17.1493	15.7403	27.9372	28.0276	34.1247	29.2666	20.6034	54.2769	28.2975	14.3019	20.3536	65.1719	45.8812	27.3216	22.3612	60.6852	59.517	47.6776	39.1675
Mov10	14.2572	7.53087	1.95449	6.80393	17.9197	17.4936	3.81679	8.84997	9.87802	1.71577	2.58234	5.89908	11.342	12.243	2.28128	0.608705	18.5198	23.8504	3.38268	4.31533	16.1949	18.8934	3.83405	2.69968
Rhoc	33.2667	33.1358	33.1414	38.1776	99.9454	71.1453	35.2975	44.202	66.2066	24.1479	29.1492	35.4812	98.3568	44.121	38.6502	31.2342	42.4867	41.657	46.9672	41.9764	36.393	38.2686	25.5303	33.5911
Def6	16.9304	3.59165	3.65405	1.82698	32.6254	2.89265	0.914769	1.53081	16.1671	0	0	0.130127	24.9738	13.0515	2.14967	1.02719	19.417	31.259	3.77299	3.64281	14.3752	13.3271	3.92426	2.78819
Peg3	93.8597	138.626	74.0583	80.1982	76.4781	67.3573	43.972	61.9019	124.278	161.536	197.432	201.35	100.647	41.9265	98.9726	45.6909	19.1607	15.0121	34.152	24.603	120.188	57.0549	85.9279	57.2686
Metrn	8.46519	11.8756	19.12	22.4278	6.8685	19.8353	28.7048	30.3769	13.1251	12.5188	19.0154	14.2272	6.26135	18.249	21.7161	27.62	6.28008	6.30379	14.7667	18.8305	4.27617	7.49314	13.8928	19.2961
Lmf1	74.0333	97.0903	113.701	91.4121	56.9293	110.265	116.617	102.564	91.7733	89.8554	92.1036	92.4334	55.4576	133.518	105.465	125.736	98.8152	103.85	114.035	129.348	67.9638	91.6304	99.7304	106.173
Narfl	23.8362	25.8946	42.9139	32.0667	31.4366	43.5963	41.6378	36.6915	40.7425	39.2085	42.6087	37.7801	42.0405	30.7615	36.4567	46.9464	39.3466	38.8625	37.925	50.3268	26.7488	34.1473	34.326	39.9641
Angptl4	6.83156	5.90884	67.3026	26.7747	43.7647	36.5713	88.8272	51.9039	8.7159	17.0306	37.6787	35.8716	8.0503	10.78	77.2565	52.0443	8.71522	7.73351	48.3332	61.1432	4.36715	4.33532	49.1661	60.942
Dbf4	25.0986	21.2023	2.93174	4.40996	19.9451	22.6591	4.73156	4.87944	10.2198	4.70248	4.92993	4.46769	13.8465	5.6595	4.56257	2.51091	5.1266	5.78389	4.16329	1.79338	4.45814	1.01693	7.17193	2.38988
Daxx	36.3855	36.2641	24.7286	15.7498	33.1097	17.0804	16.4343	18.9437	35.9573	24.1479	29.1883	21.1239	47.8725	25.949	25.3135	20.8862	29.3498	18.2615	14.4414	18.7745	23.9284	21.8907	22.1924	22.4383
Cd320	29.4797	47.2707	113.998	85.9311	67.276	115.086	143.303	126.578	43.5795	53.3795	83.7696	98.506	47.4431	56.2485	116.916	96.5178	40.0516	43.4766	84.2417	114.496	32.0258	43.3532	85.2964	102.853
Ipo4	16.7819	46.7494	61.694	71.2523	47.0668	86.3662	45.1076	54.8698	52.6372	79.8785	64.4803	83.1076	71.9876	42.581	54.4437	52.2726	31.2723	36.653	37.6648	39.2863	45.4002	54.4323	43.3924	52.3118
Tm9sf1	79.8253	93.6146	114.253	104.894	55.8286	62.123	93.3695	88.5475	76.5632	65.5805	90.6559	100.545	97.9632	94.0171	122.005	115.806	82.6023	92.4772	89.771	101.27	70.2384	87.9909	85.8827	102.809
Irf9	60.5187	22.4188	32.674	33.0747	65.8231	54.1338	25.9605	61.4714	31.7532	31.3922	22.8498	31.1437	59.5365	40.5405	26.147	24.5765	71.3238	94.2319	20.1009	26.9007	41.306	63.3706	11.6375	21.7745
Gmpr2	41.5091	31.5717	40.0246	41.3276	44.0729	30.3728	36.37	33.1037	47.3051	24.0843	37.4048	40.5996	41.1818	44.814	26.7612	30.8918	68.1838	69.9915	28.4275	28.9183	69.8745	53.3619	29.4996	33.0158
Mdp1	31.9301	46.6914	29.0625	22.1758	38.217	48.3485	24.3833	24.9234	47.9887	44.5464	24.2584	27.4568	34.8489	34.6885	24.2606	20.6199	34.7327	34.1184	32.7209	21.9129	25.657	27.8852	28.8681	27.1738
Dhrs1	51.608	68.2413	94.708	92.8611	43.0602	83.0603	114.535	94.1445	69.6588	67.7411	77.0399	104.752	47.4073	73.7275	109.589	98.1918	55.4954	48.3507	97.9025	113.992	52.4968	45.9223	78.35	96.5247
Ncan	167.299	307.839	937.095	861.201	259.286	450.633	799.887	984.499	296.341	388.081	872.949	691.841	274.354	138.6	815.559	629.972	77.2194	32.7537	402.604	445.319	129.832	103.298	588.91	784.279
Tmem161a	55.395	71.1957	82.1737	82.5922	53.0988	69.4924	95.4199	78.5973	50.4497	39.6533	66.2801	88.0525	55.3503	64.7955	88.4875	83.1644	54.2138	60.4384	84.2417	88.6604	45.4002	57.5902	82.6351	82.4066
Armc6	20.1234	24.6202	34.5011	27.9087	22.939	23.8299	30.5028	27.6502	22.8664	23.4488	36.1137	31.8377	24.6518	22.5225	46.196	36.256	25.4407	16.1169	31.55	34.1864	25.4751	9.74109	21.4707	28.5458
Borcs8	9.72755	11.3542	9.51753	9.6389	14.3094	11.7083	14.2262	12.5813	15.4494	11.2478	13.616	12.9693	14.2401	12.4355	12.898	10.1958	13.2651	11.0479	13.856	12.7779	11.6457	14.344	16.3285	11.8609
Slc25a42	2.00491	11.6439	48.14	41.5796	15.3661	34.9184	43.7512	39.8966	9.3995	24.6562	22.6542	32.0546	25.2958	10.5105	47.205	34.2016	18.7762	12.0877	25.305	37.8292	6.82368	5.51281	27.6052	32.4847
Snx9	32.5242	27.8063	25.196	23.8768	39.8901	17.838	21.3867	19.0872	43.9555	12.6458	18.8981	7.24372	46.0835	42.3115	21.6722	29.5602	45.9471	57.6439	25.9555	36.6523	54.7714	52.0773	26.5226	30.7144
Ranbp3	66.5334	115.338	79.4969	104.327	83.1264	113.295	96.4293	84.0029	98.7118	116.99	102.198	114.381	98.2137	76.3455	93.401	69.9631	99.5842	94.0369	102.196	103.624	86.9792	72.2553	91.8819	100.508
Ndufa11	53.9842	117.597	100.529	72.2603	126.187	179.895	157.183	131.554	128.072	207.989	128.022	153.81	98.965	91.0526	116.126	88.4144	54.9828	58.4888	85.6077	89.9494	91.4373	81.8358	106.271	93.7365
Nr2f6	23.0936	7.82052	20.3522	37.6106	23.1151	39.0507	22.5222	36.2131	37.0853	1.52513	9.66422	1.64827	58.2484	12.9745	16.5393	21.4188	32.618	44.5814	30.5742	35.8116	31.9348	33.291	30.4469	35.804
Use1	33.1925	29.1966	26.853	26.4597	46.5825	41.2547	32.08	35.4955	38.6234	34.9508	25.9408	43.2021	34.1691	29.799	23.8657	24.5004	24.9281	26.8398	23.6137	27.7974	29.3873	33.0769	29.5899	25.9346
Ocel1	8.68796	5.96677	4.50383	10.2059	17.8757	14.7387	7.0658	9.28051	7.45124	4.13055	9.42946	6.98347	16.2437	9.04751	4.69418	7.57077	11.5989	7.2786	6.63525	7.56584	11.0999	14.0764	9.92343	7.92201
Dyrk1b	18.0442	20.2175	11.1321	14.6159	17.5235	23.4167	13.5007	17.3172	23.0031	21.7966	14.0073	17.5237	13.1667	24.0625	11.5819	9.81537	13.9059	14.8172	9.10721	11.1526	17.2867	14.6116	12.8102	13.0116
Braf	53.6871	42.8101	37.8577	28.0347	44.4691	41.5301	30.8182	28.9896	40.9818	56.2391	52.1946	41.4671	62.5777	28.8365	24.4799	28.6852	36.9115	23.5255	22.5078	16.7569	50.5862	43.9955	33.6945	23.1907
Ndufb2	51.608	73.0495	58.3799	40.0676	81.0571	105.65	90.1836	75.9662	78.4089	131.669	74.6141	76.6447	74.5637	54.4005	68.3946	54.5172	37.5523	34.7683	51.7159	49.5983	57.4099	39.4996	63.4197	50.4973
Hltf	83.0183	27.5746	10.9197	15.7498	38.8334	4.47672	12.8068	10.1894	44.1947	11.9468	21.3239	20.6034	42.434	41.503	15.8374	19.0601	79.1419	74.8006	14.5065	19.447	62.7778	58.1789	20.8843	21.9958
Prpf6	70.766	73.1074	76.2253	68.7323	96.4672	86.9171	61.7311	64.1025	75.572	54.2691	86.7433	87.879	86.8001	61.9465	85.8552	66.1586	87.9852	85.3936	75.0694	93.5922	68.1458	63.4241	81.1015	78.8218
Rgs19	37.7221	12.7446	7.52055	6.86693	33.1977	8.40245	5.80405	5.74052	21.1574	9.91333	11.5032	8.76187	34.6342	28.2975	7.0632	8.40774	63.5698	80.1296	7.35082	13.2262	57.046	76.0019	9.87832	8.80716
Rgs20	14.3314	44.3163	131.164	109.934	24.9643	98.4189	165.384	144.9	21.7727	65.3898	102.981	133.337	9.55303	16.786	128.191	103.594	12.1116	4.6791	98.8782	104.465	12.9195	19.5357	75.4631	101.747
Abhd3	29.9252	124.144	317.053	299.373	49.7966	293.81	610.466	539.513	80.0154	176.216	313.755	309.745	16.852	161.931	326.662	302.412	82.2819	72.916	351.798	394.768	38.2126	62.9959	225.442	348.48
Snrpd1	26.5094	70.6744	40.8319	32.0037	59.615	84.0245	44.3505	50.2774	46.8949	82.2933	42.2565	57.9932	46.7633	44.3905	34.9212	28.5331	20.5705	18.9764	30.6392	29.759	26.4759	25.0485	32.2511	30.2718
Tchp	9.43052	13.3818	2.59183	3.96896	12.7243	9.71103	3.0282	4.20971	7.96394	14.4887	9.82073	12.8392	7.15582	1.5015	4.78192	0.570661	7.36949	4.93905	3.12247	6.44497	3.36635	8.56359	6.22469	3.98314
Tiam1	38.6874	23.925	10.0274	5.35495	36.9842	15.5652	8.32755	4.54458	29.3606	46.3257	29.2666	16.4394	42.9707	19.1345	7.54578	3.38592	12.8806	14.4922	5.98474	3.08238	33.9364	24.4062	16.96	5.79768
Tsc2	89.9984	136.019	103.843	114.848	123.149	69.148	64.5701	86.2991	141.027	121.883	125.987	134.985	128.483	108.185	132.49	101.083	94.8421	108.529	110.522	89.1087	66.4171	95.27	112.09	108.518
Slc9a3r2	139.304	198.989	89.5243	72.5753	474.146	112.056	40.4706	14.6862	268.997	81.4037	64.7542	15.4851	379.616	371.679	56.6372	140.649	313.876	472.719	186.307	211.451	144.207	314.177	145.108	129.319
Puf60	147.027	234.036	178.411	199.33	239.297	220.599	179.263	167.384	236.628	282.403	208.779	218.266	201.902	231.116	207.86	170.514	251.588	268.918	294.228	264.972	175.869	163.886	206.452	202.476
Golga2	14.777	40.4929	46.313	23.7508	35.7954	31.4748	28.2947	16.0256	43.7504	54.7775	47.5386	44.3299	50.1981	41.734	28.6915	34.4299	37.1678	41.722	37.4046	42.3687	42.5798	45.3335	40.7763	40.4952
Uck1	29.1084	36.3799	64.6682	47.1235	53.1868	54.5471	60.7848	65.2984	50.2446	61.0686	54.1901	61.8102	33.2746	50.0115	68.8772	59.8053	37.9368	35.1582	53.7976	60.6388	27.6586	41.3729	53.361	53.2412
Ikzf4	6.46028	8.7474	2.37938	5.29195	10.0826	10.3998	3.28055	7.79754	7.04108	9.59559	7.43402	8.41487	6.40446	0.462	5.43998	2.28264	0.76899	0.389925	3.96814	4.09116	8.2794	2.67612	5.77363	3.89462
Mien1	24.2817	70.6164	46.2705	35.2796	51.6018	81.9583	58.5452	52.143	39.7513	77.9721	55.7943	42.5081	29.4104	60.6375	42.5986	45.9192	41.5254	44.1265	59.3269	53.8015	40.1232	45.8687	56.2929	45.9388
Axl	221.357	136.367	377.515	308.571	477.757	251.591	301.527	290.949	361.59	158.995	250.683	351.516	619.015	134.481	385.537	254.249	98.4948	110.739	291.951	350.999	93.7119	157.302	271.496	347.772
Tgfb1	64.9741	15.0617	5.26863	2.45698	49.1802	10.8819	3.94297	2.10486	49.5952	7.75273	5.71246	2.68929	60.0731	52.976	5.48385	4.33702	128.806	114.053	10.4082	12.2174	118.459	128.882	5.23235	9.11695
Ccdc97	63.1177	38.6971	63.0962	55.7544	69.5215	48.3485	52.8673	49.7033	77.6911	52.1085	62.6805	47.7132	66.5134	73.6505	64.3585	65.3217	95.4188	91.1775	53.6024	58.5091	78.8817	78.9991	75.6436	64.7038
Zfp40	15.371	15.8728	22.2217	14.4269	30.2038	15.8407	16.2766	13.9208	21.6018	19.6996	17.1374	16.1791	26.7986	20.2125	13.8632	9.89146	12.8806	13.4524	13.2705	10.5922	11.2818	11.7749	10.0136	10.7545
Akap8l	34.0835	29.4863	17.2505	12.6629	34.1223	28.651	33.1209	20.1397	33.9749	48.9312	27.858	22.9891	39.1781	37.5375	20.7509	17.6144	23.2619	43.4117	21.532	20.1756	25.1111	38.215	21.6962	19.8272
Pdcd2l	26.2867	27.9222	28.2977	27.2157	29.7195	19.2843	27.1907	23.1534	31.2747	36.2218	22.6542	29.452	29.3031	24.3705	25.138	30.245	26.3379	30.0242	23.8739	25.2755	19.4702	17.7159	22.5532	22.7039
Gtf2f1	17.3017	45.4749	38.3676	33.2637	44.3811	37.3289	36.2438	34.4431	37.5296	67.2962	47.1082	42.8551	23.5427	30.107	30.0515	34.9625	40.9487	42.8268	56.0093	51.7839	28.4775	35.4319	50.1584	44.1685
Clpp	42.326	65.229	78.8171	66.3383	67.3641	96.9037	89.8366	61.7106	52.7739	94.3673	62.9544	65.714	48.3376	57.827	71.4656	62.8869	45.9471	44.4515	74.0936	79.2451	55.0443	45.0659	70.0504	65.766
Alkbh7	15.8908	23.4616	51.9215	37.1066	29.1471	54.8914	64.854	53.4825	21.6701	51.2189	47.1082	50.4024	24.4729	23.331	46.2837	39.4137	14.2904	16.2469	30.4441	38.5577	14.5572	16.0567	40.6409	33.7239
Dennd1c	14.0344	4.98196	0	0.251997	6.51627	0	0.378525	0	2.49514	0	0	0	3.00545	11.858	0.307096	0	18.8402	27.4897	0.45536	2.4659	18.7424	27.457	0	0.0442571
Med6	19.2323	14.7721	22.9865	18.3958	26.7255	30.5794	19.2732	18.274	16.9191	27.071	15.181	23.7698	22.5408	21.945	17.4167	13.5817	14.5467	16.7668	16.8483	15.4119	15.9219	13.006	15.7422	15.1359
Prkd1	9.1335	6.71986	31.3569	52.4785	9.02591	14.8076	48.2935	63.0022	8.3741	13.0907	10.0555	6.89672	13.5961	2.1945	20.3999	36.3701	12.0475	5.32898	47.4876	46.7961	3.91224	10.1693	42.4903	56.7818
Lcp2	91.4092	12.339	2.88925	1.19699	31.7008	4.75221	1.32484	0	29.3948	3.87637	0.704275	1.56152	34.992	45.5455	3.55354	1.52176	130.152	172.087	4.68371	10.8724	141.66	117.321	1.26298	4.77976
Cse1l	139.453	149.053	92.5835	95.948	93.2971	76.4485	68.1661	72.4262	149.401	111.906	112.723	114.425	131.953	117.002	127.971	81.0719	85.9987	77.5301	84.8922	80.7022	83.6128	73.3258	74.2453	78.512
Naa20	42.92	51.2679	35.0959	35.0276	74.4087	72.7983	44.319	38.0788	54.2095	60.4332	51.8816	43.9829	58.3915	53.3225	48.0824	37.5875	36.5911	44.5164	39.9416	43.4895	36.029	42.9785	42.2197	37.4857
Prkra	14.1829	18.6534	14.2763	15.8758	26.2852	21.4194	18.8316	14.734	19.0724	19.0641	15.7679	22.3818	27.5857	14.476	20.5316	16.7394	13.9059	14.5572	14.9618	14.291	13.4654	15.0933	22.5532	13.8525
Fkbp7	19.8264	11.7597	7.26562	8.31592	32.6694	19.7664	8.92688	12.8205	22.593	7.49854	4.30391	10.1933	26.9059	7.7	7.23869	4.4892	18.1994	14.3622	5.00896	5.99663	13.6474	13.9158	6.17959	7.61221
Plekha3	36.0885	5.21368	3.18667	31.6887	7.52893	4.95882	9.62085	19.1351	6.69928	3.74927	5.67333	6.59309	24.7592	5.005	3.24644	6.27727	40.0516	41.9169	35.7783	35.027	41.0331	39.7137	29.3192	33.4583
Ykt6	100.765	77.7418	72.4012	60.5424	96.7754	64.327	54.3814	60.993	111.495	100.277	74.4576	79.2472	90.879	127.474	73.1766	91.2297	110.222	129.715	66.0272	58.6212	118.095	110.524	64.9533	60.4109
Baz1b	96.8299	62.0428	42.0641	33.7047	92.3725	40.9792	33.3418	43.8671	61.0796	24.5927	41.5522	18.2611	124.082	39.732	36.9831	54.2509	52.035	36.328	32.3956	39.2863	80.0645	49.9365	59.9014	51.4267
Pex6	49.2318	10.4853	31.3994	74.4022	18.316	33.4032	48.4512	74.9138	32.1292	10.8665	11.6597	12.362	59.7511	12.9745	19.2593	48.5442	67.0944	51.925	65.8971	69.4376	52.3149	58.9817	62.1567	64.9251
Mrpl2	27.6975	40.7247	31.6543	42.5876	41.255	50.5524	39.3666	34.2996	34.2825	58.0184	35.5268	44.0262	31.2352	31.339	33.2541	24.7286	25.7612	27.4897	32.7859	35.3072	28.2045	36.4488	32.1158	31.5553
Mea1	25.1728	35.3372	21.372	25.3257	53.7152	59.0926	28.5156	34.2039	39.8539	69.711	28.6014	38.9513	35.8149	29.953	25.4012	20.3155	36.7833	35.6781	34.7375	31.8886	43.0347	32.9698	40.0997	26.9526
Kdelr1	62.8949	66.3876	112.043	102.626	93.5172	91.4627	130.654	120.981	68.736	82.7382	107.832	111.172	82.8287	80.927	114.415	106.6	43.3198	35.2882	63.2951	63.3288	57.046	51.328	76.7261	74.7059
Tmem143	4.2326	9.906	10.1974	9.6389	13.2086	14.601	13.0591	13.2032	9.12606	15.1877	13.5377	11.9283	8.47965	7.084	9.12513	10.348	7.36949	4.09421	7.80618	9.35922	8.09743	9.15234	8.52513	9.64804
Ggct	7.49986	10.0798	4.41886	4.91395	3.56633	4.40784	4.44767	2.24837	9.26278	8.3882	5.86896	6.80997	3.61369	17.7485	3.59741	6.69576	11.0863	6.36878	9.36741	5.71641	15.285	12.1496	6.31491	5.04531
Jag2	12.8463	6.77779	0.509868	0.0629994	26.2412	12.8792	3.28055	1.91351	16.4064	2.92316	4.96905	2.34228	22.0757	5.3515	0.789675	3.95658	31.2082	59.9185	11.384	11.9933	38.7585	63.9593	17.2758	15.7998
Btbd6	37.4993	19.001	27.4479	39.3116	42.84	33.2654	40.4076	34.8258	35.6497	19.1276	36.7788	23.0758	39.4286	22.33	35.7109	25.4515	26.402	23.7204	28.5576	26.6766	29.1144	21.9442	27.0639	24.6512
Nudt14	13.4404	10.6591	5.60855	7.18193	24.5241	16.3228	7.75976	11.1462	15.9279	27.6429	8.13829	18.0442	12.4511	17.2865	6.40514	6.27727	16.0206	18.9764	10.3432	6.94936	10.463	11.2932	8.66044	7.03687
Epdr1	39.5785	79.5955	183.765	181.123	60.1434	211.025	309.507	307.309	74.6833	141.265	189.528	231.756	57.1035	45.815	169.692	142.513	38.7699	17.4167	167.182	172.557	48.4026	36.7164	136.763	163.751
Flii	85.9885	107.46	83.3209	81.5212	144.547	72.1784	64.4439	67.5468	109.068	108.157	90.4211	96.4673	193.493	108.763	79.5817	76.0882	118.617	123.281	83.0707	89.1648	116.094	124.6	77.2223	85.5046
Top3a	17.7472	17.2052	13.384	15.3718	10.0826	6.54289	8.8638	8.41943	26.3528	14.3616	8.60781	22.5987	22.8271	11.165	12.0645	7.26642	15.6361	23.9154	11.319	6.44497	29.3873	19.6427	11.457	9.47101
Atg4d	40.6181	37.5964	29.4024	30.1767	40.8588	20.0419	24.888	24.9234	32.7786	27.071	25.2365	27.8905	35.6002	37.9225	28.0773	23.1308	32.6821	31.454	27.9071	29.9831	31.3889	33.0769	23.6358	25.8904
Qtrt1	11.5839	6.31435	9.2626	10.2689	14.7056	11.5017	13.5323	9.23267	6.63092	13.9168	15.6506	13.0127	11.664	6.853	9.34449	6.3914	6.66458	7.86349	8.39164	15.1317	6.27778	10.4904	8.29959	8.7629
Hdgfrp2	28.4401	45.4749	31.8243	42.5246	55.6524	40.4971	31.2283	37.7439	63.814	62.9751	35.5659	54.8268	52.1302	42.0035	38.2554	24.9569	46.7161	35.4182	53.4073	41.9203	56.591	35.646	48.6699	44.5669
Chaf1a	7.42561	10.9487	5.48108	4.53595	17.7436	9.29779	2.30269	2.00918	9.70712	14.6794	6.65149	6.59309	30.6627	4.2735	2.06193	0	6.47233	2.46953	5.78958	3.13842	3.82126	3.69305	6.58555	4.86828
Adprh	176.284	140.885	156.954	177.784	174.09	198.904	197.559	203.023	169.088	159.757	198.88	196.708	155.46	157.504	175.22	148.6	154.311	191.713	167.117	163.31	169.136	162.28	165.225	159.104
Tmem39a	15.1482	11.586	12.4493	11.7179	21.5741	31.6814	21.1028	31.7642	7.75886	18.5557	7.82528	11.7548	25.761	16.9785	14.5212	11.0328	11.0863	15.3371	10.2781	7.62188	12.5556	15.6286	12.7651	11.7281
Timmdc1	9.43052	8.7474	7.60553	8.44191	11.1393	14.6699	9.24232	9.66321	5.4688	9.27786	5.36032	8.24136	7.47784	10.78	8.7303	7.19033	2.37105	1.42973	2.60206	3.25051	5.186	7.22553	8.70555	7.34667
Pla1a	14.7027	8.97912	1.95449	0.0629994	37.9088	15.6341	0.220806	0	28.8479	0.063547	0.626023	0	21.861	1.771	0	0	6.28008	8.05845	0.780618	1.96151	6.7327	0.374657	0.90213	0.0885141
Mcm2	57.4742	169.85	22.7741	35.2796	92.5926	58.5417	5.99331	19.9005	74.2048	129.509	19.1328	46.3685	80.4315	15.631	27.9457	10.6143	25.2485	27.6197	26.2157	11.3207	32.8446	13.8088	33.6945	16.9505
Tpra1	53.7614	29.4283	63.4361	55.3134	69.3014	63.5694	67.756	67.8338	45.0834	47.406	43.1564	55.2171	61.075	49.1645	58.7869	47.7453	53.8293	64.5976	39.5513	54.9784	64.0516	65.0833	44.4299	49.3024
Nab1	52.7961	16.7996	6.24588	23.4358	77.5788	33.6098	7.79131	11.0983	38.9652	7.81628	6.72974	7.1136	175.103	27.0655	6.44901	7.49468	47.7414	47.9608	29.2732	25.3315	47.4018	58.0719	37.0775	35.7597
Adgre5	38.0934	21.3761	65.433	37.0436	186.11	64.7402	62.3935	45.2066	114.093	39.4627	41.8261	51.617	183.368	44.1595	46.7224	56.2672	42.9353	52.6399	49.244	56.996	38.3946	40.0348	40.235	46.5142
Il17ra	82.7955	41.1302	39.9397	35.1536	22.6748	12.5348	22.5538	24.3015	34.0774	5.52859	31.1055	13.8368	38.1048	60.0985	27.4631	36.5604	121.629	144.467	23.1583	39.3984	105.176	100.248	22.5081	34.7418
Lamb1	26.1381	38.9288	9.51753	0.629994	161.013	27.2735	3.31209	0.287026	114.708	28.6597	19.5241	4.12068	109.735	28.105	14.1703	0.19022	21.0191	33.3386	16.458	7.34166	48.3116	13.5412	13.8477	1.72603
Kcnn1	0.965329	4.98196	6.07593	8.75691	5.1954	8.60907	10.8195	10.1894	3.418	8.3882	7.82528	12.1452	7.79985	7.469	8.64255	9.3208	5.25476	3.31436	9.75772	7.73397	5.00403	9.527	7.39746	9.86932
Arrdc2	16.7076	7.70466	28.8925	37.6106	8.1013	15.2897	25.6135	26.3107	10.9718	0.444829	4.46041	3.3833	12.8805	12.243	11.1871	15.2557	18.7121	19.5612	25.4351	23.9865	14.9211	14.6652	19.2154	21.3762
Cd36	4.30685	1.04274	0.679824	1.32299	1.62907	0	0.883225	0.908915	2.52932	0	0	4.68456	3.72103	38.423	0.350967	7.22837	6.92091	15.9219	1.69134	28.3579	4.45814	24.8344	0.676597	15.7998
Map2k7	17.5987	18.943	7.81797	14.4269	29.5874	17.6314	12.6175	11.3854	20.6789	32.3454	15.5723	15.5285	22.684	14.168	15.7935	11.3371	18.8402	10.9179	10.4733	10.2559	20.744	12.5778	21.1549	12.746
Timm44	16.9304	22.9981	15.7634	17.5768	28.8829	30.0973	20.6296	15.7864	30.762	36.7302	16.6679	24.2036	15.0988	25.7565	18.9961	13.9241	17.11	25.865	17.9542	12.3295	24.0193	20.8738	24.5379	16.9505
Ap2a2	136.854	141.175	103.036	122.219	174.134	112.607	64.2862	83.6681	199.03	151.051	128.882	106.053	204.084	201.625	131.744	121.513	140.661	157.4	110.262	107.603	152.668	195.143	128.553	138.569
Pnkp	27.1035	28.3856	48.6924	54.3054	34.3425	44.6294	43.9405	43.1496	45.1518	44.4193	38.6569	44.9805	41.7185	39.3855	48.1702	37.0169	43.8324	49.0656	46.8371	50.6631	35.6651	47.0462	31.5745	38.4594
Med25	56.6574	74.6715	139.321	137.654	67.4081	139.467	112.296	143.035	63.9508	101.103	106.424	161.01	59.8585	56.749	128.629	111.735	64.0184	57.5789	105.318	127.106	58.9566	55.0746	84.5295	106.261
Bcam	123.562	61.4635	32.2491	30.4287	600.641	122.662	30.6921	36.3566	280.549	40.1617	23.4367	39.4718	741.308	150.112	32.9031	22.3319	79.4623	81.4294	35.0627	37.661	117.458	132.682	28.1464	37.6628
Clptm1	348.707	416.805	732.595	615.63	315.819	439.751	627.689	676.759	453.432	496.238	723.565	655.232	329.132	565.989	721.456	720.517	498.754	526.399	690.131	703.847	379.397	404.576	510.831	626.901
Relb	33.044	11.7597	10.1549	9.9539	19.813	18.8022	11.6081	9.18483	14.5265	4.63893	16.5113	12.2319	25.0812	18.2875	8.77417	11.9839	19.0966	28.0746	6.63525	12.8339	12.9195	25.6908	11.4119	11.0643
Tomm40	57.3999	76.8728	69.6395	77.5522	71.1506	97.1792	85.452	83.8594	82.7156	100.023	92.534	71.9167	63.83	73.92	72.5185	69.3924	54.5342	66.1573	76.5656	75.0979	70.0564	59.2494	76.0495	63.0221
Apoe	1048.94	4791.14	20032.5	18729	2525.8	19499.6	24329.4	24530.4	2928.58	11865.2	16100.1	22322.6	1467.16	4610.15	17110.9	12802.1	2596.43	2298.41	15693.3	21531.6	2335.06	5918.41	14138.6	19880.9
Hbp1	202.645	145.693	131.801	95.381	208.124	90.1542	111.129	108.257	120.314	86.1697	107.128	115.769	165.729	159.159	121.259	119.496	171.357	218.618	159.181	128.787	132.379	149.542	94.453	106.571
Prkar2b	56.9544	31.9773	26.6406	12.4109	64.8545	37.0534	13.5323	9.37618	99.0536	65.8982	67.2192	25.7651	77.426	19.25	10.8361	11.3371	14.2904	9.42319	10.4082	7.73397	45.3092	29.2768	35.2733	12.569
Cdkn1b	19.3066	20.5651	14.6587	13.9229	21.9264	29.6841	13.8793	14.1599	11.6212	15.3148	15.6897	15.3983	18.7483	11.319	16.2761	10.1197	4.99843	2.98943	4.68371	5.99663	17.1047	15.7891	16.0128	18.1897
Klf4	7.9454	4.34474	3.69654	1.57498	22.3226	3.5125	3.91143	1.57864	11.3478	0.381282	0.54777	2.16878	31.271	9.66351	2.1058	2.51091	9.67645	13.8423	3.57783	4.1472	7.09663	16.4849	5.50299	3.36354
Ap1m1	98.6863	121.073	127.977	127.952	134.464	128.034	108.1	135.094	109.342	172.403	121.996	127.307	108.017	92.6311	113.099	101.349	91.6379	93.517	111.889	117.803	69.7835	68.0806	89.5815	99.1358
Rab8a	102.548	96.9166	98.9994	90.3411	121.52	114.604	78.2601	88.8824	119.972	85.7249	76.7269	101.282	123.545	120.043	89.0139	95.0341	119.001	140.893	113.905	105.641	108.087	83.8162	79.0266	81.61
Hmgn2	475.239	991.526	90.7565	168.964	669.414	466.336	119.645	125.622	414.091	875.804	116.91	177.797	523.413	188.573	173.027	89.9742	230.697	137.709	167.443	119.708	141.205	72.3624	173.705	91.1695
Fam32a	67.276	97.4379	58.2524	58.9044	130.589	91.325	50.7224	65.6333	96.8661	98.4343	82.9089	84.9728	108.339	71.148	63.3056	53.2617	90.9971	98.781	57.8308	49.5422	83.0669	82.6922	69.058	57.0031
Stard3nl	107.3	108.56	44.1461	55.1244	97.0395	87.537	44.3821	53.913	93.1063	86.6145	70.9362	60.3355	90.5212	137.561	52.3379	68.9359	125.73	136.084	75.6549	62.4322	98.261	125.189	59.6759	57.0916
Stk11	20.0491	11.1805	14.1488	18.5848	24.8763	21.626	8.92688	19.6613	28.0276	8.26111	10.525	7.50398	32.7021	6.4295	7.23869	18.109	14.2904	9.16324	12.9452	10.424	26.5669	18.6793	29.0035	8.49736
Efna2	21.9798	13.0921	40.3221	35.6576	5.67972	36.0203	58.009	40.2315	23.9602	6.86307	20.7761	5.98583	4.72284	16.0545	28.2967	39.8321	16.4692	10.203	34.6074	45.0588	11.0089	12.4707	37.3933	40.4952
Atp5d	131.062	217.411	195.747	201.472	241.234	317.434	279.825	230.386	212.018	300.895	232.372	283.329	247.234	220.451	222.864	188.584	134.509	119.512	172.517	192.508	162.949	147.133	219.623	191.058
Ppp5c	38.5389	61.1159	88.1647	88.4511	80.5287	74.7267	82.9601	87.6386	52.8423	104.98	64.676	95.8601	73.9197	50.743	74.5366	77.3817	57.8024	62.9729	88.6001	75.3221	44.9453	54.3788	72.3959	71.0326
Cdk12	22.4253	17.2631	13.4265	12.9779	20.6055	24.4498	15.2672	14.8297	14.048	9.34141	19.8371	11.4078	17.2098	16.94	14.5212	7.60882	8.65113	10.463	6.83041	7.28562	23.4735	17.9835	13.1711	9.78081
Lipe	34.0835	20.7389	37.3478	40.6976	40.4625	29.6152	29.8719	26.4064	16.8166	32.5996	31.6141	32.7919	27.1206	22.3685	30.1393	32.1472	24.9281	39.8373	24.5895	29.871	37.3938	32.274	21.2903	23.6775
Pafah1b2	320.118	386.913	214.187	242.485	286.804	174.73	120.97	139.351	317.635	258.318	258.978	223.471	265.803	324.555	225.803	276.124	323.681	279.576	270.289	205.847	186.696	192.52	227.607	199.998
Tbc1d8	36.9795	23.9829	17.8029	5.60694	18.6682	25.3451	10.5987	5.64484	40.0589	29.6129	24.1801	12.1452	31.915	43.043	16.1883	18.7557	26.7224	47.6358	10.0179	7.06145	49.9493	37.6263	17.5013	9.24973
Cnot11	36.0885	36.0903	43.0413	39.8156	47.1989	36.227	38.0102	35.3042	40.0589	15.1242	33.1401	15.5718	44.3661	26.9115	42.116	47.7073	19.8015	28.7895	34.4773	34.2985	28.0226	34.629	34.6418	34.5205
Slc2a3	37.2023	29.6601	23.5814	17.8918	28.8389	30.6483	11.2927	10.3808	48.9457	68.0588	70.271	57.0823	36.4589	14.6685	14.7406	9.51102	11.2144	3.83426	11.0588	9.41526	41.215	23.6569	33.0179	15.6227
Foxj2	57.2514	23.5195	49.7971	43.4066	61.6404	32.9899	34.572	36.8828	69.2145	26.1814	35.4094	19.0853	82.7571	49.9345	53.1715	57.827	73.6308	73.9558	45.2758	48.9257	66.4171	53.3619	38.4307	43.0179
Sri	125.196	99.9868	93.3908	80.9542	177.656	87.0549	82.5185	72.6176	137.745	89.5377	73.362	82.5871	158.215	155.54	93.5326	97.7352	116.886	140.243	103.627	100.317	117.185	114.11	129.32	90.4172
Dgcr2	133.438	128.315	152.408	140.3	123.281	118.323	131.916	132.941	120.826	104.153	143.242	170.596	115.459	101.987	144.291	133.687	93.6245	100.471	91.1371	114.777	115.366	111.594	131.215	125.336
Irf3	22.0541	20.3334	29.9547	25.1997	31.4366	43.4586	34.0673	40.4707	29.3948	15.4419	17.2939	35.0909	30.8058	37.3835	39.0889	33.9734	34.22	29.9592	34.2171	36.5402	30.3881	36.5558	20.7941	31.9979
Zfp959	14.5542	8.34189	6.45833	5.73294	10.5669	10.262	8.10675	7.03214	6.22076	11.5655	12.0509	7.50398	10.6622	3.8115	6.22966	4.18485	5.83151	8.51336	6.30999	5.21202	4.45814	9.04529	6.31491	4.33719
Mpnd	55.6921	98.2489	47.3752	61.6764	91.3598	82.9225	53.4667	43.2452	81.9636	91.5076	58.181	79.334	113.634	55.825	66.8153	48.7345	57.9306	53.4197	64.7262	67.8683	55.5902	54.807	57.601	59.2602
Sh3gl1	75.1472	101.609	69.597	83.4112	113.462	97.799	59.9647	67.2119	117.613	93.0963	67.6104	96.9878	88.3029	142.758	71.8604	91.5721	108.94	127.181	94.2596	98.6361	93.7119	99.6053	89.0402	80.6364
Ebi3	25.2471	3.8813	0	0	7.44087	0	0	0	5.36626	1.27094	0	0.433756	7.72829	14.2065	0	0.570661	15.6361	30.3492	0.650515	3.19446	25.657	33.0769	0.676597	2.61117
Ccdc94	4.82665	9.03705	9.68749	8.18992	13.1206	8.74681	9.5893	11.3854	9.70712	8.89658	13.3421	11.8849	9.83926	10.395	11.0993	6.08705	13.6496	11.1779	13.2705	10.1438	9.73511	8.45655	11.3217	11.2856
Ranbp2	87.3994	101.088	74.0583	78.0562	101.883	55.649	35.2028	35.065	100.421	62.5302	63.3457	78.8135	100.146	59.3285	85.592	89.784	33.2588	36.653	33.4365	28.3579	70.0564	44.5842	44.5652	61.3845
Edar	1.26235	15.0617	4.03645	10.6469	9.29008	11.0196	4.66848	6.6016	3.48636	11.8197	2.03457	9.54263	5.68888	0.0385	7.50191	0.0380441	0.51266	0	5.78958	4.31533	0.818841	0	1.3983	3.67334
Grk5	3.56429	3.47579	1.82703	0	19.901	0.757598	0.851681	0.717565	9.70712	1.39803	1.44768	2.16878	9.15946	3.5805	1.71096	1.71198	3.33229	1.49471	3.12247	0.448346	3.91224	5.61986	1.89447	0.929398
Dvl3	38.7617	29.9497	63.0112	63.1884	38.3931	30.9926	49.7445	52.2866	52.2954	31.0745	36.6223	26.0687	49.3752	36.883	55.4966	53.0334	30.6314	27.9446	46.2516	48.6455	25.4751	32.06	54.3533	53.7723
Abcf3	54.2812	57.1767	81.7913	73.9612	58.7785	80.512	63.466	63.8154	60.4302	58.7174	72.423	80.2015	88.5533	75.614	82.6527	69.4685	82.5382	76.1004	83.9815	91.0142	93.7119	63.6917	72.9823	75.5468
Eif2b5	41.5091	71.6012	44.1886	50.4625	74.7609	51.3789	33.878	32.1469	70.3424	57.0652	37.5222	35.568	86.4066	61.446	44.7044	39.5278	65.3	79.6747	47.4876	46.8521	66.6901	70.4356	52.5491	44.3898
Cyth2	86.5826	95.5262	68.2798	63.2514	118.834	109.163	77.7869	55.109	134.327	115.274	100.32	74.7361	92.2744	176.754	77.7391	110.176	88.8824	108.984	94.1295	86.2505	89.1627	111.648	71.8095	81.9641
Car11	34.5291	22.303	13.9789	17.9548	11.0512	31.8191	17.8222	17.078	35.137	71.3633	55.2856	55.7376	8.73011	5.2745	12.7664	16.0166	9.61237	6.62873	11.6442	10.5922	36.9388	20.8738	34.1907	17.216
Dlgap1	60.4444	82.3182	196.002	176.02	62.2127	153.792	259.921	279.898	93.5164	57.5736	185.85	111.215	56.8172	51.3205	217.468	163.323	27.3632	18.0665	122.687	156.024	60.1394	47.742	144.476	162.689
Hck	89.1816	8.92119	0.977247	1.95298	20.9137	0	0.630875	0	30.6594	4.1941	0	0.780761	26.1545	43.3895	0.350967	2.09242	135.855	155.06	2.4069	5.60432	136.11	120.747	2.16511	5.6649
Mrpl4	51.608	52.021	58.5073	59.7234	86.4286	125.968	85.9252	78.5494	73.7604	87.8219	72.423	87.6621	80.825	63.1785	65.0166	44.4355	48.5104	48.6107	63.4252	69.4376	56.5001	58.1789	57.6912	59.9241
Keap1	59.6276	75.077	70.8291	74.4652	77.3586	89.0522	51.0063	69.0297	77.1442	66.2795	68.9016	86.6211	72.0592	69.2615	74.712	67.5282	61.4551	71.0313	67.1982	74.0891	55.8632	64.0129	54.7593	71.2539
Glg1	267.322	299.207	275.669	273.921	346.903	222.183	223.834	266.599	309.397	272.299	292.861	309.355	328.524	235.774	304.376	216.204	236.977	218.683	221.11	216.551	284.138	271.198	243.71	262.09
Btbd2	31.3361	18.3058	11.7695	67.3463	19.3727	27.4113	24.6041	44.4412	19.6535	13.1542	19.8762	13.1862	40.2873	4.6585	7.6774	23.7395	49.6639	43.6066	58.091	68.5969	50.4042	46.8321	62.6529	55.6754
Csnk1g2	61.0385	10.5432	3.99397	38.1146	23.2032	17.4248	6.27721	22.5315	18.9015	8.45175	9.58597	4.77132	52.4522	7.8155	2.98322	5.28813	72.4773	75.9704	52.9519	34.0182	95.8044	84.5655	80.2444	44.3013
Abhd17a	144.948	173.789	95.5153	112.454	172.549	138.365	106.618	77.3057	172.917	130.907	149.619	87.7922	159.539	168.361	124.725	146.165	143.801	142.908	165.686	138.707	108.087	118.927	138.296	113.652
Mob3a	25.2471	15.4673	14.6162	12.3479	24.9203	16.3917	13.4061	18.0348	15.9962	12.8365	12.3639	12.6657	16.8162	18.5185	11.889	11.8317	31.08	34.7033	14.7016	17.0371	16.8317	25.9049	12.269	14.6048
Cacnb3	10.7671	20.3334	7.56304	4.85095	29.4553	11.2951	4.41613	3.20512	22.9348	12.0739	14.9072	8.54499	18.4262	12.859	2.80773	9.89146	12.6883	10.463	11.319	8.96692	22.8366	16.699	17.9524	8.58587
Ccdc65	0.594049	3.01235	1.44463	4.34696	0.924605	17.838	0.851681	8.94564	1.98244	3.93991	2.69972	17.6105	0	1.617	1.22838	2.13047	0	0.714863	1.88649	1.45712	0.36393	0	3.20256	1.68177
Ddx23	8.53945	5.56126	0.297423	4.15796	8.27742	6.88725	4.19532	4.20971	2.29006	2.1606	1.36942	2.77604	10.197	3.234	3.50967	1.36959	4.0372	2.14459	0.325257	1.00878	9.91708	6.95792	3.69873	4.64699
Pld3	174.502	139.379	271.972	238.39	160.705	251.385	324.175	328.262	235.876	328.919	349.79	368.432	140.97	213.714	262.128	220.998	243.129	315.059	241.991	334.578	290.143	302.455	248.852	284.13
Grik5	56.2861	19.5803	29.6573	50.3365	17.3033	46.2135	48.8613	39.1312	40.5716	12.2646	23.515	9.15225	29.5893	7.315	18.9083	32.832	17.8149	9.94309	27.5818	27.6854	55.6812	43.1926	68.3363	44.3898
Rabac1	193.363	236.238	211.765	248.532	259.99	351.87	281.843	277.698	226.511	282.212	225.094	277.777	228.664	230.692	213.958	181.318	180.52	198.667	192.097	189.706	182.784	225.115	200.363	182.339
Etv3	99.7259	32.3248	22.0943	20.5378	36.5439	9.16005	23.0269	16.8389	39.7855	25.2281	23.4758	21.6444	65.6905	31.801	22.5057	25.9461	34.4764	33.3386	10.2781	13.2822	36.7569	61.1762	18.4486	14.6933
Prkcsh	55.9148	115.222	178.199	160.585	105.141	195.46	188.064	204.841	125.953	169.289	168.752	188.684	105.298	138.177	172.412	183.106	112.144	102.81	169.524	172.781	96.4413	101.264	173.931	188.712
Elavl3	31.1133	71.4854	13.8514	18.0808	56.9733	53.1696	17.9799	9.56753	49.937	40.7336	41.0045	20.56	25.0812	72.0335	10.178	20.3155	32.9384	23.7854	29.8586	21.4085	91.3463	58.4465	54.7142	22.6596
Rab3b	10.9156	18.6534	9.77247	4.85095	4.40288	8.47132	11.4504	2.67891	14.1505	35.904	52.2729	31.4039	6.47602	8.2005	4.65031	7.45664	6.28008	5.26399	5.07402	2.40986	10.372	7.97485	27.3345	6.01896
St8sia6	12.0295	2.95442	1.78454	0	19.4167	5.78529	0.473156	0.0956753	8.85262	0	2.73885	0.0433756	12.2365	8.77801	2.19354	0	9.09971	11.5678	0.325257	1.90547	10.554	17.2878	1.3983	2.1686
Fcgrt	170.269	59.6677	110.556	84.3561	381.774	242.156	182.071	125.191	195.134	92.5879	90.2255	105.923	309.99	214.484	121.742	142.247	194.747	278.082	132.185	222.211	204.892	285.756	96.2572	177.471
Nosip	47.8952	53.7009	50.222	62.8734	76.1699	68.5282	68.513	61.28	51.9536	74.8583	50.1992	67.8394	51.5219	50.358	50.9779	50.6367	75.7455	83.314	80.3386	77.732	60.8672	43.7278	62.4274	55.7639
Pih1d1	21.9055	35.3372	20.3097	19.3408	34.7828	35.8826	19.7779	20.6659	33.4964	32.3454	14.3203	28.2809	25.0812	23.562	17.7238	19.1362	25.5689	29.7643	22.0525	18.3261	27.9316	24.1921	22.3728	16.5521
Rps11	174.725	205.419	74.3982	54.6204	238.68	153.517	82.4554	74.244	191.271	242.877	80.6004	100.415	212.278	151.883	78.0901	61.4031	90.1	87.7981	58.2861	47.6928	139.658	141.781	84.6198	54.7017
Supt5	92.1518	102.188	51.6666	59.6604	109.368	64.6713	40.2498	37.2655	137.062	87.1865	86.665	81.6329	154.78	129.399	55.4966	75.2892	125.217	120.032	68.3041	80.366	93.6209	101.8	57.7814	66.3856
Dll3	29.1084	3.47579	1.10471	4.97695	3.96259	2.89265	0.630875	2.29621	7.41706	1.71577	1.13467	0.737385	19.7859	2.156	0.701933	0	6.72866	1.68968	7.48092	1.62525	20.3801	5.83395	15.5166	3.14225
Paf1	39.133	46.3438	28.0852	37.0436	72.4274	46.2135	24.6672	26.5499	69.2828	60.179	44.5259	61.6801	73.9912	65.989	33.0786	26.5548	58.9559	66.2223	52.4315	39.7907	56.864	54.4859	37.0775	35.5827
Timm50	49.9743	77.7418	66.3253	66.9683	77.6668	83.1292	75.3265	82.2329	75.9138	86.4874	67.0235	75.9073	77.3902	62.062	72.0359	59.4248	65.1719	58.2288	66.6778	65.0662	57.6828	45.2265	65.2691	58.198
Med29	8.61371	14.3666	10.0699	11.5919	14.8377	17.3559	14.794	12.39	10.6983	12.9636	12.677	13.6199	14.7052	12.2815	13.249	6.77185	6.40825	8.05845	10.3432	10.7603	8.73431	10.8651	12.8102	9.3825
Bicd1	63.6375	104.332	137.324	116.108	62.3448	71.0076	126.049	138.347	65.0103	142.282	127.982	151.641	68.4097	59.29	192.286	145.252	14.6108	8.70833	45.1457	56.0993	35.938	36.3953	67.2989	80.8577
Ncstn	267.693	180.278	197.106	171.988	200.904	164.674	171.787	175.564	235.09	176.279	189.333	197.836	193.637	209.671	195.05	196.079	305.225	358.341	180.973	210.835	247.745	248.344	152.64	184.596
Pex19	95.6418	128.778	106.138	112.328	143.622	105.444	134.471	88.5953	151.793	92.5244	106.737	123.273	133.85	154.809	121.478	125.583	125.089	138.163	155.603	154.455	70.5113	75.8413	116.465	109.979
Phyhip	12.9948	20.5071	10.3673	8.00092	6.12001	32.8522	13.4376	4.97512	45.5961	92.2067	85.0608	65.7574	4.40083	3.85	5.13289	2.51091	4.93435	3.83426	2.92732	3.08238	32.3897	16.3779	32.0707	6.85984
Inmt	3.41578	14.1349	0	0	33.1537	42.2877	0.126175	0	21.5334	7.18081	0	0.303629	22.684	12.5895	1.00903	0	2.24289	2.5995	0	1.00878	2.82045	0.642269	0.541278	0
Impdh1	26.1381	14.019	10.4098	5.35495	116.192	17.7691	8.45373	5.40566	57.6958	22.4956	17.5286	12.8392	100.217	33.418	15.6619	5.28813	29.8624	38.9925	18.6698	13.0581	23.2915	33.3445	20.7941	8.18756
Dusp3	49.6031	44.548	17.9728	24.9477	91.712	39.7395	15.5826	15.4516	65.4547	42.8942	31.5359	22.7288	84.9039	52.1675	17.3729	24.1199	37.296	42.9567	25.9555	18.9987	46.8559	52.5591	36.8971	26.51
Prodh	5.12367	38.1178	121.264	118.439	20.1212	98.7632	198.253	156.764	14.6632	51.7908	114.601	113.384	15.2061	25.6795	150.126	139.774	16.277	9.16324	137.714	152.325	10.554	24.5133	133.38	131.842
Dgcr14	53.3901	49.9934	36.0732	28.6647	46.9788	25.8272	33.8465	34.1082	49.2875	55.1588	33.414	34.0065	42.3983	30.954	33.6051	29.9026	35.1172	45.9462	50.7402	40.183	28.5685	26.4936	22.5081	26.864
Slc25a1	87.7707	135.208	95.8977	126.692	96.9955	114.535	117.374	141.982	122.809	98.5614	108.537	133.9	79.8232	149.842	113.099	121.132	110.03	116.718	156.189	126.097	71.3302	92.1657	125.125	131.399
Dgcr6	28.5886	59.4939	67.3451	70.7483	57.4576	125.692	107.533	98.6891	60.4302	99.5146	70.271	105.359	47.0495	41.811	82.3456	70.5718	38.1291	36.393	72.1421	83.3923	38.2126	33.1839	61.0742	68.9082
Ddr1	354.424	712.594	405.26	471.865	207.728	426.803	235.537	290.422	456.269	398.757	362.976	365.223	157.106	1059.79	323.065	648.157	483.63	507.228	494.521	535.941	251.566	422.774	379.842	404.952
Ier3	20.4204	8.7474	1.18969	0.755992	66.2194	33.7475	1.64028	2.9181	29.6341	11.0572	4.49954	2.38566	29.5893	20.8285	2.23741	1.6359	28.0681	23.5255	2.99237	4.25929	14.6482	16.0567	3.4732	2.25711
Klc4	16.3363	13.0921	12.3643	15.5608	26.1531	23.0034	13.6269	15.1167	23.1057	8.76948	5.4777	12.9259	24.9738	14.5915	12.9858	8.90231	16.9178	20.991	16.0027	16.2525	15.649	24.6739	22.3728	17.3045
Ercc1	15.4453	28.2697	18.9501	30.1137	34.0783	29.0642	26.0551	32.5296	32.9837	45.4361	21.676	24.5072	32.0223	22.4455	30.227	31.6146	21.9803	25.2801	30.5091	29.4227	20.471	20.0709	27.2894	21.1991
As3mt	27.6233	22.8823	33.3114	31.2477	52.8346	29.6152	48.2304	37.6961	22.4563	19.7631	26.7625	47.8433	48.5165	26.565	46.5031	35.3429	45.9471	58.8787	56.4647	43.4335	33.5725	29.7585	32.1609	38.1496
Homer3	12.9206	19.6961	11.3446	16.1908	19.7249	17.5625	13.69	14.447	24.9514	23.3217	14.9854	11.9283	14.4548	21.56	16.4954	17.7666	13.6496	18.5214	11.384	15.0196	10.7359	17.2342	12.4043	16.0653
Crtc1	36.4597	53.7589	62.5863	56.2584	49.9287	49.2439	56.4002	53.0998	69.9323	101.866	83.7305	89.5272	39.2497	43.351	63.9198	40.8213	36.2066	30.4791	43.1291	45.8434	39.7593	39.9813	69.6444	42.3098
Rnf215	26.2867	48.5452	255.146	167.83	73.5281	194.703	326.636	265.499	46.2797	144.125	227.872	209.808	44.6881	72.611	246.335	211.259	50.0484	48.9356	197.106	248.944	56.4091	80.2837	163.105	252.265
Sec14l2	2.45045	14.3087	48.31	33.2637	9.20202	22.1081	56.0848	37.6482	6.25494	10.6123	35.7224	41.0333	2.07519	11.2805	43.6954	38.2343	8.90746	6.56374	44.4302	48.8137	11.0999	9.20586	34.326	53.3298
Aven	6.46028	4.40266	3.78152	11.0249	2.5977	5.99191	4.44767	11.0027	6.4942	0.953205	1.72156	1.7784	15.1346	1.848	2.80773	5.70661	11.4708	13.7124	10.6034	7.17353	5.73189	8.08189	9.24683	9.78081
Cp	62.1523	27.4587	5.48108	2.33098	200.287	148.902	6.81345	2.39188	152.921	44.6735	11.151	5.85571	124.583	58.289	3.29031	10.9186	38.1291	39.9023	11.8394	26.5084	57.7738	45.0659	5.09703	18.1454
Crot	92.0775	81.2755	398.759	247.587	62.0366	198.353	348.653	313.241	67.3688	165.286	292.353	307.533	86.5855	106.607	451.168	321.625	107.338	98.1961	326.233	413.263	77.335	74.6103	227.292	304.533
Rps6ka1	276.752	54.6857	26.853	24.3178	111.613	31.6814	10.8511	14.4948	104.283	10.1675	20.1501	13.5332	135.853	170.786	12.2838	17.0437	514.71	625.765	40.5921	38.838	493.852	463.237	19.486	26.9526
Calb2	20.7917	121.131	3.99397	2.96097	25.6688	103.653	3.46981	3.01377	63.0963	58.1455	13.4595	9.10887	35.3856	3.696	4.60644	2.92939	1.60206	8.3184	2.86227	1.23295	6.00484	2.89021	4.10469	1.81454
Snrnp200	106.854	168.17	95.4303	127.448	167.266	54.2027	74.5379	81.324	173.908	132.051	141.99	135.332	202.617	144.722	163.594	127.029	115.797	87.5382	100.895	80.422	81.9751	102.71	93.7313	113.652
Ciao1	58.8851	55.7285	58.7198	58.1484	59.8352	61.1588	66.5573	48.7466	50.8598	89.6648	68.5886	74.0421	57.998	56.056	70.1933	63.914	60.622	49.7154	75.1995	58.5652	59.5935	56.5732	57.601	61.3403
Taf6l	70.3205	62.1007	73.5484	58.2114	42.3998	74.7956	67.2828	67.786	43.2719	72.0623	62.9544	73.0011	64.6529	71.687	66.2888	54.9737	62.5445	72.981	54.4481	62.208	66.1442	68.6158	51.7822	57.7555
Insig2	69.6522	40.9564	56.5528	54.0535	63.7537	67.9772	58.2613	63.9111	39.9906	76.8918	72.11	63.2416	63.5437	46.123	61.4192	48.1258	45.8831	57.9689	58.6764	50.7752	70.5113	45.8687	47.3167	52.002
Kpna6	28.7371	32.6724	50.2645	43.2806	46.1862	24.6564	24.6357	28.7026	46.6899	27.5158	40.8871	60.9861	27.9793	45.584	30.8851	40.4789	22.2366	19.0413	23.6787	23.2019	27.8406	20.1244	33.875	35.2729
Man1a	210.516	197.772	57.2752	60.2904	69.3894	60.4701	15.9927	7.70186	212.292	105.996	122.661	34.3535	73.8123	458.574	43.7392	211.563	343.226	396.749	111.758	149.916	263.03	272.108	86.1083	104.137
Itpkc	17.3759	7.29916	6.50082	9.5759	11.0953	10.4686	7.44433	7.7497	9.36532	3.43154	6.69062	7.80761	15.2419	10.6645	12.5032	6.69576	10.894	12.6726	7.35082	7.34166	6.7327	18.3047	5.45788	7.92201
Coq8b	14.3314	18.19	18.7801	22.4278	16.1146	36.5024	14.7625	26.7891	19.6535	30.5025	14.6724	32.7919	13.8823	26.2185	22.9444	19.4025	22.9415	20.0162	14.8968	21.9129	23.1095	16.3779	17.6366	19.8714
Brd8	103.884	112.384	61.3116	68.4173	111.393	76.9306	65.1063	65.7768	73.7262	108.856	54.7378	77.4688	77.9269	66.6435	64.3585	49.6475	52.4195	70.3815	61.3435	64.1695	79.7915	64.1199	58.7737	47.6649
Kif20a	12.0295	47.7921	2.20943	6.61493	21.354	19.9042	5.5517	8.80213	29.1897	51.0282	9.11645	8.97875	25.9399	8.73951	6.93159	0.114132	10.3173	2.27456	3.57783	1.90547	7.18761	0.42818	7.53278	5.17808
Farsa	55.5435	35.9165	40.8319	39.5006	55.9606	33.4721	30.5974	33.582	56.7388	51.0282	39.5177	41.8141	43.4359	54.901	39.747	35.0386	45.3063	46.0761	32.0053	36.8764	39.0314	41.0517	28.6426	33.7681
Gcdh	26.8064	32.5565	37.7727	50.0215	24.0838	27.8245	32.2693	36.4523	28.677	39.0178	20.4631	41.8574	21.217	30.5305	39.045	35.5332	24.864	18.5864	33.9569	28.3579	24.5652	21.6766	35.4988	34.2992
Mast2	40.9894	16.8576	12.9167	30.8067	32.7574	29.5463	13.3746	16.4083	16.2013	12.8365	15.5723	14.5742	39.1424	8.89351	8.7303	8.90231	41.7818	28.5945	41.4378	35.1391	51.678	28.9021	48.9405	53.1085
Dnase2a	38.5389	9.67428	21.9243	25.5777	21.9264	26.7225	42.174	35.7826	16.6798	23.004	24.6496	32.0112	19.1061	38.6155	17.5045	18.7177	45.8831	46.4011	18.6698	30.3194	48.7666	49.8829	21.3805	26.2887
Rad23a	33.7865	56.7133	59.0172	59.0934	62.653	56.8887	54.4761	60.7538	61.8658	60.9416	61.9762	79.9846	69.7335	65.3345	66.6398	60.1857	68.6323	67.392	72.1421	72.3518	67.7819	67.3312	49.7976	66.0758
Calr	503.976	404.408	525.461	547.464	517.251	653.187	666.898	731.629	638.004	641.125	693.555	719.861	668.139	777.623	847.804	730.675	759.954	803.636	688.049	706.369	752.97	735.184	623.462	746.926
Syce2	2.59896	13.6135	2.67681	4.40996	8.54159	8.54019	3.46981	3.44431	6.1524	11.5655	1.76069	2.86279	4.47239	3.3495	4.65031	2.85331	2.43513	1.5597	3.96814	2.4659	2.00161	1.98033	2.88681	2.78819
Nfat5	45.222	26.3001	39.2173	36.1616	48.2116	40.0838	48.8928	64.0068	21.8752	19.6996	23.6324	27.3266	50.055	37.576	34.307	39.0332	13.6496	13.7124	20.6864	20.5118	27.9316	19.8568	21.7864	32.9715
Nob1	29.7767	28.096	28.1702	30.7437	29.2792	33.7475	30.0612	29.8029	31.8899	19.9538	30.2056	24.6373	16.53	22.6765	33.5173	36.1038	20.5705	25.865	32.9811	30.2633	25.657	21.7836	28.9133	26.7755
Nqo1	3.86132	8.80533	17.2505	28.9167	8.40951	31.888	20.5981	36.5001	6.18658	20.907	11.6988	38.1271	7.1916	5.39	20.707	14.3046	3.6527	1.75466	13.0103	23.0338	3.00242	0.107045	12.6298	16.5079
Ppfia3	9.28201	11.0646	6.1609	7.43392	9.11397	6.2674	4.5423	5.59701	10.1515	3.62218	11.9336	8.80525	6.36868	6.2755	3.50967	10.9947	5.89559	2.85945	2.53701	3.58677	14.1933	4.54941	14.4792	5.79768
Gys1	25.1728	47.5024	125.173	97.901	28.6187	58.8171	119.33	115.576	37.4954	96.655	109.163	97.3782	51.4862	36.4595	146.967	136.997	23.1338	17.4167	85.9981	110.461	25.566	23.3893	63.0138	110.112
Ruvbl2	41.6577	60.5946	43.2538	47.6905	59.8792	107.166	46.6217	50.8993	50.6206	131.479	43.8998	87.6621	55.9585	46.816	44.0463	36.4843	43.7043	34.1834	39.9416	46.628	45.2182	34.3079	57.6912	32.2634
Lin7b	2.00491	4.34474	1.27467	0.818992	2.06935	7.92034	2.87048	0.478377	5.50298	19.6996	12.7161	6.24609	1.5385	0.308	1.14064	1.2935	3.14004	1.5597	1.62629	0.616476	7.09663	5.83395	8.97619	1.68177
Bax	38.5389	63.1435	45.3782	44.0996	70.7543	106.89	49.366	74.6746	67.0611	74.7312	38.7743	50.4024	55.3145	51.3975	38.1676	35.4951	36.1425	47.1159	38.5755	35.4754	44.0355	36.0741	39.378	38.9462
Il7r	17.3759	0.0579298	0.637335	0	5.63569	3.85686	0	0	6.69928	0	0	0	1.64584	6.4295	0	0	20.5064	14.6872	0	0	16.7408	22.6935	0	0
Tfam	36.3855	39.6819	29.7423	32.9487	42.2236	24.1743	30.8813	24.9234	32.3684	18.8099	23.2802	33.7462	43.1138	35.189	34.0438	38.0821	25.3126	29.8943	21.2718	27.9656	20.653	18.3582	31.1235	24.3856
Zfp81	19.3066	19.3486	15.5085	10.1429	25.4927	14.3944	12.9645	10.5243	16.8849	8.51529	12.8335	13.1428	26.5839	16.786	15.8374	8.0273	7.04907	11.1779	11.7743	10.8163	14.6482	10.0087	8.48002	8.89567
Efnb3	219.575	505.38	178.624	250.044	106.065	154.757	44.5713	28.0807	256.282	221.906	192.463	134.725	80.3599	623.161	156.575	411.333	471.006	386.026	433.438	256.622	218.176	220.138	279.931	201.06
Mmd	36.9795	39.6819	53.7061	41.1386	51.998	62.0542	50.8485	42.5277	45.9721	87.949	92.1818	74.1289	71.4509	20.5205	58.743	38.0441	29.2216	18.8464	26.6711	33.1776	43.4896	39.5531	54.8044	36.8661
Hlf	45.3705	53.0058	141.318	134.378	61.2441	116.739	139.55	179.87	69.8639	100.341	126.848	132.816	28.0508	26.95	183.687	143.54	22.9415	8.8383	87.0389	126.377	28.7504	29.2233	96.7985	134.851
Fam162a	19.6036	45.7645	38.495	34.0197	58.3822	75.4843	53.7821	43.1496	36.5042	68.8214	40.7697	52.2676	57.497	29.337	41.5896	35.6473	18.1353	17.9366	32.2655	34.0182	27.9316	22.2118	37.258	35.7597
Rpl8	162.175	196.15	98.362	107.477	236.435	211.99	99.9937	99.7894	195.954	215.869	109.515	153.593	245.373	146.955	95.5507	83.735	86.7677	86.1085	76.3704	62.9926	147.573	124.761	114.39	76.2549
Grm3	40.3953	165.158	871.747	606.81	84.7115	382.931	954.451	1009.95	87.1932	333.367	697.741	881.132	68.6959	95.1336	1122.22	806.801	136.175	61.0233	775.218	837.734	72.6039	93.8784	623.552	923.91
Ssbp2	75.5927	58.3932	102.908	89.8371	64.9865	100.347	122.579	109.979	57.7984	78.2263	99.1072	106.964	70.0197	44.891	118.846	84.4198	51.6505	57.449	84.9572	80.3099	48.5846	42.2292	64.1414	79.3087
Fancl	8.76222	7.00951	8.15789	10.7099	13.6049	8.2647	8.54836	6.02754	11.3819	15.569	5.79071	13.3163	9.48147	4.928	4.34321	6.50554	4.80619	7.92848	6.24494	5.54828	6.55073	8.67064	6.9915	6.10747
Brinp2	59.7019	45.7066	37.5603	16.3168	119.714	43.3208	32.8371	18.8959	64.6002	42.3223	59.3156	31.4473	67.8372	18.326	30.6218	23.5112	12.5602	6.95366	12.4899	17.8778	37.1208	9.95518	20.0724	25.2265
Gstm5	104.775	348.679	753.712	672.707	157.623	733.148	1049.33	829.027	148.751	422.524	584.353	675.358	95.4587	216.755	688.421	611.026	187.954	120.877	651.035	728.394	107.723	155.162	535.639	614.465
Gstm7	55.1723	71.2537	21.5419	45.6745	76.5661	40.3593	17.5699	24.9713	45.6303	32.5361	23.3976	32.6618	55.1714	53.3995	25.4451	42.5713	71.3238	69.6016	87.8845	35.5874	34.3004	33.9332	53.2708	28.9441
Stat3	201.457	122.406	209.726	243.052	205.659	186.576	146.615	212.543	173.019	116.227	180.725	253.791	275.893	204.705	203.034	168.878	215.573	241.689	177.656	195.591	179.235	201.351	164.278	176.984
Stat5a	9.87606	9.3267	16.9531	13.4189	9.06994	15.2208	12.5544	8.03673	8.10066	0.063547	10.9163	9.54263	7.47784	7.7	9.30062	12.5165	13.3292	10.1381	6.17989	11.9372	8.18841	7.49314	9.78811	9.51527
Ptrf	139.973	59.0305	20.8621	17.6398	552.43	112.951	13.8162	11.3375	212.634	30.3119	17.3721	20.4733	885.319	169.4	24.3044	10.8045	45.6908	62.9079	20.9466	17.0371	90.3455	112.344	22.869	22.6154
Map3k11	76.7808	76.8149	58.1674	45.4225	109.896	66.9441	28.137	30.7596	105.309	44.0381	52.1164	38.7778	120.075	133.865	45.2308	57.1042	138.29	170.007	69.475	68.1486	142.933	124.493	57.0146	67.669
Akt2	68.4641	117.829	278.09	257.415	130.325	195.805	312.725	324.483	104.317	158.55	226.033	318.16	116.604	90.5906	383.475	276.999	69.914	62.8429	251.554	341.023	62.6869	75.7878	202.528	284.175
Dnaja3	72.2512	72.4702	97.2148	91.1601	76.4781	78.3081	79.1748	80.5586	78.99	51.0282	103.215	100.111	83.258	86.9331	81.5998	77.0773	89.1387	94.6218	99.2035	89.0527	71.7851	55.7704	59.1346	79.2201
Hmox2	50.9397	66.7351	35.0109	43.3436	42.3117	43.5274	30.8182	33.9169	44.7758	43.7839	36.2702	33.9197	42.0047	56.4795	36.3251	54.8596	126.435	115.158	89.3807	61.2552	93.4389	92.3798	53.0903	48.7713
Cdip1	162.027	278.932	244.269	265.164	170.259	208.064	215.192	196.182	177.975	236.585	260.817	268.452	131.309	265.727	260.593	267.982	264.084	241.169	315.435	304.035	195.43	174.216	215.609	228.765
Zak	45.1477	40.9564	7.64802	9.5129	253.078	25.414	4.73156	9.61537	92.4569	12.5823	4.85167	15.6586	437.65	53.669	14.7845	5.89683	28.1963	26.255	4.94391	3.81094	42.7617	64.0129	15.6971	11.4183
Cwc15	56.8059	77.3363	54.4284	53.1085	81.6735	87.4681	58.9237	67.3076	76.7341	81.8485	58.1418	58.9908	80.3241	77.154	61.1121	59.0825	71.9646	71.8112	81.9649	64.3376	55.1353	64.6551	61.2095	56.7818
Col5a3	3.56429	4.8661	5.43859	3.77996	22.8069	0.895343	3.09129	2.72675	32.1634	0	4.69517	9.0655	25.9756	6.5065	0.394838	0.266309	4.7421	6.36878	3.77299	1.79338	11.8277	5.7269	0.225532	2.4784
Dnmt1	62.1523	156.874	44.1036	48.3835	114.167	57.7841	25.4874	31.6685	81.8953	130.589	61.3111	55.8244	112.454	35.6895	37.5534	14.0763	53.2525	30.4142	37.3395	28.3018	59.5025	38.5897	51.3312	38.7692
Ppan	9.50478	11.2963	19.4175	21.6718	19.4607	11.0196	16.7813	20.2832	16.9191	28.5961	10.3685	13.7934	16.1364	11.4345	8.59868	10.6523	14.3545	14.1023	11.9695	14.4592	19.3792	14.5581	14.5243	10.2676
Angptl2	20.3462	14.7721	3.31414	4.78795	110.468	50.0703	4.76311	7.89321	72.3932	56.811	6.49498	9.49926	52.4164	17.8255	5.65934	0.0380441	9.09971	9.42319	3.31763	4.59554	15.649	4.49589	6.17959	3.80611
Cacna1e	53.3901	38.9288	8.92269	4.78795	17.5675	28.4444	8.04366	4.92728	32.6419	62.9751	34.3921	30.1027	5.58154	5.082	4.25547	2.20656	6.66458	7.92848	0.975772	0.504389	67.9638	29.2768	25.3047	6.63856
Cacna1b	16.0393	10.0798	3.65405	0.94499	2.86187	4.88995	4.13223	1.67432	8.30574	21.0976	15.3767	7.85098	1.96785	2.4255	3.42193	0.875014	2.11472	1.10479	0.195154	0.504389	16.1949	13.2736	9.87832	1.72603
Trmt10a	3.86132	6.31435	3.22916	4.47295	6.60432	8.60907	2.17652	1.81783	3.62308	13.3449	3.28662	3.29655	7.22738	2.387	4.38708	1.02719	5.51109	7.40858	3.05742	3.92303	6.7327	1.07045	1.98469	3.76185
Etv1	87.9935	80.6962	29.7848	32.9487	82.554	28.5132	33.0579	19.5656	62.6861	36.2218	26.6451	26.329	102.006	34.804	33.3418	43.5985	48.7027	39.3174	57.5706	28.0777	56.1361	37.5728	40.7312	30.3603
Kifc2	2.00491	9.67428	13.2566	11.9069	8.71771	3.37475	14.5417	11.4332	11.4503	10.1675	25.9017	27.8905	0.82292	7.315	12.2838	6.23923	13.0728	7.73351	15.157	18.3822	15.8309	15.6821	23.0494	13.7197
Psap	1374.18	1409.9	2093.09	2445.13	1298.01	1199.69	2013.19	2439.15	1968.08	1643.58	1869.66	2447.42	1182.64	1812.74	1877.76	1701.22	2644.36	2724.6	2513.07	2384.02	2606.01	2216.26	2179.91	1849.37
Ikbkg	47.8209	36.4378	49.6696	39.9416	53.2309	29.4086	29.2411	34.1082	55.2349	28.5326	48.6341	36.1319	46.4413	66.6435	48.916	36.8647	44.8577	66.2223	35.9735	36.0358	73.9687	35.9136	39.8741	36.2908
Wars2	8.91073	5.67712	10.0699	12.4739	12.9445	6.74951	5.67788	8.80213	5.57134	3.49508	3.91264	12.709	7.22738	8.47	11.1871	10.5382	4.7421	4.61411	5.52938	6.2208	5.73189	10.758	10.8707	8.85141
Phb2	95.8646	109.198	85.2329	87.0651	120.727	119.149	93.0225	93.9532	84.6638	130.907	92.3775	106.53	97.999	82.2745	91.2952	88.2242	73.6308	79.4797	86.7136	81.1506	63.8696	82.264	73.3882	78.3793
Ptpn6	107.003	13.6135	1.82703	1.25999	37.2044	3.58137	0.0315438	0	60.7378	7.3079	2.38671	0.130127	39.6433	76.923	1.84258	5.25008	155.977	231.291	3.57783	21.5206	238.465	216.927	2.25532	9.24973
Eno2	59.3306	74.1501	51.4967	38.3036	29.8956	70.7321	37.821	17.6043	118.605	234.425	256.748	203.345	12.0933	13.7445	20.1806	25.4895	40.436	28.7895	14.8317	16.7009	119.551	69.2581	139.74	38.1053
Emg1	49.306	56.6553	40.577	40.4456	67.4522	76.3108	47.4734	49.6555	36.5384	64.5002	40.535	45.1106	63.5079	40.1555	45.845	34.0114	43.5761	38.9275	38.8357	37.1006	39.2134	41.694	40.3703	35.2729
Lpcat3	148.067	99.002	361.199	306.933	138.559	275.628	312.441	372.895	130.123	108.856	248.257	290.833	122.901	133.903	296.655	245.651	187.377	190.673	224.818	273.547	172.867	212.591	213.128	251.778
Atp6v1f	82.053	87.0106	72.5287	59.0934	113.11	129.825	83.1178	79.0756	88.3553	120.104	92.6122	91.3056	96.7825	102.757	67.9998	65.3978	75.5532	82.2092	68.239	65.2343	98.6249	112.986	74.3806	57.8882
Clcn5	40.8408	36.4378	17.548	23.5618	19.1966	17.6314	13.5954	17.1737	23.0373	13.7897	11.6205	15.7887	22.2188	46.2385	18.689	27.1254	28.773	41.2021	21.3369	19.6151	56.955	25.7443	24.9439	28.9884
Clcn3	294.351	323.422	258.928	290.805	177.48	272.115	237.114	265.021	260.212	226.227	288.596	290.356	179.897	383.999	289.416	350.234	207.499	211.014	268.142	233.252	198.615	194.768	232.434	267.667
Hif3a	0.148512	4.28681	26.1307	33.0117	2.64173	15.7718	22.9639	17.7478	4.37504	7.3079	16.4331	29.5822	2.75499	0.231	5.87869	2.89135	0.320412	0.0649875	7.87123	8.12627	8.00645	3.586	4.1949	8.09904
Pde1c	8.39094	23.9829	7.01068	8.88291	12.5482	21.9703	5.26781	4.87944	11.8605	19.3818	17.6851	10.8005	7.90719	6.391	2.28128	4.33702	10.7018	2.27456	4.68371	2.12964	12.5556	8.61712	13.7575	5.84193
Utp20	20.6432	11.1225	21.7119	13.8599	13.781	19.4221	8.64299	8.08456	17.1584	8.57884	13.303	16.2658	23.7931	11.165	15.2232	21.2666	9.93278	7.73351	5.91968	7.17353	28.7504	18.5188	17.0051	17.1275
X9330159F19Rik	20.4204	29.3704	61.4391	53.9905	20.0331	14.2566	30.9444	37.9831	13.9113	37.2385	43.1173	65.6707	7.94296	13.8215	41.4579	38.3865	7.6899	4.41915	25.9555	31.5523	10.463	10.1693	22.0571	29.5637
Cul3	61.187	41.4198	21.7969	23.2468	33.9022	21.2127	27.6639	22.9621	25.5666	19.9538	30.1665	23.2493	27.5141	26.796	30.7535	25.2613	116.822	84.0938	106.619	103.624	97.0782	74.7173	109.97	99.8882
Sst	5.04941	9.906	2.84676	12.3479	0.440288	29.2708	19.431	24.0623	5.16118	12.5823	23.202	24.1602	0.608245	3.8885	0.438708	0.0760882	0.51266	4.6791	0.195154	7.0054	6.91466	8.02837	38.8367	4.42571
Large1	38.9102	27.5746	21.0321	16.5058	27.6061	37.0534	23.9417	24.4929	50.518	24.5927	38.5395	23.5529	36.1011	36.6135	18.7767	33.9353	26.0816	19.1063	15.8075	15.4679	57.8648	31.2571	30.5822	22.9252
Ddx56	63.786	63.8966	47.1203	56.5104	63.5336	68.9414	57.1257	56.9268	53.355	61.1957	57.6723	66.9719	58.7493	55.7865	61.3753	50.3704	50.1125	57.124	61.6688	58.2289	62.6869	52.5591	49.3014	46.6469
Tmed4	130.245	194.297	227.529	254.517	150.182	210.268	201.975	244.594	160.578	195.852	168.909	230.758	161.722	183.838	217.38	216.357	162.513	180.73	249.668	224.397	120.006	150.719	168.202	186.765
Col26a1	12.6978	6.54607	1.35965	0.314997	26.1972	38.0865	0.0946313	1.53081	30.5569	18.4922	0.469517	1.86515	15.8502	9.74051	0.877417	0	3.52454	3.31436	1.49618	1.56921	5.00403	3.85362	0	0.221285
Bid	22.7966	7.87845	2.59183	1.25999	18.7123	11.6395	1.41947	2.5354	13.3302	3.2409	2.03457	5.42195	20.9308	14.861	1.27225	0.989146	43.9606	52.6399	3.90309	4.98785	43.8535	43.8884	1.17277	3.36354
Ralb	92.0033	35.3372	40.492	34.7126	120.507	71.0076	47.0002	56.0657	84.0486	32.6631	28.9535	42.8551	129.163	85.2775	43.476	37.2071	111.375	134.069	43.5845	53.6894	128.649	122.62	28.1464	42.531
Ppp1cc	68.3156	63.0856	28.8075	29.3577	74.7169	36.6402	27.8216	26.3107	65.2496	36.2218	35.8398	12.709	83.5085	47.6245	40.4928	40.2887	59.2763	59.2686	30.8344	35.8677	55.6812	45.0659	34.732	31.9093
Dnajb11	112.275	91.5291	89.6518	94.751	100.386	107.923	94.4105	97.9237	156.818	116.863	129.782	87.3584	129.127	182.644	109.721	140.002	147.582	162.599	120.54	116.906	163.586	137.071	118.134	124.053
Tbccd1	24.4302	27.6325	24.6436	26.7117	28.7949	37.9488	20.4404	22.1967	36.6068	45.4361	29.8535	33.8763	35.7076	51.0895	33.9122	24.8047	37.6164	44.9714	37.6648	33.5139	29.3873	34.0403	18.7643	31.1127
Zfp324	31.1133	26.1263	16.4857	29.7987	26.6374	9.36667	13.3115	25.928	35.7864	38.4459	28.7188	26.5892	47.1211	40.117	26.7612	21.2286	17.1741	17.7416	16.9134	18.8866	27.2037	19.7498	10.3294	22.1285
Gab2	21.9055	16.51	10.1124	9.07191	39.2737	10.9507	8.64299	11.8159	40.3666	9.08722	6.10372	6.72322	49.2321	14.938	9.51997	3.30983	25.3126	19.6912	5.20412	7.06145	28.5685	27.6176	9.20172	12.3477
Coro1c	194.996	321.742	71.594	98.846	344.658	100.21	26.2759	29.0853	264.587	245.609	98.7942	77.9459	350.278	215.215	72.2553	75.4034	163.218	175.271	96.7966	54.5301	140.659	152.485	108.075	78.4235
Tax1bp1	165.962	130.226	118.119	131.732	221.025	113.64	124.598	134.185	157.638	152.513	129.782	150.73	174.101	163.317	130.428	127.904	171.805	176.701	151.245	140.108	162.04	148.471	155.302	108.828
Ndrg2	177.843	329.563	916.36	975.356	313.045	629.977	1142.61	1101.94	210.891	399.329	647.933	1028.26	288.809	191.23	1070.1	813.382	165.397	107.684	854.386	1065.21	147.664	149.221	777.816	934.576
Mettl17	13.0691	7.41501	10.8347	8.44191	10.743	7.36936	13.8162	11.9116	7.28034	17.0941	9.42946	12.015	13.3814	10.395	17.5483	19.4025	14.739	12.3476	14.5065	15.0196	14.0113	13.8088	12.1788	11.8609
Arhgef40	44.5536	50.6306	100.954	74.2132	79.1198	61.6409	58.7345	84.2421	69.7614	47.1519	72.6186	94.3853	83.7947	42.5425	78.4411	44.854	75.6814	78.9598	50.0246	63.7772	102.446	85.3148	53.1805	77.3171
Pnpla6	37.4251	59.436	131.971	120.833	67.3641	55.0292	84.695	122.273	54.8589	56.3026	96.5249	140.494	58.8924	77.077	122.882	95.6428	56.9693	68.1069	80.4036	100.373	36.029	45.5476	84.3942	88.3814
Mcoln1	72.0284	78.9583	86.5926	90.9081	76.6542	122.731	92.1709	98.8326	74.6149	59.0351	102.237	70.4853	62.1126	95.8651	83.9249	114.056	93.6886	98.5211	118.394	97.4592	71.4212	51.5421	87.1457	84.885
Arhgef18	23.9105	31.9773	75.418	57.4554	68.1126	35.6071	39.9029	65.8725	45.6303	51.0282	46.8734	78.3797	56.0659	42.042	73.9224	58.3216	29.2857	49.3905	42.934	49.8224	24.9292	58.9282	44.7005	62.6237
Pkn2	76.7808	74.5557	82.811	82.2142	90.5233	68.1838	49.4291	74.1962	76.0163	25.4823	51.8034	31.4473	103.115	70.532	82.521	66.5391	58.6355	59.0736	64.9864	60.1344	59.3205	58.4465	64.3218	47.8419
Cd33	230.045	34.1786	4.16392	1.00799	48.1235	1.9973	0.0946313	1.1481	48.7407	0	3.52138	1.08439	50.5559	90.5521	1.0529	10.348	191.158	248.122	4.22835	23.37	207.44	170.951	0.135319	11.9494
Etfb	15.9651	26.2422	31.7818	26.7747	34.0343	52.3431	43.9089	38.6528	21.2941	29.4858	25.9017	41.3369	30.3049	24.178	38.8257	29.1037	17.3023	20.0811	32.851	40.4072	19.3792	19.0005	29.0486	30.2718
Stxbp2	32.5242	12.4549	0.679824	4.59895	13.3848	9.29779	0.662419	1.33945	16.4748	7.49854	4.30391	4.12068	10.0539	27.9125	2.54451	10.5763	31.7849	36.7829	4.81381	7.9021	31.6619	45.173	10.149	7.5237
Sgce	92.3003	68.7627	89.5243	81.2062	98.4925	130.996	119.456	91.0351	100.797	79.9421	89.8342	118.068	92.7395	109.263	105.422	108.806	136.56	149.276	117.938	115.225	96.5323	103.887	108.391	89.4435
Chn2	139.973	186.244	73.3785	72.1343	121.608	82.4404	44.3505	14.447	194.484	71.2997	136.629	40.5562	123.51	365.866	74.7559	124.899	222.687	203.541	160.742	80.8143	156.217	152.378	124.449	85.1506
Wwox	13.4404	12.8025	17.8879	23.4988	14.4415	18.7333	17.1913	18.7045	22.9006	21.4789	18.9372	29.6255	16.5657	17.941	19.347	16.2448	12.1757	11.5028	20.8165	22.7536	21.1989	8.45655	12.6749	15.0917
Slbp	55.4693	60.7684	32.4616	37.7366	68.8611	67.3573	31.6384	30.3291	39.6488	67.9317	39.322	31.1003	39.1424	23.6005	39.2644	22.2558	45.9471	43.1517	33.5666	35.4754	39.6683	37.7333	29.2741	30.0063
Arid3b	26.7322	2.89649	1.61458	6.04794	19.7249	4.75221	9.02151	9.32834	11.3819	4.13055	6.92537	4.94482	10.3759	8.77801	1.62322	7.0762	11.4708	18.2615	4.74876	2.91425	20.2891	25.4232	5.90895	3.80611
Cnn2	54.8752	32.5565	10.7922	2.01598	282.841	103.998	5.70942	1.91351	176.505	41.8775	9.07733	4.85807	316.18	65.5655	12.898	3.38592	53.8293	60.8283	16.9784	10.368	80.6104	70.0609	17.8622	7.16964
Polr2e	66.682	92.1663	46.7379	66.5273	100.914	87.3304	62.1097	66.2552	70.7184	102.565	60.0982	70.3552	70.4491	61.523	53.8295	34.8864	58.251	61.9331	58.8065	50.6631	66.4171	69.151	63.3746	46.1159
Myo9b	32.2271	60.9422	30.2097	20.9158	42.8841	29.8218	13.8162	11.9594	67.6764	25.3552	42.8825	27.023	28.8022	64.4105	23.5148	37.6256	48.7027	62.518	24.6545	21.2964	67.236	71.7736	28.7328	36.4678
Hdac9	20.5689	16.6259	14.1063	17.4508	25.2725	17.5625	20.7242	18.9915	9.16024	6.03696	10.525	14.8778	9.5888	17.171	20.1367	15.1415	22.2366	18.4565	22.3127	20.3437	16.7408	37.8939	15.3362	14.9146
Ly9	12.4008	1.73789	0	0	5.59166	0	0	0	8.27156	0	0.743402	0	4.25772	6.1985	0	0	15.7643	22.4857	0.45536	1.84943	9.91708	13.9694	0.992343	0.442571
Adgre1	377.221	24.9098	6.1609	3.71696	77.4907	0.619853	0.189263	0.239188	110.06	10.4853	5.86896	8.15461	84.4029	236.467	1.14064	21.6851	454.409	560.127	6.89546	84.3451	437.17	481.06	4.05958	60.5879
Mtfp1	5.34644	10.8329	27.1505	21.1048	8.18936	33.3343	38.231	34.3953	9.67294	17.4119	21.0891	23.6397	8.73011	4.697	32.3328	20.9623	6.79274	5.199	22.4428	33.5139	5.64091	9.41995	22.869	18.942
Rab23	31.9301	40.6667	30.1247	31.2477	34.1664	21.1439	23.3424	31.3815	34.0091	25.1646	21.7152	33.3125	37.2818	38.654	36.5444	31.5005	21.788	17.4816	28.9479	24.8272	25.748	9.527	31.2137	26.6428
Rab11a	207.991	189.315	153.81	126.944	244.272	138.089	145.101	131.458	221.11	200.745	163.979	162.528	248.2	235.928	174.079	168.079	176.355	197.757	163.279	149.523	176.233	148.418	128.779	122.194
Eif2b2	33.4152	72.5281	68.1099	63.1254	62.7411	60.0569	67.062	80.1281	53.7309	94.685	63.4239	88.6597	49.6614	65.7195	59.094	63.2293	49.0231	61.7381	70.3206	70.6705	47.4928	51.1675	50.9703	60.3224
Dlst	76.3352	100.798	77.3725	100.043	104.48	93.5289	78.1654	88.5475	104.864	97.354	110.649	82.11	108.053	75.0365	92.6113	102.415	74.5279	69.0167	89.4458	71.343	94.1668	88.0444	81.8683	74.2191
Pgf	13.1433	13.7873	16.1458	17.2618	57.4136	27.4801	13.69	14.6383	17.1584	6.2276	14.2029	13.9669	32.1297	9.04751	9.08126	8.06534	1.4739	2.5995	13.6608	10.4801	6.36877	4.17475	9.42726	7.96627
Ulk2	208.14	34.8158	34.2461	77.2372	55.6524	19.6975	26.0236	50.9471	87.0223	9.40495	12.3248	11.9717	164.512	43.5435	21.3212	63.838	188.467	164.158	81.6396	64.3376	223.271	173.573	98.6479	98.7818
Ccl24	3.26727	0.579298	0.807291	0.94499	1.27684	0.0688725	0.0315438	0	1.1963	0.699017	0	0.260254	1.14493	19.789	0.0438708	6.69576	4.29353	3.50933	0.130103	10.9845	5.186	24.0316	0	5.88619
Dgkq	4.9009	3.82337	10.2823	9.3869	8.80577	3.09926	5.80405	7.79754	3.72562	2.35124	3.36487	5.98583	9.33835	12.166	7.54578	7.03815	8.7793	7.40858	6.24494	9.75152	8.46136	10.0087	7.21704	8.85141
Grap	42.1775	11.4122	8.07291	2.26798	118.217	19.8353	5.64633	0.143513	52.7397	13.9803	2.73885	1.6049	121.327	60.8685	9.73933	4.29898	79.0137	117.043	19.1251	18.214	74.3326	69.5792	19.8469	12.2592
Chmp2b	49.2318	58.3353	61.9489	52.4155	84.1391	34.2985	55.7378	55.396	55.1665	63.4199	57.3984	67.1454	72.4527	53.7845	65.8063	60.1857	72.9259	65.7024	66.4176	56.3795	56.682	52.7731	45.4673	59.0389
Plod3	123.562	77.3942	91.0114	80.8282	102.807	61.2966	102.959	92.3745	106.812	79.8785	98.0117	97.812	101.434	153.692	87.4784	121.437	185.198	221.412	101.155	105.866	158.764	178.016	93.0998	107.943
Ap1s1	87.9935	106.359	52.6439	67.4723	105.361	139.398	81.6668	72.5219	137.13	201.317	141.755	111.302	86.4424	103.026	59.094	67.4141	80.7439	83.054	82.16	78.1243	121.28	112.718	121.517	67.6248
Srpk1	24.653	27.0532	13.384	14.8048	35.7074	26.7225	18.9893	14.2556	41.0843	44.8006	24.6105	25.288	48.9458	46.8545	15.9251	14.5328	23.0056	21.1209	14.1812	11.2647	26.5669	25.8513	33.469	17.8356
Lbr	108.785	157.048	45.9306	42.7136	107.122	63.5005	43.8774	39.9923	113.443	140.947	44.6432	44.113	139.145	77.6545	38.8696	33.8973	109.581	110.674	59.0017	43.9379	84.9775	69.5257	44.1592	39.3888
Crabp2	0	0.405509	0	0.125999	1.32086	39.464	0	0	0.88868	20.9705	0.0782528	0.69401	2.11097	0.077	0.131613	0	0.320412	0	0	0.0560432	0.818841	1.23102	1.3983	0
Nes	24.2075	30.9924	9.34758	22.2388	214.773	64.5336	9.17923	20.044	102.711	13.1542	13.8116	15.702	214.889	55.3245	19.6541	9.13058	35.3094	56.2142	14.5065	11.3768	46.674	60.6409	20.4783	17.1717
Bcan	655.087	1162.54	7012.38	5050.09	727.885	3138.04	5740.24	5640.78	2269.89	3154.47	6485.32	6148.66	763.419	2869.68	7009.02	6044.4	642.94	507.552	4190.49	5826.48	539.071	1007.29	3768.74	5792.23
Hapln2	6.23751	47.1549	15.0836	31.0587	2.72979	20.3863	4.57384	2.87026	3.86234	10.9936	9.74248	3.64355	4.7944	7.315	15.8812	30.9298	50.8815	28.9194	100.895	26.3403	17.5596	8.51007	46.2793	27.1738
Prcc	14.9255	16.5679	15.6359	18.2698	22.2786	10.6752	13.3115	14.6862	18.047	14.6158	17.2156	16.396	20.5372	15.2075	14.4335	14.8372	13.3932	14.2323	16.393	14.1229	11.7367	7.43962	17.4111	14.295
Rrnad1	4.67813	9.50049	7.94544	12.5369	13.5609	12.1216	11.0403	6.31457	13.2277	19.1276	12.3248	14.5308	12.8805	5.2745	13.6877	11.9458	5.76742	6.88868	8.26154	11.0405	7.36957	5.83395	7.35236	9.78081
Hdgf	136.037	69.8633	52.6439	104.894	63.7097	90.4296	55.4855	82.2808	56.2603	86.0426	54.777	55.9111	80.0021	45.7765	53.0398	49.9138	148.479	113.468	146.171	118.195	111.453	81.7288	152.595	100.773
Slc25a18	11.5839	69.5737	258.885	324.762	24.3039	231.136	386.285	439.485	20.2346	198.711	234.093	397.841	13.3456	23.793	263.795	221.531	15.3157	10.658	184.161	252.195	20.562	26.4401	196.213	264.746
Thop1	25.4698	57.5243	33.0989	36.5396	31.9209	43.9407	31.5438	40.5185	52.5346	57.4465	42.413	61.9837	49.5183	48.6255	47.4244	39.68	42.6789	31.454	48.3332	44.7225	26.4759	38.8573	47.6324	43.4604
Apba3	24.653	23.925	29.105	38.8706	41.1229	41.1858	41.2277	40.9969	37.1536	34.8873	42.6087	36.1752	39.6075	43.9285	34.3947	34.8103	33.8996	47.4409	45.3409	50.2708	30.2062	29.705	36.9873	48.9483
Matk	39.43	16.3362	5.73601	6.11094	7.61699	14.7387	3.43827	1.67432	21.1916	52.6804	26.9972	21.4275	9.12368	13.3595	2.80773	4.22289	25.5689	29.9592	7.02556	3.97907	39.7593	40.0883	16.0128	5.84193
Pias4	46.2615	31.4559	20.3947	24.6327	46.7586	36.0892	30.5344	19.8048	36.5726	27.071	27.545	27.8471	40.0011	44.891	20.1367	23.321	35.9503	38.7975	26.0856	24.7151	33.5725	35.9136	30.8528	21.2434
Map2k1	150.74	155.136	145.355	154.033	114.255	141.12	131.821	121.795	154.152	250.248	252.287	201.523	102.507	160.314	125.909	126.725	230.889	243.443	157.815	142.014	261.119	179.621	172.893	129.894
Sgta	118.216	143.55	168.171	159.451	156.39	154.343	156.362	197.904	156.989	216.632	152.984	217.008	156.713	165.897	166.139	173.367	151.491	164.873	200.944	195.255	138.02	137.017	158.414	158.042
Tmem242	23.4649	44.9535	36.1156	33.8307	35.7074	49.5194	40.6284	39.7053	31.0354	43.5297	36.3093	43.072	31.1994	37.961	37.7728	30.3592	17.3023	20.926	25.8254	28.7502	20.471	21.0878	29.4545	27.5279
Dtx2	15.8165	17.6107	20.6921	22.1758	21.354	18.4578	15.1095	19.0872	17.0558	15.9503	21.0891	20.213	23.7931	20.5975	14.6529	15.0655	23.8387	15.2721	16.0677	18.102	19.1973	10.4369	10.7804	11.5511
Hspb1	21.8313	8.51568	3.8665	0.692993	169.115	61.8475	4.16378	1.76999	54.3804	2.98671	2.23021	1.73502	199.755	43.3125	6.93159	0.83697	25.7612	43.6716	10.4082	6.89332	31.8438	44.8518	18.8996	6.24025
Rasa4	18.6383	5.85091	2.29441	0.692993	10.5669	9.98652	0.567788	1.43513	5.74224	0	0.743402	4.29418	8.58699	15.8235	0	2.77722	20.2501	22.6157	1.69134	1.28899	24.5652	49.4012	2.7966	3.67334
Syt5	18.1927	24.9677	20.9046	16.1908	32.3612	42.2877	16.8444	7.89321	50.4838	176.47	124.657	143.486	12.7731	3.8115	10.8361	7.53273	8.90746	5.65391	6.04979	6.83727	49.4944	25.9584	71.7193	13.8525
Hnrnpa2b1	475.684	635.49	187.929	276.945	689.579	387.201	270.74	310.371	546.846	691.582	294.231	342.624	651.824	427.042	265.331	214.34	365.591	311.68	249.993	166.392	398.958	310.323	292.245	220.976
Ccdc130	5.56921	10.6012	18.2703	12.8519	4.79914	4.95882	11.6081	12.8683	9.50204	13.1542	10.7598	14.8778	8.40809	10.703	11.8013	12.4785	9.16379	11.5678	15.5473	16.3086	16.5588	8.61712	5.45788	11.6396
Mri1	23.2422	20.7968	15.7634	19.2778	20.3853	20.6618	16.8444	14.3513	23.3449	21.2882	23.9062	19.866	15.4208	17.248	15.7935	15.3698	16.2129	15.2071	8.91205	13.4504	11.0999	12.5243	17.0503	10.9758
Prkacb	333.336	286.753	127.552	188.746	279.847	172.87	101.697	104.095	284.959	282.53	265.59	279.426	318.076	185.416	189.259	157.046	270.941	188.594	209.271	149.467	260.392	199.104	228.013	142.729
Sgsh	14.5542	23.2878	35.3084	41.1386	27.2098	34.5051	45.4861	34.6823	28.4378	29.3587	35.1355	23.0758	21.1812	41.9265	35.6231	37.8919	14.739	26.06	25.3701	32.393	10.372	24.995	25.846	32.0421
Chd5	15.2225	15.1776	7.26562	5.03995	9.29008	20.7995	4.44767	3.63566	14.5949	13.9803	19.1719	22.4686	4.86596	2.1945	2.4129	2.35873	12.2398	6.7587	1.49618	2.01756	30.2971	16.4849	10.5098	4.02739
Cstb	46.3358	94.1939	39.4723	40.0676	65.1186	64.327	50.0284	41.1404	65.1471	62.5938	45.504	45.8914	61.7548	88.3576	44.2218	49.8377	57.0975	74.0858	52.2363	54.6421	50.4952	60.1057	46.6852	44.6111
Sh2b2	32.2271	8.51568	9.98491	10.1429	17.9197	7.23162	9.30541	7.51051	17.3293	0.063547	14.5942	6.85334	16.9593	11.6655	10.88	5.74466	39.9875	33.2736	9.75772	11.657	33.3905	38.8573	6.76597	9.29398
Pex5	78.1174	54.2223	86.1252	75.1582	78.7235	69.699	61.4788	64.5808	58.8579	72.1894	64.4021	69.0539	131.739	73.5735	74.0978	84.4198	57.2257	63.4928	67.7836	64.3376	76.9711	57.6972	49.2112	64.217
Jkamp	74.4046	87.0685	117.1	101.24	91.58	167.498	166.236	156.716	96.1141	143.616	139.212	124.878	65.3327	90.0131	117.881	94.121	61.0706	55.7593	101.35	106.93	64.6885	66.2073	99.3245	97.0557
Cd44	9.50478	2.95442	19.375	9.7019	7.13267	4.13235	12.3336	7.65403	1.57228	1.01675	14.2029	14.1404	5.50998	2.5795	17.3729	16.1687	4.67802	2.01461	13.4657	13.6745	4.45814	1.39158	8.11917	11.9937
Slc1a2	329.623	1047.02	3178.6	2531.13	462.215	2257.92	3755.85	3714.07	339.407	1158.46	2349.5	1958.36	194.316	460.537	2946.76	2451.07	221.918	137.709	1817.8	2210.01	381.034	689.209	2155.32	2886.76
Eif2ak4	15.8908	13.3239	21.287	18.5218	9.11397	13.0858	5.80405	15.4037	6.04986	17.0306	9.82073	18.131	11.5924	15.785	11.6696	7.49468	13.7137	11.8927	12.5549	10.1999	6.27778	17.823	14.4341	10.1349
Wdr1	454.076	251.995	301.587	302.019	463.359	225.626	221.532	278.941	467.685	184.668	316.181	302.545	617.619	410.025	312.053	257.216	390.198	397.789	262.223	290.864	371.845	390.179	234.824	236.111
Ndrg1	238.808	492.577	113.276	231.208	190.557	130.789	35.2659	20.7137	115.016	165.286	53.3684	41.7273	193.064	157.157	124.198	223.243	548.354	359.706	559.833	200.915	262.393	180.799	310.242	169.859
Man2b1	579.94	127.272	82.5986	86.1201	226.837	45.5247	87.3447	75.0573	375.877	91.8254	95.4684	83.1076	233.781	365.673	89.4965	108.844	878.891	1025.5	99.9191	147.394	894.448	894.467	76.2751	137.861
Klf5	7.9454	5.50333	1.1472	1.00799	5.06331	12.1216	2.49196	1.67432	13.3302	20.3986	12.8726	8.11124	2.79077	1.0395	1.36	0.342397	0.961237	1.23476	0.195154	0.840648	10.19	4.2818	7.98385	1.63751
Wdr83	7.79689	8.7474	9.94242	14.1119	19.9451	16.0473	11.4819	12.4378	15.4494	24.2749	18.1938	14.0103	14.8483	13.244	12.8103	6.08705	8.97155	13.8423	17.3037	12.6097	16.1039	10.0087	11.9983	14.2065
Prdx2	192.843	366.58	184.147	196.873	438.923	389.75	245.537	228.09	316.199	457.475	226.19	291.137	318.327	260.26	210.405	163.932	151.619	143.492	202.44	179.394	193.338	139.158	232.073	175.745
Polr2a	57.9197	132.717	85.7428	82.4032	148.465	84.3689	51.7948	62.6673	136.822	137.96	93.4339	114.728	104.869	105.182	76.423	75.936	70.1062	70.7064	66.0923	75.21	79.2457	122.459	61.3448	68.9082
Senp3	22.6481	29.1966	21.9243	20.1598	23.8196	27.0669	22.5222	15.6908	28.677	23.6395	24.9626	25.0711	27.1206	27.6815	24.3922	25.9461	16.5974	12.6726	17.629	13.7866	29.9332	13.4877	25.8009	17.393
Plekha8	14.9255	11.4701	8.1154	8.75691	17.1712	4.82108	2.33424	7.51051	19.5168	22.4956	7.7079	6.20271	14.2401	15.015	12.6348	6.92402	11.3426	12.2177	3.90309	4.87576	14.3752	22.9076	8.79576	7.78924
Spc25	31.1876	75.1929	2.63432	11.4029	42.752	21.9015	3.87988	9.99807	24.1994	67.8682	9.35121	9.0655	50.9852	7.8925	4.2116	0.456529	10.4454	2.53451	7.02556	2.91425	5.09501	3.96066	7.623	3.71759
Dnah2	0.816817	2.49098	2.88925	4.59895	1.76115	3.44363	1.13558	7.31916	0.82032	7.05371	1.68244	19.8226	3.39902	0.693	3.24644	1.06523	0.128165	0	0.260206	2.24173	0	0.749314	4.01448	2.30137
Ufd1l	63.6375	84.4617	69.597	60.1014	76.4781	52.7564	58.6398	49.4163	92.286	108.792	73.1664	70.8323	64.4382	82.5055	66.5082	76.6588	91.2535	84.3538	86.0631	83	48.6756	55.3422	59.2248	63.9957
Zfp287	14.1087	32.151	15.1686	30.7437	23.6875	19.973	20.2195	23.1056	17.9445	27.5158	17.8025	22.0782	24.938	22.7535	19.9612	29.0657	11.2785	11.8927	14.5715	14.4592	15.649	16.699	19.5311	18.8093
Letm1	66.1622	109.371	93.1784	87.1911	105.713	98.2122	91.6662	88.2605	123.082	106.378	98.5594	105.663	104.869	105.606	79.3623	77.6099	115.22	121.462	115.076	121.165	107.814	109.668	107.804	105.509
Ubqln1	183.932	110.067	129.676	180.43	140.452	61.5721	90.499	110.122	253.581	39.1449	95.6249	21.6444	223.727	133.865	116.609	183.449	321.053	303.882	210.376	185.839	207.531	230.04	232.795	180.348
Cadm3	20.5689	17.2052	4.84375	7.05593	10.1707	17.287	11.7027	4.92728	10.9034	33.2351	24.4149	17.6539	3.57791	6.5065	7.41417	4.37507	4.0372	3.31436	2.2768	2.4659	25.2931	19.5357	13.9379	5.17808
Txn2	104.701	135.44	166.939	155.734	192.01	246.426	182.071	181.209	170.592	200.046	157.132	175.454	188.663	133.98	174.825	149.551	93.6886	111.779	139.34	157.145	97.988	119.623	137.304	133.302
Slc1a3	484.075	1484.1	8448.77	7480.04	707.719	3898.53	8446.94	8834.32	742.902	3046.57	5579.74	8124.03	480.478	842.688	7095.23	4811.47	774.629	419.104	6072.23	7277.66	587.655	1028.65	5431.09	7272.45
Crbn	101.508	60.247	55.7031	56.5104	80.7929	66.2554	48.2935	50.8036	52.4321	72.5071	61.1546	66.6249	51.5219	58.4815	58.2166	64.1423	65.6205	67.717	53.9927	59.1256	63.5057	65.3509	53.3159	50.1875
Msh6	65.2711	71.8909	40.1521	44.9815	52.4383	32.7833	20.4719	31.5729	76.4606	93.2234	24.9235	52.0507	57.2824	50.897	43.6954	41.468	30.6314	40.8122	26.0856	29.6469	28.1136	22.1583	40.6409	33.5911
Fbxo11	31.2618	27.2849	13.469	14.9308	24.6561	37.811	18.2954	16.0256	22.8322	16.5222	22.1847	27.5001	22.0757	13.013	10.7922	8.10339	16.5974	9.16324	11.7093	15.1317	22.9276	22.6935	23.9064	16.5521
Mlxipl	24.8758	4.11302	4.50383	3.27597	5.1954	0.55098	6.27721	8.61078	3.38382	0	2.85623	2.64591	7.40628	12.705	3.68515	3.99463	17.2382	31.7789	1.82144	2.80216	27.5677	24.3527	2.12	4.11591
Tbl2	82.053	90.8339	95.8977	95.003	58.6464	47.3154	60.7848	80.0324	56.4995	54.9681	77.3529	93.6045	76.782	75.8065	93.1378	81.7948	66.069	64.0127	77.4113	74.1452	51.3141	50.2041	53.0903	89.8418
Wbscr22	20.0491	33.5993	25.4934	36.8546	28.5747	45.8691	34.1619	36.2131	27.9251	66.2795	31.7706	37.5633	35.5287	33.572	29.3057	22.8645	27.1069	32.0388	29.1431	31.6644	26.021	18.5188	29.0937	31.157
Nid1	204.353	148.59	40.492	3.40197	675.666	189.124	2.99666	6.55376	486.723	124.806	20.9718	1.99528	732.9	140.294	43.3883	1.86416	108.107	94.1669	34.6074	26.3964	133.38	87.0275	51.7371	15.2687
Mcm5	60.0732	145.462	15.6359	27.5937	115.4	73.1426	12.2705	17.0302	66.0699	135.037	15.1028	33.5293	94.0633	13.398	30.0515	9.20667	24.6077	21.3809	17.9542	10.424	11.8277	17.0201	22.3728	16.9947
Hmox1	20.7174	11.0646	14.1488	12.9149	17.4354	17.6314	19.6833	19.2786	18.3205	13.5991	12.1292	24.247	12.5227	25.3715	13.6	20.6199	18.2635	22.9406	12.4899	24.7711	20.471	42.3363	19.6664	21.5089
Mprip	119.627	53.1216	45.7182	47.1235	257.393	96.6282	37.0955	49.799	107.53	69.8381	62.1719	57.2124	246.661	65.7195	30.6218	29.2939	158.668	160.779	106.749	79.3012	253.477	179.407	137.394	94.7101
Cic	48.4892	56.2498	32.1642	46.5565	63.6217	60.0569	37.127	38.892	52.2954	41.5597	56.0681	55.3906	52.7026	59.213	25.1819	34.5821	24.7999	24.2403	14.7016	14.6273	57.9558	54.7535	35.9499	29.2097
Pafah1b3	22.5738	29.4863	7.52055	10.2689	43.4565	27.8245	5.45707	4.20971	26.4553	24.6562	7.51227	13.0127	28.0508	11.704	9.73933	2.96744	11.5348	12.6726	6.17989	3.97907	18.7424	11.7214	5.18725	3.93888
Prkaca	74.2561	20.5651	35.6908	127.259	24.3039	37.3289	43.8143	98.7848	54.5171	27.3887	23.7106	16.9599	98.0348	15.862	22.7251	70.3055	111.568	98.716	116.898	116.738	66.5991	80.3372	106.767	107.323
Asf1b	10.9899	32.4407	3.4841	3.40197	18.9324	14.9453	2.5235	1.76999	18.6623	29.1045	2.77798	7.1136	24.938	12.9745	6.53675	0	5.31885	6.69371	5.39927	2.63403	7.18761	2.94374	2.93192	2.4784
Ddx39	36.9053	70.5585	15.1261	21.1678	62.3008	53.7206	17.0652	22.5315	57.8325	77.7815	12.6378	26.2856	52.2017	33.6105	21.0141	14.3426	33.2588	42.3069	21.4019	18.7184	24.9292	21.1414	23.9515	17.4815
Dnajb1	102.993	95.5262	70.0643	76.7332	113.374	84.6444	59.2076	68.1208	94.2342	117.88	67.5322	88.8332	91.4872	118.003	95.112	84.0013	132.458	122.956	90.4866	84.9055	76.7891	79.4808	72.9823	58.7734
Usp40	40.8408	35.8006	29.2324	27.6567	44.7333	23.5544	32.1115	24.4929	39.7171	15.7597	20.3849	23.9867	53.8476	40.656	32.4644	24.196	21.0191	22.5507	18.2795	14.9635	43.7625	33.3445	14.5243	17.3488
Kbtbd4	14.0344	17.7844	22.4767	18.5218	15.1019	15.4963	17.696	18.9437	14.7658	15.3784	13.6942	20.6034	15.5639	12.5895	24.5238	17.0818	15.572	16.1169	22.0525	22.3052	17.8325	6.95792	13.5771	15.0474
Celf1	287.52	236.006	82.1737	114.785	245.945	116.395	84.6004	97.1104	210.891	293.587	150.089	177.059	325.84	124.894	114.985	96.0993	125.73	112.038	78.2569	82.4956	202.436	162.922	116.42	82.805
Ndufs3	47.3754	63.4331	62.1614	57.0774	67.9365	106.27	83.5594	71.5173	62.6861	123.09	81.4612	91.349	59.1429	55.4015	64.7534	53.3378	51.4582	48.6756	61.2785	63.1607	45.6732	43.8349	56.2478	59.2159
Por	137.819	182.595	503.495	531.589	161.63	325.698	528.926	560.705	219.367	380.837	537.323	671.714	132.919	204.512	566.46	503.742	169.626	167.343	436.04	566.653	149.12	162.334	342.809	498.733
Igf1r	78.4144	55.1492	36.1581	40.2566	165.24	58.886	33.4679	44.5847	80.7673	27.2617	28.0536	21.1673	174.244	55.4015	38.0799	26.0982	40.6283	37.6278	23.0933	23.314	62.6869	56.2521	45.4222	25.2265
Insr	158.834	81.2176	92.541	83.4742	162.907	112.675	135.67	108.113	59.9517	71.7445	110.61	85.7969	115.101	79.387	96.0333	87.8438	23.7746	23.2655	21.6621	23.8184	55.5902	61.2832	56.6086	71.0326
Trim28	101.137	78.0894	63.0537	112.139	93.3851	79.41	68.2922	68.4078	91.3631	27.1346	54.2683	28.8448	129.842	71.148	51.3727	59.1966	97.5335	105.15	94.9101	94.2087	120.643	91.2558	113.172	75.4583
Ube2m	61.484	19.7541	11.472	47.7535	13.2086	21.4194	16.1504	36.2131	23.4475	18.4286	10.9163	9.36913	35.3856	9.97151	11.1871	17.8807	68.6323	68.9517	76.0452	67.7563	66.7811	75.092	69.2385	60.5437
Adcy9	40.7666	21.3761	10.5373	13.4819	16.819	17.5625	13.4061	11.3854	23.7551	27.3252	13.1465	10.8439	41.4322	12.3585	7.6774	18.7177	9.99687	9.42319	5.26917	9.41526	31.2979	25.3696	17.6817	9.42675
Mef2c	526.773	117.655	23.3689	14.8048	297.987	75.6909	30.9444	10.1894	211.574	111.588	132.834	44.2431	362.729	226.65	12.9858	9.70124	312.082	347.163	16.1328	21.2964	384.946	442.363	48.9856	32.3077
Ctr9	95.9389	145.52	61.9489	83.0332	102.763	64.6713	37.5055	48.9858	131.046	112.605	74.7706	57.9064	119.323	148.495	60.7172	93.246	186.865	162.664	142.203	103.456	132.652	93.6643	104.286	84.7965
Eif4g2	624.642	1144.23	688.874	698.222	1302.02	425.15	439.089	453.262	1226.89	858.52	707.523	764.625	1285.26	1104.45	788.183	746.235	1139.84	1063.59	812.298	728.506	802.647	791.437	716.562	705.989
Mrvi1	8.68796	10.4274	0.042489	0	142.433	4.95882	0.0946313	0	52.8081	7.24436	0	0	235.355	36.19	0.0438708	0	3.26821	8.8383	0.845669	1.45712	11.8277	21.0343	0	0.973655
Pcyt1a	54.3554	92.3401	60.5468	58.8414	83.3025	47.6598	55.4855	51.9995	89.3807	74.35	52.3511	62.2874	108.339	89.9361	64.4901	55.9628	92.5992	67.1971	67.2632	70.8386	63.4147	70.0609	70.8623	65.0136
Zfp592	35.7914	34.5841	71.7639	58.7784	41.9595	40.6348	51.3532	52.2387	51.9536	46.8977	42.9608	36.2186	44.5808	25.7565	65.4553	50.903	48.7668	42.2419	39.0309	44.5544	31.8438	44.9053	30.086	52.4446
Psmd4	103.661	132.312	127.807	107.351	133.848	166.396	101.192	116.341	129.85	142.981	122.114	138.021	136.748	128.706	111.915	100.589	105.416	129.325	126.07	109.172	90.9824	113.949	122.284	96.6574
Snx6	116.285	120.088	77.8398	90.3411	107.254	134.577	82.7708	74.8181	116.896	93.6682	69.4885	93.8214	105.155	184.916	84.7585	94.0069	194.554	221.282	138.56	135.905	145.39	169.077	87.6419	93.3824
Mthfd2	20.3462	36.6116	4.71628	6.74093	18.4921	25.2073	5.17318	5.74052	13.4327	26.9439	6.06459	10.1065	22.8271	14.4375	3.9045	8.82623	19.2247	17.0267	13.1404	4.59554	10.099	5.35225	13.126	6.77133
Kit	22.2026	20.6809	12.7042	8.18992	43.4565	28.5132	1.29329	2.5354	44.8783	3.05025	12.5596	16.0056	69.8766	19.4425	8.86191	7.91317	7.62582	14.6872	8.00133	11.657	19.1973	17.93	4.1498	5.44362
Tomm40l	11.7325	11.4701	11.8544	9.5129	10.9191	13.6368	14.0054	9.28051	11.8605	13.2813	10.0164	13.4031	15.5639	12.1275	15.3109	10.9567	12.2398	6.2388	11.9695	12.1053	7.91547	5.88747	10.0587	12.1707
Pan2	34.9004	42.6943	26.5981	25.7037	29.8956	20.4551	12.8699	14.6862	29.8733	19.6996	18.272	36.6524	29.5536	35.574	21.409	12.8589	19.6092	22.5507	14.8968	14.3471	23.2005	8.51007	17.9073	14.5163
Cs	180.442	274.587	435.087	462.856	247.178	346.635	527.853	485.744	234.441	349.699	461.418	527.144	277.467	241.742	518.466	388.506	208.204	178.001	389.008	400.205	172.958	184.76	362.16	408.714
Ampd3	62.8206	30.7028	72.4437	69.5513	35.9716	51.7921	72.5191	69.5081	64.2242	39.3991	71.7187	77.0351	49.1247	46.123	99.0165	81.6045	19.9937	22.9406	58.091	72.1276	48.0387	25.6908	52.955	69.7934
Bcas2	65.1226	103.694	49.3297	58.4634	96.0709	83.6113	60.7533	59.3187	79.7077	91.1264	56.2638	59.7716	76.9609	77.4235	60.0592	42.0007	61.0706	50.2353	63.23	56.9399	55.2263	45.6547	52.3686	49.3909
Ctcf	90.6667	75.6563	40.7894	44.4145	92.5046	75.622	40.3129	36.6436	69.9664	42.5129	34.2747	23.8132	92.8468	40.04	39.1328	37.6636	61.2629	59.5935	45.9914	34.1864	80.3374	62.5677	47.0461	31.9093
Pard6a	19.6036	24.5043	27.2354	28.7907	20.3413	41.3235	35.2659	27.7937	23.9944	40.1617	30.7142	41.4671	17.1382	29.029	30.4902	36.4843	11.8553	16.3769	31.3548	30.2073	25.657	18.8934	28.0111	28.059
Ranbp1	103.142	187.982	72.9536	79.0642	155.95	156.892	78.0077	82.807	127.389	215.297	85.8433	101.282	134.565	99.7921	82.7843	52.3486	89.5873	79.4797	78.2569	82.3835	83.6128	58.286	75.418	57.7555
Rfx5	21.5343	13.6135	10.4098	13.2929	12.24	4.20122	10.3148	15.8343	8.2032	7.81628	9.07733	19.4323	6.5118	10.8955	19.5225	9.01645	13.0728	13.4524	9.56257	15.7481	14.9211	13.8088	6.9915	8.27607
Psmb4	119.849	157.279	102.993	109.619	140.144	148.834	110.214	117.25	132.277	185.112	129.782	145.091	130.057	127.897	106.431	105.648	77.6039	80.1946	94.4547	76.9474	90.0726	95.9658	98.4223	87.8503
Slc30a4	65.4196	17.7265	63.691	46.6195	26.3292	24.312	34.6666	35.3999	55.8501	9.97688	31.7315	15.5718	35.9938	35.189	42.2915	51.2834	32.6821	32.1688	45.2108	30.2633	32.0258	31.6853	45.4673	44.2128
Sqrdl	53.4644	15.0617	40.2796	36.7286	36.72	31.9569	41.07	44.3455	36.9827	38.0646	20.0327	33.8763	38.9992	44.429	45.4063	35.0386	76.5145	99.3009	29.2732	42.3687	60.2303	53.9506	22.2375	34.0337
Bloc1s6	33.2667	25.605	29.1474	36.9176	36.0156	53.7206	44.3821	50.0382	26.011	23.9572	34.353	40.9466	34.8846	28.9905	40.0102	31.5005	26.3379	32.4938	25.5652	29.4787	28.1136	29.3303	25.4401	24.4299
Metap1	44.6279	38.2916	34.5011	35.1536	56.9293	19.0088	18.5793	27.6023	39.2386	52.4263	33.0618	38.4308	43.5432	47.894	33.9999	34.6962	28.5167	29.5693	29.7936	23.4821	23.5644	24.4598	23.5456	22.5268
Gpr108	60.593	75.2508	102.568	88.3251	71.9871	77.5505	106.681	113.997	68.7701	64.4366	79.5831	99.3735	69.2684	95.2106	94.1907	101.73	94.1372	111.064	105.383	122.454	87.707	94.7883	72.5312	101.039
Rsl1d1	65.1968	78.0894	64.1159	64.5113	83.6988	95.9394	63.4029	65.3462	79.4685	96.782	73.2055	76.9483	80.7177	48.3175	65.8063	60.1857	66.3895	61.6731	72.4023	66.131	67.7819	47.2068	73.2078	64.7481
Apc	101.36	198.004	136.177	118.628	199.451	93.3223	145.227	103.473	146.837	95.6382	122.974	116.984	155.925	75.075	152.144	136.236	81.0643	41.397	93.2838	70.054	134.29	129.899	165	150.076
Reep5	192.769	408.347	295.553	292.38	264.261	312.268	270.961	217.661	636.807	363.87	458.953	302.068	204.191	1053.44	287.837	490.502	405.322	410.916	380.876	335.979	313.07	378.404	368.7	342.151
Ergic3	180.071	140.19	191.923	202.858	172.065	270.738	235.569	253.348	185.7	194.581	205.257	243.814	175.675	187.765	193.295	165.187	190.453	216.083	192.032	217.84	182.42	210.718	202.167	191.722
Uqcc1	40.1725	37.8282	52.3039	49.8955	65.8671	50.0015	45.5807	56.9268	47.9203	48.3592	47.5386	73.9988	43.6147	42.735	54.1366	42.7235	49.4717	41.3321	60.1726	56.996	37.0298	41.694	36.6716	47.9747
Ncoa2	58.6623	56.4816	73.0811	62.6844	63.8418	55.1669	51.0693	64.4852	62.3101	65.7711	77.6268	69.6178	73.061	65.296	69.5353	66.3108	48.1259	31.129	35.5832	40.0709	68.6007	51.6492	43.3473	55.9409
Nr2c2	82.1272	26.7636	28.4251	73.0163	33.8141	20.4551	35.7391	52.9563	27.4124	19.0005	24.2584	28.5845	64.5098	11.5885	22.3741	40.6691	29.8624	22.6157	28.0372	21.0723	42.7617	42.4433	36.3107	59.2602
Nr2c1	24.95	26.8215	26.3432	15.4978	27.8262	30.3728	21.1974	19.8526	22.0119	11.3749	20.1501	17.8274	30.0902	19.789	16.5393	16.0546	19.0966	21.4459	20.7514	16.6448	18.1055	17.2878	15.8775	17.6143
Smpd4	19.3808	35.8006	31.9942	44.2256	37.2044	14.3944	29.4303	49.799	34.8978	40.7972	21.8325	46.1516	25.5821	22.3685	33.2102	39.7941	24.2873	26.9698	37.9901	37.7171	30.752	24.5133	36.2205	29.2982
Pex1	15.8165	16.7417	12.0669	10.6469	25.7128	6.88725	15.2987	14.7818	17.5343	27.2617	12.5596	12.5355	17.2455	19.789	13.8193	32.3755	17.9431	19.2363	15.4172	12.7218	11.7367	12.2566	17.5013	15.0917
Otx1	3.41578	15.2935	27.5329	19.4668	3.65439	9.29779	30.8182	19.5656	1.16212	0	21.1283	7.24372	3.75681	2.156	25.3573	14.7991	0.76899	4.02923	17.4988	16.7569	0.0909824	2.08738	14.1634	19.9599
Kctd20	101.285	112.616	61.0142	48.5095	168.454	42.2189	37.4424	35.2085	108.692	93.1599	64.4803	64.7164	175.711	96.8661	76.423	51.4356	119.322	121.137	57.2453	60.0783	104.994	72.8976	51.6018	48.727
Ctns	92.8944	51.0362	133.585	95.444	42.8841	81.7517	119.992	151.023	51.0307	79.6244	110.063	114.945	32.5232	91.8996	135.166	118.241	84.0121	82.1442	96.2111	117.691	67.145	78.2498	76.23	135.161
Shpk	9.20775	4.51852	5.09868	6.48893	11.3594	4.33897	6.68728	4.78377	4.81938	6.79953	3.71701	9.80288	5.33109	6.853	6.3174	8.44578	4.22944	4.61411	5.59443	3.19446	4.73108	1.98033	3.74384	3.93888
Ephb3	29.1826	27.1111	275.626	280.977	23.6875	117.497	210.775	285.782	50.9965	46.3893	110.884	44.5467	42.9707	25.41	228.918	217.308	28.773	17.9366	177.851	260.545	27.8406	50.0435	152.776	275.589
Rcn1	39.727	24.5622	26.4282	46.4935	53.9353	57.9907	22.5538	30.5204	72.8376	47.3425	20.5022	35.7415	102.972	29.183	27.9457	15.6742	21.0191	20.926	19.0601	22.9217	31.9348	21.1949	36.0852	18.4995
Trap1	36.237	71.8909	46.143	69.2363	55.2121	50.0703	55.3593	66.1595	59.7808	84.2633	50.3557	76.4278	50.8779	47.9325	43.0812	57.789	62.4163	51.795	63.6854	69.7738	48.4026	51.4886	58.7737	53.1527
Naa60	54.504	71.1378	64.9232	55.9434	66.6156	42.0122	72.1406	67.9295	76.8024	41.4962	73.8707	74.1723	80.1095	88.5886	72.8256	69.1261	77.668	62.648	59.6522	70.6705	80.9743	74.7173	55.6614	69.218
X1700037C18Rik	9.95031	4.92403	4.07894	4.40996	5.32749	6.74951	2.11343	4.25755	3.82816	13.3449	3.16924	9.36913	11.8429	7.392	5.08902	3.04353	6.34417	6.30379	2.86227	3.97907	6.27778	3.53248	4.10469	2.1686
Ankrd13d	4.67813	5.21368	13.554	12.6629	7.39684	10.4686	11.9235	10.4286	7.21198	14.6158	12.7161	17.4804	5.08064	7.238	7.0632	10.8806	4.61394	6.88868	6.63525	7.39771	10.9179	10.9186	10.2843	8.67438
Tpr	76.1125	97.0903	43.9336	57.8334	122.136	104.962	47.221	64.7722	81.5535	117.244	71.3274	71.6999	95.3514	81.8895	46.196	36.9408	64.4029	63.0379	63.0999	51.3916	116.912	87.0275	72.6214	48.3287
BC003331	34.9746	33.1358	25.3659	33.2007	52.4383	39.6706	18.6108	22.101	22.3537	38.5095	19.485	30.146	46.0835	39.655	18.9961	21.6471	33.3229	40.1623	24.2642	26.6205	36.302	40.0348	33.5592	20.9336
Dhx34	19.6779	19.5803	42.7864	30.8067	28.9269	19.7664	18.6424	29.8507	25.5325	31.4558	20.424	48.5373	27.0132	19.5965	23.778	35.9517	23.5183	35.0933	21.9223	23.314	30.5701	35.5924	23.9966	24.4299
Kptn	13.8116	25.7788	30.762	26.7117	25.3166	37.5355	37.4109	32.0034	24.4387	38.3824	32.9836	36.7825	20.7519	13.4365	35.2722	23.0928	10.1891	15.9219	32.916	34.7468	11.5548	18.3047	24.3124	27.0411
Napa	139.156	199.452	177.009	189.061	192.978	232.996	196.486	210.342	208.19	263.021	228.459	210.025	130.272	216.909	167.192	179.606	215.253	202.631	237.893	233.42	161.949	173.894	193.642	179.064
Sra1	44.1081	64.8814	47.8001	39.3746	59.2188	76.5174	46.1485	47.2636	57.5249	63.7376	48.7906	61.7235	40.7166	70.4935	45.187	39.4137	50.7533	55.6293	53.4723	41.6962	51.0411	42.5504	40.686	37.3087
Atp5g1	56.0633	119.857	75.5029	62.3064	97.6119	150.969	96.587	94.001	99.0878	194.771	112.645	120.411	64.0446	77.154	80.6346	64.713	48.3182	48.7406	65.8321	65.1783	77.517	74.6638	87.5517	70.5458
Snf8	31.2618	49.0086	26.7681	27.4677	51.7339	58.5417	27.1592	23.9188	43.5111	27.071	32.4749	37.3464	42.6845	47.124	31.938	29.4081	33.8355	35.4832	28.5576	27.8535	44.4904	30.0261	33.2886	25.4921
Tbcb	69.6522	78.6687	68.2373	69.1103	93.6053	139.742	92.0447	69.0297	102.061	144.824	92.6122	89.0501	85.5121	99.4071	79.8449	78.7512	79.7827	81.9493	87.169	86.4187	67.5999	72.2553	81.327	73.4225
Inpp5k	69.5779	50.5727	50.307	55.6914	85.2398	56.4755	49.019	62.6673	61.7632	22.4956	40.5741	56.5184	86.979	58.52	55.365	61.5173	61.2629	84.4838	64.7262	63.3849	70.3294	75.8948	39.9192	46.824
Crkl	146.062	140.596	190.096	169.531	133.848	82.5782	110.372	131.219	124.518	77.718	134.164	148.431	143.081	132.517	200.709	158.644	98.687	90.3326	91.2022	115.897	88.7078	103.459	103.113	107.81
Eps8l1	3.26727	1.67996	2.50685	3.90596	11.7997	3.65024	1.98726	5.07079	3.0762	0.190641	1.21292	3.5568	9.37413	5.6595	5.08902	2.77722	3.58862	5.06903	4.48855	2.4659	7.09663	1.17749	1.57873	1.41623
Clint1	102.622	60.1891	78.0948	65.6453	92.0643	63.9826	49.713	61.5192	130.157	30.1848	56.0681	15.0947	141.256	116.039	92.041	84.4959	152.58	169.617	73.5082	83.8407	108.36	118.873	53.812	66.5184
Cdkal1	36.9053	41.246	32.5041	35.7836	54.992	48.2108	40.3445	45.8285	40.64	45.6903	32.9444	37.3464	34.2048	19.866	43.827	33.4407	28.1322	26.06	32.0053	28.6941	23.7464	36.0206	28.5073	27.3509
Htra1	244.451	662.891	6477.66	5574.31	478.99	3823.67	6342.12	7409.05	587.349	655.805	3081.13	718.517	334.857	655.155	5399.01	5799.82	587.829	275.157	4812.83	6842.88	335.361	693.651	3785.38	6681
Zbtb17	15.668	20.4492	10.4948	19.0258	28.4426	26.4471	17.7591	20.4745	22.1145	24.9104	26.606	14.8345	22.5766	18.9805	19.3909	22.1036	25.4407	21.3809	21.532	22.4733	8.18841	17.3948	31.7099	17.6143
Fblim1	16.4848	4.46059	0	0.0629994	32.2291	2.27279	0.946313	0.669727	18.799	0	0.469517	0.216878	21.0739	10.2025	1.0529	0.0380441	8.52297	4.22419	0.390309	3.13842	12.1007	8.18894	0	1.63751
Hspb7	3.19301	0	0	0	6.16404	4.88995	0	0	0.71778	0	0	0	10.6622	0.6545	0.219354	0	0	0.0649875	0	0	0	1.39158	0	0
Epor	5.19793	0.984807	0.297423	0.0629994	5.89986	3.30588	0.662419	1.00459	10.4933	10.2311	3.59963	2.51578	2.28986	10.934	0.219354	2.39678	6.47233	5.84888	1.95154	4.37137	11.6457	15.2004	4.37533	2.4784
Mob1b	35.1974	41.3619	38.3676	31.7517	47.4631	7.50711	22.2068	22.8186	38.4525	38.6366	34.9008	30.493	30.5196	24.717	39.747	21.609	12.4961	15.467	14.5065	16.7009	17.4686	16.5384	14.8851	23.7218
Atp6v1b2	240.664	269.142	206.199	224.152	199.759	214.882	176.172	195.273	235.398	247.833	364.58	317.509	192.742	226.265	197.331	208.558	258.252	257.221	200.098	207.024	272.583	251.556	202.934	184.065
Eps15l1	24.5788	25.4312	34.1187	32.1297	41.4311	21.5571	23.2162	28.8461	39.4095	26.372	31.4576	36.1319	46.5486	33.6875	32.3328	21.8373	31.2723	36.523	22.4428	26.8447	41.0331	25.7978	22.6886	26.8198
Tep1	21.8313	4.34474	7.64802	3.96896	23.0271	0.344363	4.41613	7.12781	14.048	9.27786	7.00363	13.4898	10.4117	11.6655	6.09805	4.94573	10.3814	14.4272	1.95154	3.41864	15.376	32.06	3.15745	7.70073
Ttc5	39.133	45.8225	40.9169	38.6186	56.4009	47.5909	42.3948	40.5185	38.6234	57.6371	33.5313	63.1549	54.1338	48.7795	39.7908	37.4734	62.9931	58.8137	60.4328	52.6806	47.6748	44.5842	40.9567	42.3098
Osgep	70.469	47.039	46.9928	46.3675	54.6838	56.3377	52.5834	43.8193	47.2026	52.9346	36.7006	47.3661	47.1569	50.5505	54.3998	34.5821	61.7755	53.0948	41.2426	47.0763	49.4944	57.1085	51.7822	44.8767
Aamp	156.606	193.833	196.597	203.74	214.42	221.15	204.624	183.17	201.423	220.381	176.969	223.905	192.241	246.862	216.722	191.97	237.938	247.992	251.879	232.467	189.88	217.301	202.573	209.292
Tmbim1	191.878	388.13	420.089	360.356	146.704	297.805	353.542	316.303	265.442	241.224	344.978	316.859	153.492	459.729	355.705	455.007	425.7	346.578	627.422	489.874	190.062	232.394	373.031	375.123
Arpc2	247.124	146.504	93.3908	101.618	265.098	166.258	91.3192	89.5999	236.902	248.659	133.499	146.089	266.554	240.471	103.798	94.5776	282.347	304.207	122.167	116.178	281.863	287.148	118.81	107.412
Kmt2b	18.861	9.906	5.94846	11.0249	20.8697	12.3282	10.2833	10.4764	12.2023	5.46504	11.2684	7.33048	12.8089	7.8155	8.46707	5.74466	9.61237	6.56374	5.39927	5.94058	27.7496	11.1862	16.1932	8.49736
Tmem147	70.172	82.7817	82.5561	84.6081	82.8182	134.026	114.472	99.598	106.061	108.665	108.106	118.198	73.5977	106.106	101.078	102.947	75.1688	63.8177	79.9483	85.6341	85.7964	74.4497	86.9653	85.903
Rps9	320.415	240.119	88.9295	102.878	282.401	229.208	89.048	91.8005	228.972	262.258	104.311	129.346	248.593	215.023	95.1997	90.5829	132.394	151.486	78.322	62.4882	209.259	197.765	138.928	85.5932
Tfpt	10.0246	16.1045	12.1943	12.7889	12.9004	18.4578	11.3558	14.1599	13.7745	22.1143	15.0637	14.4874	11.1631	14.1295	11.3625	12.5545	11.2785	15.9869	15.6774	13.7306	11.6457	10.1157	11.0511	11.4626
Susd2	4.9009	4.80817	0.042489	0	33.0656	36.1581	0.315438	0.861078	21.8752	4.25765	5.86896	1.69165	31.4498	9.39401	0.263225	0.152176	1.34573	1.94963	0.195154	1.90547	4.45814	7.43962	1.17277	0.221285
Ggt5	32.8212	17.0893	0.382401	0	86.7808	11.5706	0.378525	0.430539	63.5748	14.4252	0.508643	0	70.1629	19.327	1.36	1.2935	25.8252	37.0429	3.25257	3.97907	29.3873	61.1226	0.76681	2.4784
Ggt1	4.75239	10.4853	10.9622	15.6868	37.7767	13.9123	6.78191	13.9208	21.465	0.127094	5.98634	11.2343	13.9539	10.549	14.258	8.71209	5.06252	15.9869	11.2539	10.2559	4.73108	7.06496	6.40512	7.2139
Crip2	144.057	200.263	343.736	297.735	580.08	436.927	359.536	370.12	329.222	345.823	317.354	437.573	549.031	165.358	355.792	204.829	149.825	182.68	308.084	332.729	161.13	181.066	271.135	275.5
Crip1	66.1622	43.3894	11.4295	4.40996	521.654	129.962	10.7564	11.2897	186.178	25.2917	7.16013	14.4007	649.677	114.807	8.7303	5.40226	21.6599	20.1461	7.74113	9.24713	55.4083	70.7567	9.60768	12.9231
Cbfa2t3	24.059	7.29916	0.42489	1.00799	38.7454	17.9757	2.42887	0	22.6613	3.17735	4.53866	0.867512	34.3837	10.164	1.40387	1.14132	25.9534	27.8147	2.1467	2.97029	29.9332	38.2686	8.70555	2.56691
Fbln1	41.6577	79.8273	119.564	92.6091	73.4841	144.701	100.341	113.949	49.9028	104.725	65.928	107.702	78.07	29.2985	134.113	90.0123	16.9178	11.3078	65.8971	88.7164	19.1063	18.1441	75.5534	76.5647
Pgrmc1	177.324	198.583	101.336	143.135	265.098	312.544	113.337	108.304	233.552	389.861	234.367	278.341	279.829	127.05	107.396	73.9196	121.949	129	116.312	106.314	163.404	122.941	156.023	97.4983
Gcat	14.1829	34.8737	43.7212	58.6524	12.3721	26.7914	38.7357	52.5257	17.3293	26.9439	33.8443	68.4901	11.4851	30.338	52.0308	40.0985	20.955	19.7562	41.0475	52.0081	7.00564	9.41995	36.0852	40.982
Tek	74.9244	39.6819	30.0822	2.39398	258.934	18.9399	15.7088	0.143513	112.726	4.82957	9.54684	0.780761	250.132	90.8216	14.3019	4.60333	84.2044	126.011	36.2987	18.6064	49.5854	89.7036	34.4162	22.3941
Elovl1	216.382	358.412	176.159	205.252	159.164	195.736	142.546	118.255	284.378	195.407	217.112	138.281	140.827	483.06	146.178	297.048	356.875	393.174	343.212	268.839	224.454	326.648	226.48	206.149
Med8	27.1777	36.4378	27.5754	28.9797	40.8147	29.3397	28.5471	30.8553	47.6127	28.6597	34.7834	28.3243	30.5196	38.654	19.5225	27.4298	34.6686	33.7935	27.6469	25.948	33.2996	29.0627	27.966	30.4931
Hyi	4.75239	10.0798	3.05921	8.50491	15.9384	11.5706	5.14163	3.73134	4.75102	1.90641	5.6342	6.67984	9.15946	6.314	5.65934	3.50006	5.70334	7.2786	2.60206	6.33288	5.00403	5.61986	4.91661	2.92097
Cdc20	53.3159	84.9251	5.18366	20.4118	71.1506	38.5686	5.07854	15.6429	51.1333	96.083	12.5205	21.7312	93.8129	20.174	9.95868	5.89683	21.0191	4.28918	6.76535	5.99663	12.9195	5.67338	22.9592	9.29398
Adamts4	259.971	710.799	289.69	269.196	222.918	193.532	63.8761	17.1259	950.101	348.428	587.131	121.105	120.003	1999.34	154.031	965.521	584.689	715.318	497.058	512.347	318.893	673.848	365.002	448.545
Nectin4	56.6574	3.18614	0.297423	0.94499	5.23943	2.27279	0	1.33945	11.211	0	2.50409	0.0433756	10.0897	15.2075	0	0	27.1069	32.3638	0.780618	2.12964	35.7561	33.3445	0.811917	1.81454
Pfdn2	37.5736	62.2745	28.8075	24.2548	60.1874	58.4728	29.2095	24.2059	54.8931	66.5337	42.1783	39.385	43.3285	40.3865	28.1212	25.9841	32.1694	31.324	29.2732	28.2458	36.4839	25.5837	41.7686	26.9968
Rnf114	151.185	107.17	63.0962	71.5673	133.495	78.5836	45.1391	48.2682	95.4989	96.2737	59.8243	66.2779	135.496	110.88	74.2733	76.4686	135.214	143.947	79.8832	84.7374	134.29	104.904	68.0206	61.7386
C330007P06Rik	46.9298	41.6515	22.7741	36.6656	39.3177	28.1	20.6612	33.6299	34.1116	43.911	24.1801	33.486	54.8852	38.5	37.7289	33.0983	29.7984	36.523	29.5984	20.1195	25.0202	28.7951	34.326	25.0938
Neurl1a	52.7961	10.7749	6.79824	10.7099	3.74245	5.92304	5.93023	1.96134	23.6867	17.6025	12.2466	9.10887	17.2813	3.0415	2.23741	4.86964	48.1259	65.3774	16.7833	13.0581	110.271	58.1789	33.9652	10.5332
Srm	47.7467	80.3486	84.0857	72.9533	56.9293	95.7328	77.9762	63.8633	103.429	79.6879	86.7041	46.6288	41.5038	60.6375	69.8862	64.0282	72.8618	58.4888	82.7455	69.3815	55.3173	64.8157	68.3814	63.4204
Epha2	26.3609	5.03989	3.35663	0.94499	22.1025	0.206618	0.220806	0.334864	11.7579	0	2.38671	0	23.8647	6.93	1.22838	0	10.3814	14.7522	0.585463	2.12964	36.211	9.04529	2.7515	0.442571
Rbm14	84.3549	60.4787	58.9322	63.6294	71.3267	65.4289	48.1358	51.9995	78.2722	70.4736	65.8106	77.7724	117.427	62.3315	103.667	87.5394	68.376	68.1069	73.6383	76.499	44.3084	63.3706	71.6742	70.8556
Zdhhc24	43.2913	29.0808	56.128	54.9354	24.6121	63.225	68.2607	86.2035	36.9827	27.2617	67.7669	47.583	24.938	64.295	59.2695	61.3271	41.8459	39.9023	57.8308	58.1729	23.8374	38.215	36.2656	54.4804
Bbs1	18.0442	37.4227	21.117	29.1687	29.3672	13.2235	20.7558	31.4772	27.0022	41.4326	50.6687	48.4939	24.4729	22.099	43.827	34.7723	18.5198	15.597	27.842	28.6941	38.7585	17.7159	22.5081	29.1211
Ndor1	27.9945	21.2602	20.6921	32.9487	39.2737	20.524	24.5095	34.2039	35.5814	14.6158	28.3275	26.2422	33.3461	25.0635	36.018	12.3643	34.3482	29.4393	30.8995	24.1546	47.4928	32.7557	26.5677	29.3867
Nsmf	58.8851	91.9925	81.8763	93.2391	102.763	104.824	96.6185	105.673	90.7821	89.9825	105.133	106.661	78.4278	51.9365	88.0488	77.3817	56.5848	40.4222	88.7302	75.5463	86.2513	59.8916	94.9943	80.5921
Pdk1	94.4537	25.547	26.0882	31.0587	50.9854	41.5301	24.5726	28.6548	85.6209	28.2149	43.7042	31.3172	30.6269	69.4155	21.5406	31.5005	50.3688	82.5341	10.7335	17.6536	65.8712	60.4269	20.9745	19.4731
Ptbp1	137.597	132.254	127.977	148.804	191.041	147.181	112.359	135.476	156.955	172.339	110.336	170.77	216.464	115.462	137.535	80.1969	126.819	110.869	82.7455	88.4362	101.445	123.958	88.4087	90.4614
Mvd	24.5788	69.1103	156.402	158.065	61.6404	160.266	194.246	191.494	129.576	126.967	137.999	119.847	25.7967	169.708	141.045	166.177	45.819	76.6853	141.097	188.529	36.029	56.2521	85.7925	110.333
Cyba	213.115	37.7123	31.1869	34.6496	140.628	59.7125	31.9538	33.1037	109.684	38.8907	19.6023	46.0215	133.456	171.364	33.5612	23.5873	212.241	319.739	29.013	52.7367	208.987	279.494	25.0792	37.2202
Itih3	24.1332	139.147	510.633	527.305	33.3739	165.707	530.156	499.569	39.1703	137.134	368.766	560.196	25.6179	95.3261	404.094	313.407	97.2131	63.7527	328.38	365.346	49.3125	69.4186	289.629	343.435
Tmem110	56.9544	51.0941	57.2752	48.0055	51.6898	73.3493	62.5828	48.6031	51.5776	13.0907	38.07	18.3913	45.1175	65.912	39.8347	77.2675	65.6205	67.847	54.5782	62.3201	41.397	53.5225	53.9474	58.7291
Sfmbt1	45.222	23.1719	11.642	19.0258	38.3051	19.4221	9.81011	12.1508	30.8645	18.8735	14.5159	14.661	39.8937	22.5225	13.6	17.234	29.9265	33.2086	10.5383	9.24713	66.963	40.7306	11.863	13.941
Atp7b	1.55938	6.31435	18.7376	6.11094	2.55367	1.03309	6.90808	5.69268	8.06648	8.64239	14.3594	10.2366	4.86596	8.81651	11.3187	8.29361	2.24289	0.714863	4.94391	4.9318	0	2.67612	9.743	10.0906
Rundc3a	44.3309	80.7541	42.9139	53.9905	64.15	44.4917	43.8143	35.1128	92.7645	79.5608	80.5613	59.2944	34.348	68.915	47.4682	47.0225	75.9377	54.7195	82.4202	74.1452	59.5935	52.8802	90.9798	61.8271
Slc4a3	38.1676	39.7978	46.7804	33.3897	55.4323	40.9792	36.4961	33.3428	48.6039	88.7116	54.8161	61.2897	104.368	20.4435	47.4682	25.5276	14.9312	6.69371	26.4109	33.4018	53.9526	26.8683	34.4614	39.3003
Cdt1	11.6582	18.7113	3.73903	4.15796	22.5868	8.05809	1.67182	3.34864	19.3801	34.506	3.16924	6.89672	19.9647	3.619	6.40514	1.86416	7.62582	8.64334	3.38268	2.74612	5.00403	6.47622	4.33022	3.00948
Runx1t1	44.6279	31.2821	15.2111	5.66994	56.2688	38.7752	12.3652	7.17565	48.8774	37.9375	44.4085	21.0372	52.4164	10.5105	5.96643	2.587	8.01031	5.7189	1.69134	2.74612	28.7504	24.1386	19.8017	8.23181
Aprt	25.4698	28.3277	31.6118	31.3737	51.91	47.8664	29.4303	28.0807	36.1624	48.9947	26.3712	45.9348	42.9349	28.9905	31.1922	18.4894	16.9178	21.5759	19.1251	24.8832	30.1152	18.9469	29.1839	22.3056
Gtf2h1	41.8804	36.8434	22.3917	20.2228	51.5578	54.0649	23.2162	26.0715	45.0492	28.5326	31.575	23.2059	31.7719	75.1905	27.2877	36.7125	33.1947	47.1159	21.9874	26.8447	41.0331	28.3134	28.6877	23.5448
Hfe	99.2804	16.6838	22.9865	20.7268	62.4769	23.5544	22.0491	24.7321	51.5776	26.2449	17.646	26.5025	61.1107	75.152	18.0309	28.3809	134.253	169.552	18.8649	40.2951	127.011	150.023	7.30725	37.884
Slc5a6	25.1728	13.4397	50.6894	35.9096	37.0282	37.26	41.6378	31.5729	30.6253	29.2316	26.1364	31.1437	36.6378	22.6765	48.5211	37.2832	23.9668	23.3955	28.9479	43.9939	22.5636	32.5417	23.5907	33.4141
Aplp1	1541.48	4086.08	2078.65	2538.62	771.913	1764.24	1364.65	1242.44	2113.11	2001.48	2157.59	952.268	578.262	4232.85	1870.56	3602.01	4385.36	3958.91	5142.77	3535.37	1966.31	2342.78	3068.37	2845.11
Qrich1	147.918	135.961	133.67	118.817	154.849	79.6167	102.013	86.5862	144.069	167.129	152.945	146.176	135.245	142.142	144.73	106.485	137.585	153.371	106.815	117.018	132.288	123.797	98.1517	109.005
P4htm	32.5242	54.8016	59.5696	60.7314	27.9143	55.9934	66.8097	61.2322	48.4672	63.1021	85.7651	67.9262	25.1169	68.53	60.4101	89.4797	51.5223	37.3028	68.1739	75.2661	39.4864	40.1418	70.6819	61.5616
Usp19	90.2954	108.734	166.302	162.286	134.244	101.312	138.351	149.732	140.651	111.652	149.267	160.88	167.518	150.189	179.476	144.073	119.514	110.284	122.492	141.173	98.5339	106.831	132.839	152.554
Pola1	17.4502	48.3714	5.3961	15.6238	32.7134	12.5348	3.87988	9.61537	23.6526	23.1311	9.0382	10.5403	27.4784	8.4315	7.28256	7.0762	5.1266	5.26399	2.4069	3.08238	6.55073	9.527	7.57789	6.50579
Cdc42	925.825	700.313	550.36	556.788	831.484	603.737	458.425	477.946	825.515	800.565	620.388	581.32	972.87	938.862	554.791	563.166	938.039	1011.73	634.512	564.804	756.609	792.186	429.098	436.729
Pknox1	57.9197	37.133	25.3659	26.0817	59.7031	20.4551	14.447	14.2556	48.3647	40.2888	31.8098	22.0348	51.6293	34.1495	32.7276	16.7774	37.4242	36.458	16.1328	17.6536	44.5814	46.511	19.486	23.7218
D130043K22Rik	7.64838	8.92119	0.084978	2.26798	1.40892	6.54289	2.17652	5.83619	0.78614	3.55863	6.88625	16.5695	0.178896	1.155	2.67612	2.81526	0.576742	1.10479	1.62629	1.96151	6.1868	1.92681	4.51065	3.09799
Gmnn	4.38111	22.0713	4.67379	4.78795	19.1966	5.64755	4.41613	3.6835	9.26278	26.1178	4.34303	6.28946	8.55121	10.1255	5.2645	3.84245	6.02375	6.88868	4.68371	2.69007	5.09501	5.19168	5.09703	3.27502
Acot13	10.9899	41.0143	33.9487	31.1217	26.1972	77.4127	64.7909	49.7033	28.096	61.8312	42.6087	52.4845	20.4657	31.7625	37.9921	33.9734	20.5064	20.991	33.6967	40.2951	21.7448	28.9556	39.378	38.8577
Cdk4	224.996	389.983	99.0418	124.109	389.655	254.484	116.838	127.631	258.777	409.052	124.383	156.976	278.29	160.699	139.158	93.208	111.888	105.41	111.498	91.7988	119.642	97.7855	122.825	97.6753
B4galnt1	37.7221	23.2878	6.88322	5.60694	35.8835	20.1797	7.09735	10.4764	46.6899	33.8705	33.1792	29.7557	20.7519	17.941	2.98322	3.1957	38.2572	30.4791	4.48855	4.5395	60.2303	27.6176	15.0656	7.47944
Mettl1	8.24242	10.3115	3.65405	6.17394	8.58562	16.3228	9.68393	6.84078	8.8868	12.3917	10.212	10.627	6.5118	9.50951	5.83482	2.54895	2.88371	4.6791	4.81381	6.2208	4.54912	6.15508	9.0664	3.89462
Tspan31	173.982	141.812	209.556	197.44	115.223	241.674	245.789	251.387	129.542	182.189	184.559	213.712	121.005	198.853	226.9	222.253	176.547	218.488	233.99	236.446	132.47	183.207	163.691	209.424
Kif5b	162.769	158.554	86.72	116.045	269.412	160.611	68.1661	57.3095	149.537	137.77	99.655	91.8261	296.824	148.841	89.5404	112.078	86.6395	83.444	80.0133	58.5652	161.221	154.252	258.866	111.97
Saal1	20.5689	25.4891	11.472	18.5848	28.7508	24.5186	11.7343	12.3421	26.0452	19.3818	20.5414	15.9188	28.1939	19.558	15.3987	10.2339	13.3292	13.0625	9.69267	10.9284	13.2834	8.88473	20.343	10.2676
Cnp	3098.93	8255.11	2831.98	4064.53	1700.09	2957.94	1144.44	766.503	5736.19	4370.25	3692.44	1685.84	1199.85	10799.1	2338.53	6782.38	10284.5	9103.91	9230.22	5876.13	4275.99	5478.13	5625	4672.44
Ttc25	0.742561	2.89649	0.807291	3.14997	1.62907	7.85147	0.788594	8.8978	0.03418	5.2744	2.03457	14.8345	0.0715582	1.3475	2.06193	2.16851	0.320412	1.10479	2.2768	3.36259	0.272947	0.909882	1.84937	2.65542
Sulf2	168.116	152.124	95.5153	97.271	117.689	126.312	39.682	53.8652	389.823	128.556	149.541	70.2251	237.716	311.388	47.2928	120.333	216.15	177.676	169.069	104.577	208.532	151.576	173.209	115.467
Sod2	63.1177	109.777	117.142	97.523	105.449	129.894	146.962	117.346	93.995	120.739	119.492	147.564	102.4	92.7466	129.2	110.518	60.622	54.6545	100.244	100.093	69.6015	70.9173	95.6709	101.127
Tmco6	14.4799	9.3267	12.6617	12.9779	6.42821	14.4632	17.7276	17.6999	13.672	17.0941	12.5596	16.3092	15.5281	15.554	10.2658	7.79904	9.03563	10.7879	10.7985	13.5625	10.372	11.7214	8.88598	9.73655
Stambp	54.4297	68.7627	36.583	44.2256	68.5089	60.9522	37.4424	39.3226	57.7984	42.7036	53.9944	52.6146	32.9168	50.127	39.4838	48.3921	71.9005	65.7024	52.7567	53.185	45.6732	48.6519	40.8665	43.8145
Ezh1	49.9001	62.1587	40.6195	46.6195	80.2645	48.7618	30.0927	35.4955	52.1245	21.5424	33.6878	34.9607	87.5157	58.597	32.6838	39.7561	107.851	101.64	62.3193	47.8609	79.0637	79.2132	39.1524	43.2834
Hap1	16.7076	47.3866	14.3188	19.7818	30.1597	23.1412	11.8289	20.7137	60.5669	86.2332	82.0872	135.462	34.6342	15.0535	16.7587	9.51102	8.71522	9.03326	9.75772	8.74274	24.0193	13.113	34.8673	7.92201
P3h4	33.8608	57.9298	55.7031	63.5664	35.9275	54.8914	60.5009	53.3868	33.7015	29.6129	50.0427	28.411	20.3941	52.2445	52.7766	56.6857	54.1497	43.9965	79.1026	62.7684	22.2907	28.688	71.3585	64.2613
Ctnnb1	421.849	392.648	140.341	151.387	683.68	170.322	76.1466	94.575	435.385	297.908	155.997	210.936	758.088	284.9	173.114	129.388	373.216	342.614	183.835	112.927	282.5	350.733	215.293	136.489
Eif1b	90.8894	112.326	121.051	107.729	116.588	151.451	134.818	131.075	115.768	112.669	107.872	129.303	95.1367	107.261	125.427	108.121	79.9109	73.1109	96.6014	98.0756	67.8729	83.5486	129.185	108.784
Chrd	8.01966	3.07028	2.37938	4.66195	8.98188	12.8792	2.74431	4.16188	9.3995	0	6.41673	4.55444	4.36505	1.848	4.43095	0.875014	0.0640825	0.714863	2.86227	4.5395	2.45652	1.12397	1.75915	3.14225
Psmd2	245.045	384.48	267.383	294.9	305.516	219.015	203.047	238.949	355.848	310.935	246.379	299.855	364.196	323.901	270.244	287.233	286.577	308.301	303.14	325.107	223.453	214.732	280.472	266.959
Syngr3	27.9945	27.1691	18.6527	13.1669	31.5246	31.1304	15.0779	12.1986	62.2759	98.3707	107.363	59.2511	22.3977	10.78	10.6167	5.93488	9.61237	8.57835	5.52938	8.12627	38.3946	24.9415	36.7618	10.843
Vars	108.043	161.219	133.5	120.014	139.263	80.2365	57.5989	93.8096	160.304	184.223	101.611	131.949	127.123	120.39	91.5146	61.8597	80.1031	88.708	85.5427	78.7407	90.8004	76.5371	93.6411	85.2834
Abhd16a	92.0033	102.13	166.259	176.713	133.099	153.792	203.331	171.594	132.379	152.004	172.821	177.276	100.897	140.102	158.154	173.899	117.784	116.848	168.353	186.456	99.0798	113.789	149.708	175.081
Neu1	57.3257	50.341	68.0674	68.1653	44.6893	61.7098	78.7017	90.6524	45.5619	58.1455	67.0627	71.1794	38.2837	81.004	59.7521	62.7727	73.7589	80.2596	57.4405	66.9156	55.1353	103.245	57.9167	78.6891
Ddah2	97.4982	105.954	68.3648	74.2762	162.554	119.356	83.8118	65.7768	83.6384	113.241	60.9981	82.5438	113.67	48.51	91.4268	57.6748	55.3673	49.9104	63.8155	66.9717	52.8608	44.4236	44.7907	58.7734
Clic1	114.8	67.9517	34.4586	50.9035	133.011	60.4701	40.2814	51.1385	86.8514	52.4898	25.7452	65.8442	133.241	88.3961	41.5896	29.4081	153.798	194.768	48.5935	52.7927	166.589	181.709	43.7533	45.1422
Lsm2	24.2075	42.6363	11.727	15.3088	37.8208	21.0061	12.239	12.2943	26.4211	42.7671	13.3812	17.6972	29.6609	16.8245	18.6451	6.7338	13.8418	12.4126	10.2781	10.1438	16.4678	14.4511	15.1107	10.0464
Pole	13.3661	53.7009	7.13815	7.49692	14.2653	11.8461	2.49196	5.69268	18.8332	18.3015	13.3812	17.6539	30.5554	6.4295	9.60771	6.80989	3.78087	1.42973	4.74876	2.40986	0.636877	0	10.7804	6.19599
Atp1a2	443.532	1187.85	4793.74	3718.16	1795.41	3671.73	5872.56	5262.62	1121.89	1961.38	3780.47	4040.26	1276.24	960.845	4921.17	4266.11	514.454	330.007	3353.21	4356.24	594.297	874.075	3309.96	4774.63
Stx1a	10.3216	9.09498	3.69654	4.40996	11.5356	6.33627	6.81345	3.53999	16.6798	28.469	20.6979	15.1815	7.29894	4.1965	2.45677	4.67942	5.63926	4.1592	3.12247	4.70763	14.4662	7.54667	9.20172	3.54056
Zfp775	20.3462	20.4492	15.1686	19.3408	23.2912	13.499	16.6866	16.791	13.1935	17.6025	10.9945	18.3045	13.6318	5.621	16.9341	19.1362	8.13848	7.34359	16.5231	14.5152	6.45975	7.17201	17.9975	16.1981
Scube2	0.668305	0	0	0	11.6236	1.79069	0.346981	0	2.59768	0	0	0	15.1346	1.6555	1.00903	0	2.5633	5.13401	0.845669	0.280216	0.36393	0.749314	1.66894	0.221285
Mrpl49	26.5094	39.6819	26.3007	31.4997	45.1736	37.1223	32.6478	38.7007	33.1888	37.175	32.1619	34.2667	34.8846	25.2175	31.236	21.7232	30.1828	17.2217	32.2655	31.4963	20.562	31.6853	36.2656	29.3424
Dennd2c	25.9154	0.11586	0	1.57498	7.39684	0	0.378525	0.669727	3.31546	0	0	0	11.4493	11.088	3.81676	0	22.8134	37.4978	0.975772	2.29777	19.2883	21.8907	0	2.52265
Mark3	135.072	18.8272	24.7286	116.549	23.5995	27.8934	37.3794	91.0351	37.4954	20.2079	17.5678	15.0513	91.7019	21.945	14.7845	43.18	144.121	120.162	121.451	122.903	102.173	98.4278	131.982	138.834
Gatad1	23.5392	28.5594	34.2886	32.5707	34.7828	35.3316	29.8088	28.8939	34.3167	22.7498	27.2711	13.8802	36.5305	22.022	24.0412	35.0006	23.9668	18.6514	27.2566	22.3612	35.1192	24.9415	37.8894	27.6607
M6pr	244.748	184.333	165.495	179.17	256.556	199.111	172.229	193.168	223.264	205.956	158.54	194.93	254.175	206.36	176.931	169.182	328.807	318.504	207.644	191.276	260.756	245.989	148.491	195.528
Lrrc8a	9.57903	15.0617	29.3599	19.2148	22.4547	25.8961	41.1015	27.0761	14.3214	14.171	24.6105	25.3313	15.9575	11.5885	21.1896	20.2394	6.216	7.47356	17.4338	17.9338	14.7391	11.882	19.8469	20.668
Ppp2r1a	396.527	462.801	493.85	476.59	596.679	474.945	495.584	436.471	787.199	673.661	671.292	565.791	473.608	787.325	561.24	585.422	381.483	409.291	490.488	507.92	331.358	387.449	468.792	470.851
Fance	22.2026	19.4644	14.7862	20.3488	30.2478	20.2485	15.2987	18.5132	24.7463	12.0739	17.2939	10.0631	19.4638	23.023	15.7935	15.2557	18.9684	23.6555	13.4006	11.2647	28.6595	32.6487	9.0664	16.7734
Tinf2	22.4996	28.6173	12.2368	20.3488	19.3287	18.2512	16.4343	14.0643	20.2004	47.5967	10.4076	11.321	23.5784	13.475	14.8722	14.9133	18.4558	17.6766	14.2463	18.8305	10.9179	10.5439	12.4494	11.1528
Dus3l	8.16817	22.8823	22.6891	26.8377	27.9583	37.0534	27.1907	24.4929	29.9075	30.9474	21.6369	40.8598	26.7986	25.5255	28.2967	29.7124	26.402	23.2655	30.7043	28.47	18.5604	25.9584	22.5983	22.4383
Gtpbp3	5.27218	13.6135	7.90295	10.7099	18.0518	9.64216	6.24566	12.8683	12.4415	5.2744	7.62965	7.1136	14.419	16.2855	8.15998	5.21204	16.0847	10.268	10.083	4.87576	14.9211	8.93825	6.54044	9.33824
Tgfbr1	1375.45	172.805	72.8261	58.1484	267.651	41.048	35.9599	31.525	339.954	62.0218	66.7105	56.7353	337.862	372.372	60.8488	67.1478	1311.32	1375.85	56.2695	59.9663	1030.1	941.353	57.2852	70.0147
Homer1	54.8752	43.7949	34.586	23.5618	27.0777	48.4174	23.437	26.1194	59.9517	73.4603	85.413	31.2304	28.9811	36.5365	22.5057	27.3917	23.5824	24.1754	23.7438	17.3734	73.6957	39.5531	41.9941	30.4931
Gabrb2	16.6334	15.5252	11.472	9.5129	9.02591	7.36936	5.36244	1.05243	21.3283	22.6863	21.7152	20.5167	11.7713	7.1995	11.0993	0.722837	4.54986	1.49471	2.53701	3.41864	9.8261	4.70998	6.72087	3.76185
Cav1	147.324	50.2251	21.0321	7.49692	370.987	51.7921	13.3115	4.49674	192.707	27.5158	21.9499	3.07967	567.278	151.96	29.1741	11.1089	103.621	120.422	34.5423	23.5382	97.0782	143.815	40.7763	19.4289
Arpp19	151.557	167.127	89.3968	96.389	148.157	173.352	86.2406	88.978	192.331	307.822	175.638	143.573	193.1	111.419	94.9804	83.3926	134.701	122.112	118.133	87.7637	138.02	110.417	137.079	83.6901
Bcl2l1	193.363	178.424	106.053	119.006	172.813	96.9725	82.4869	85.4381	139.933	67.3598	97.6595	106.487	165.693	143.182	98.0952	120.638	179.623	172.412	131.924	104.969	178.325	172.717	111.774	85.9915
Khsrp	73.7363	35.8585	52.6014	97.712	42.0035	34.023	45.5176	70.1778	77.7253	42.2587	25.1192	24.247	110.235	21.6755	33.1225	74.4142	38.2572	33.6635	36.624	34.0182	77.0621	47.4744	71.8997	72.4046
Dio2	5.12367	23.8091	70.1918	74.8432	5.5036	68.8037	75.3896	102.564	4.71684	29.74	59.0809	45.9781	3.72103	10.5875	62.0334	63.9901	4.29353	4.35416	35.0627	39.0621	5.73189	12.7919	44.2946	107.235
Ccdc124	21.6085	47.5024	30.5496	37.4846	60.8919	67.4262	40.5022	40.4707	44.6732	62.4667	44.4085	56.9088	38.9277	37.3835	32.0257	29.4842	41.8459	43.0867	48.2031	47.3565	48.9485	43.4067	50.429	43.5932
Cct4	175.17	171.588	146.46	132.866	182.235	165.225	108.889	114.523	170.866	213.391	138.821	170.683	217.251	163.664	171.974	168.383	173.215	158.44	152.155	144.648	161.858	140.122	149.754	128.832
X0610009B22Rik	36.237	41.8253	44.1036	35.8466	36.9402	47.6598	38.7042	48.029	31.3089	61.7041	33.5705	43.5057	35.0993	48.7795	47.5999	39.9463	31.5927	31.064	39.8115	36.3721	34.4823	31.3642	33.1082	39.0347
Cpt1c	48.3407	54.2802	54.9383	72.0083	40.4185	69.5613	58.7345	68.2643	52.3979	76.5741	67.9234	89.0501	31.8076	44.583	61.1559	37.8539	22.7493	29.0494	52.3014	61.3673	38.2126	30.3472	54.0827	60.0126
Zfp655	68.0928	54.7437	47.4177	46.4305	55.2562	36.5024	31.3545	28.8461	74.6833	56.1755	44.0172	62.938	79.3581	41.272	51.285	39.68	31.6567	37.9527	37.5998	39.0061	31.9348	31.9529	22.1473	26.4657
Rhoa	374.993	345.262	213.337	236.248	460.233	260.545	194.94	201.684	414.706	287.677	231.237	257.955	475.075	414.068	249.888	296.972	326.692	285.815	220.329	179.114	318.074	296.889	248.086	233.677
Zmiz1	214.006	176.396	142.253	150.064	289.622	138.227	160.337	129.544	226.784	98.4343	160.731	105.489	223.942	194.502	142.492	124.1	178.47	153.111	115.141	92.2472	248.928	245.4	146.1	157.732
Ankrd26	21.3115	20.6809	13.469	14.8678	23.0711	12.7414	14.1631	11.9116	16.5773	9.21431	15.1419	13.2729	17.7822	18.018	15.5741	13.3154	17.4945	8.51336	14.6366	11.1526	24.3833	17.3948	20.2979	13.6754
Aldh16a1	16.4106	35.8006	13.0441	10.5839	39.4498	28.651	6.52956	10.7156	22.969	11.8197	9.70335	10.1933	32.1654	30.9155	9.21288	22.1036	32.1694	32.9487	12.3598	13.1141	29.8422	30.4008	10.5098	13.2329
Hnrnpa0	49.9743	38.755	15.6359	12.7889	51.0734	60.1946	21.4182	19.4221	30.6594	35.8405	23.1628	22.9891	24.4014	16.478	13.5561	7.64686	12.0475	8.51336	8.32659	10.7043	49.1305	32.8628	35.8597	21.863
Prrg2	8.31668	8.57361	10.0699	9.5129	13.4288	12.948	14.2578	14.1599	8.64754	16.8399	11.5814	12.4488	13.8823	15.785	12.5471	10.7665	12.1757	13.7124	14.4414	15.8042	9.2802	12.0426	10.6	11.02
Hnrnph1	129.131	155.194	49.2872	56.3214	179.241	90.9118	72.8976	70.7519	110.743	163.824	73.6359	59.9451	129.699	77.5775	62.5159	37.7778	52.9962	29.1794	30.9645	30.2073	55.4083	43.6208	51.241	35.5384
Ift43	10.5444	26.7636	13.639	12.0329	47.2429	35.4694	15.6142	22.5315	23.8235	19.4454	9.93811	21.254	35.5644	21.175	12.0206	14.685	16.0206	12.9975	17.1736	13.8427	8.2794	12.1496	11.457	13.1001
Id3	106.186	116.786	764.929	365.333	457.195	572.124	847.455	399.397	220.666	434.153	702.045	869.29	419.117	225.995	624.677	513.861	130.472	183.33	466.94	621.351	116.366	201.03	415.611	641.285
Arid1a	106.186	99.6393	67.3026	83.9151	115.356	101.243	104.504	85.5816	77.1442	88.2667	86.039	78.8135	92.5248	59.29	57.9095	59.3107	61.4551	45.2963	46.0564	54.8103	90.3455	106.349	83.853	67.1822
Crlf1	7.87114	9.73221	8.79522	8.12692	8.40951	13.7745	5.80405	7.46267	21.2258	6.16406	7.78616	7.59073	4.50817	7.161	6.75611	3.76636	1.85839	1.23476	4.2934	2.29777	8.09743	1.49863	2.0749	3.14225
Ctsd	2918.41	694.752	941.089	841.356	1288.24	782.53	1052.87	1060.66	1321.3	667.879	766.799	898.569	1440.97	2521.1	852.366	891.905	5212.02	7336.05	854.776	1206.5	5302.09	5753.82	696.309	1006.8
Rplp1	175.69	173.963	59.697	60.4164	164.58	167.36	83.1178	69.556	158.698	177.423	81.1482	94.3853	158.036	144.067	72.4308	56.4194	68.376	67.9119	43.1942	42.4247	117.185	119.516	90.0325	54.6575
Hmgcll1	3.93557	4.46059	4.03645	3.14997	7.08864	6.68064	3.75371	1.76999	7.55378	16.1409	6.72974	10.5403	2.36142	3.5805	1.57935	1.14132	2.43513	0.844838	1.82144	2.18569	0.36393	2.35499	1.98469	1.59325
Ttc9b	18.4898	25.2574	4.2489	2.07898	21.0458	16.8738	5.11009	1.53081	23.0715	42.2587	18.7416	8.63174	10.7695	3.311	2.54451	2.81526	7.04907	3.6393	5.00896	1.51317	16.7408	10.9186	10.3294	2.69968
Abhd8	33.341	43.737	91.0114	104.075	78.1512	124.866	117.974	144.087	56.9439	125.315	118.553	139.539	60.4667	42.042	120.513	96.9363	33.2588	28.0096	83.5911	112.759	41.124	51.0604	93.9568	96.8787
Ift22	25.1728	40.435	27.9153	39.5636	32.6254	42.8387	32.8686	49.1293	30.9671	58.1455	51.8816	75.9073	26.6197	34.419	40.8876	24.4243	31.2723	25.2152	43.9748	41.0797	33.0266	17.1272	41.4078	41.6016
Fzd3	68.9839	68.5889	53.4087	49.6435	56.9733	40.2216	30.0927	43.7236	44.3314	59.2258	63.1109	71.6131	75.7444	35.4585	41.9405	44.4355	11.5989	13.5174	17.7591	10.2559	41.488	26.9218	44.1141	39.6101
Mid1ip1	115.32	220.597	575.131	606.81	133.583	506.075	650.874	713.403	126.056	268.168	354.603	553.863	111.631	160.853	608.664	515.992	205.384	193.793	542.594	627.684	143.206	170.469	376.098	500.37
Ap2s1	67.2018	111.92	56.4679	60.3534	106.814	129.894	70.7211	71.6608	96.5926	144.379	82.2437	89.7875	73.1683	106.645	60.0153	66.1967	71.3879	65.3774	74.8092	63.3849	81.8841	71.7201	82.2742	67.9788
Fgfrl1	23.7619	29.3125	79.5394	234.106	15.278	84.7132	124.156	227.803	25.3957	37.6834	59.8634	60.509	32.1297	15.9005	59.4011	69.088	40.6924	25.6701	190.08	204.334	37.7577	40.9982	146.957	229.207
Fhl2	3.78706	6.48814	2.97423	0.566994	25.5807	24.3809	1.67182	0.62189	31.9241	8.64239	10.0946	2.81941	19.7143	10.5105	0.0438708	5.32617	4.16536	4.28918	0.780618	0.560432	11.0089	7.49314	2.52596	2.25711
Emc10	224.625	347.984	279.79	322.809	235.598	287.474	267.396	268.848	287.83	310.935	285.271	307.663	235.069	398.206	297.137	335.168	294.139	242.663	350.823	283.859	222.543	227.363	308.393	270.853
Clstn3	37.5736	42.115	36.3281	20.2228	39.5819	22.1081	10.3779	8.56294	89.449	114.829	101.024	66.1044	63.2933	13.937	16.5832	3.72832	19.6733	2.79446	8.26154	7.84605	44.0355	18.6793	50.835	8.4531
Fbxw9	20.4947	23.2299	18.9076	25.7667	18.9764	20.8684	19.9357	18.0348	16.3722	15.2513	20.1501	29.3219	12.5943	10.241	15.8812	9.81537	14.6108	13.9073	12.3598	10.5361	8.73431	8.61712	15.0205	11.0643
Fnbp4	33.8608	23.5195	20.1398	22.7428	31.7448	16.8738	22.5853	31.3337	29.8391	19.3818	19.9545	27.2399	29.0526	12.782	15.2671	21.8753	8.97155	10.1381	10.2131	13.5064	24.2013	28.7416	20.9745	19.8714
Cers4	23.9105	34.9896	28.7226	43.7216	68.8611	45.5936	41.1646	44.2977	43.8187	25.9907	41.5131	44.2865	41.7185	15.6695	38.1238	28.1907	17.3023	12.9325	30.379	24.9953	26.021	19.2146	35.589	30.7144
Scrn3	40.3211	24.4464	24.7711	22.8058	26.6815	20.3174	17.2229	21.3356	28.7454	28.6597	28.8753	24.4638	36.7452	35.959	23.778	31.1961	36.527	33.5336	27.1915	19.7833	31.116	26.6542	22.1924	16.6849
Phax	45.8903	54.1064	34.671	35.2796	62.2568	47.2466	38.1364	41.1404	55.6792	75.049	55.7943	53.5689	57.8548	58.751	41.765	37.6636	41.0769	43.6066	41.4378	37.3248	44.4904	45.7082	36.7167	31.5553
Tle1	126.161	70.964	129.167	155.608	102.631	115.224	130.213	172.311	103.6	49.5666	52.1164	30.146	159.468	55.209	132.402	219.324	103.557	87.7331	174.598	233.812	69.3286	72.5764	148.085	177.825
Relt	8.16817	26.8215	44.9958	50.2105	15.3661	57.1642	52.3311	83.1897	36.0257	19.1276	47.1865	41.2936	11.4851	52.591	44.4412	64.4847	14.739	18.3265	27.6469	43.9379	14.3752	29.1697	31.0333	44.6111
Snrpb2	38.9102	35.6268	19.6299	16.7578	40.8588	52.412	23.6263	20.044	29.9759	50.075	23.515	23.6831	27.7288	36.2285	21.2774	18.6036	29.2216	30.3492	20.4262	23.9305	29.4783	23.764	19.2154	14.5163
Ubc	206.952	272.965	462.195	403.826	378.736	494.229	631.853	598.066	377.894	416.678	554.343	609.991	244.55	398.783	460.775	472.545	619.678	605.359	668.664	688.547	381.489	406.503	497.57	567.287
Prpf31	47.3754	64.1862	33.0989	34.3977	66.2634	45.0426	35.1082	49.8947	54.2436	61.577	32.7097	55.6075	55.2787	43.274	34.2193	24.2721	56.3926	43.5416	47.0322	40.9116	42.4888	39.339	39.9192	32.3962
Sertad1	23.4649	13.3818	18.3552	18.2068	38.0849	36.2958	20.9451	15.3081	24.1994	13.7261	15.2593	22.8156	27.5857	17.479	15.7496	14.7611	13.0728	23.8504	17.4338	16.0844	12.6466	14.1299	10.3745	13.7197
Carhsp1	196.63	466.509	188.481	274.803	308.466	185.061	122.768	153.655	317.122	320.277	191.211	253.921	241.509	467.814	223.259	400.68	368.667	328.382	411.255	253.427	220.814	203.278	324.541	255.894
Elk3	41.1379	6.77779	4.33388	3.46496	53.1428	7.98921	3.31209	5.59701	31.0012	10.6759	3.36487	2.68929	56.4595	31.5315	7.89675	4.07072	50.8174	79.3498	6.4401	6.44497	65.7803	70.5426	7.57789	5.84193
Herpud2	109.973	73.2233	135.71	138.725	88.8502	78.1703	141.474	151.454	136.959	32.3454	71.6013	25.1145	132.562	129.206	119.943	164.084	154.887	147.197	137.389	150.644	119.642	112.451	112.811	147.288
Rdh13	10.6186	5.50333	15.381	23.4988	22.2786	14.7387	21.7652	18.8959	13.7745	19.5725	12.3248	18.825	16.4584	9.20151	21.7599	9.89146	4.87027	3.6393	4.87886	8.01418	4.27617	7.22553	12.0885	13.4541
Nutf2	19.9749	26.3001	13.9789	14.6789	30.8202	24.7941	12.5229	10.5721	23.55	39.5898	14.868	12.9693	26.9417	22.1375	17.6799	13.6578	20.6346	19.4963	17.1085	15.2438	19.2883	15.7356	17.0503	14.1623
Arpc5	249.055	195.223	98.9994	92.1681	270.073	159.371	75.2949	72.2349	239.123	160.138	93.5904	108.786	232.815	245.669	103.755	135.171	261.713	320.388	165.036	129.908	219.904	210.397	112.36	101.216
Elavl2	50.5684	39.3923	7.43557	6.74093	48.9601	8.54019	8.20138	2.67891	22.7639	19.6996	20.3066	10.3234	38.6772	5.544	10.0903	1.9022	5.06252	4.35416	0.585463	0.952735	7.00564	5.40577	8.11917	3.67334
Pou2f2	9.57903	3.82337	0.212445	0.188998	5.23943	1.92843	1.13558	0.143513	5.53716	0.63547	0.430391	0.607258	3.97148	10.934	0.263225	1.44567	14.4826	19.3663	0.260206	1.00878	13.8293	15.7891	0.811917	0.531085
Mgst1	9.57903	39.3343	93.0084	100.295	29.6314	149.66	131.127	154.516	16.4748	82.9288	61.9371	137.761	11.0915	15.015	99.5868	63.7999	11.2144	10.1381	75.3296	93.4801	13.1924	17.7695	59.8563	79.2644
Nfib	231.753	358.238	212.487	210.103	555.512	262.611	277.964	284.491	193.869	195.661	142.029	181.961	364.41	93.2471	263.795	183.753	81.0643	50.6903	145.91	145.712	71.2392	62.1396	147.453	144.632
Ubqln4	25.6926	40.3771	23.114	25.2627	54.6398	34.2985	20.3457	20.0918	42.8959	55.8578	29.8535	42.8117	60.5741	27.2195	30.7535	23.283	44.2169	41.2671	30.0538	25.6678	40.3052	24.7274	35.3184	29.2539
Rbfox1	51.4595	44.2004	10.0699	9.00891	17.6556	54.3404	18.737	5.26214	73.6579	149.335	113.897	60.2487	8.73011	4.312	4.34321	3.27179	12.432	9.48818	2.0166	2.12964	84.8866	53.5225	53.6316	12.5247
Rps18	106.78	117.076	41.5542	38.9966	142.609	115.086	41.5431	45.7806	123.116	141.773	48.7124	56.1714	109.77	80.2725	46.4153	32.6038	48.959	45.8162	29.9887	26.9568	84.7956	79.6949	55.1652	34.3877
Rpl10	150.74	97.9014	42.489	52.1635	152.868	93.3223	41.6378	44.8239	137.916	116.863	51.7251	74.3891	141.685	101.756	48.7844	41.9626	67.9915	68.6918	35.2579	30.5996	101.809	107.901	53.4512	36.158
Rps15a	56.7316	66.0979	27.108	22.3648	81.1892	69.9056	29.935	27.0761	67.9156	79.6879	34.4704	37.4765	67.9088	42.812	24.8309	19.1362	22.3648	18.1315	14.7016	14.1789	51.1321	41.2658	29.3192	22.217
Ncaph2	69.9492	134.339	65.3056	77.9932	113.418	93.8044	63.2768	66.1595	101.309	182.189	67.2974	94.5154	110.736	83.853	71.0269	54.5552	104.647	90.8525	90.4216	68.4288	58.4107	65.458	79.0717	66.6954
Hipk1	66.2364	56.8871	44.8684	49.7695	81.3212	36.6402	36.2438	37.7917	75.0251	44.8642	33.3748	42.9418	114.779	39.4625	33.956	53.2617	37.296	37.2378	21.467	22.1371	69.5105	59.4099	44.3397	34.4763
Gprc5b	22.7966	84.2299	165.537	119.132	26.7255	86.6417	150.968	119.833	15.1417	71.9352	99.8506	116.897	19.9647	36.9215	124.681	119.649	37.6164	25.3451	105.448	104.745	21.3809	35.3248	92.8742	102.367
Man1a2	190.318	68.0096	42.404	38.9336	93.4292	52.963	35.2344	33.6777	121.783	87.3771	86.8998	30.2762	108.876	221.029	36.2812	66.1586	144.378	168.838	32.1354	37.0446	177.416	155.804	61.841	47.4436
Acyp1	7.72263	14.019	9.43256	5.41795	12.152	14.8765	10.8195	10.5721	9.09188	12.201	10.2902	9.71613	7.94296	11.011	6.18579	6.27727	9.67645	7.08364	7.15566	8.35044	5.54993	9.68756	6.90129	5.3551
Cd163	13.5146	3.35993	1.31716	1.70098	2.50964	0.55098	0.5047	0.956753	6.04986	16.3316	1.01729	10.3234	4.25772	74.3435	0	38.9191	4.61394	11.1129	2.0166	48.9257	2.00161	106.242	0.360852	51.4267
Hdac5	77.5976	132.312	61.9914	86.3091	127.552	80.8564	44.4136	59.7971	98.2675	92.3338	69.4103	59.9884	138.859	112.574	54.005	60.9086	123.743	110.089	87.0389	72.2397	110.271	106.242	90.4385	81.5215
Rala	95.9389	84.1141	45.5057	46.4305	97.2597	82.3716	46.3378	36.5958	78.5114	77.7815	62.9153	26.3724	78.4278	94.0556	50.2321	59.0064	76.4504	87.5382	61.1484	54.1938	79.6096	58.0719	63.2393	43.5489
Vdac3	122.374	141.465	122.368	118.124	129.797	143.668	124.945	117.537	135.729	195.598	136.825	146.089	147.303	113.383	128.805	121.17	101.186	95.7916	132.185	122.791	79.4276	89.2755	112.18	98.6932
Vps72	44.5536	55.323	40.5345	42.3356	80.3526	54.2716	45.4546	38.892	50.3813	77.9086	42.0609	53.0917	58.7851	44.814	40.6683	34.0875	51.8427	52.7049	42.934	42.6489	46.492	40.0348	44.2946	39.4773
Gabpa	58.8851	71.3116	66.8352	57.8334	71.5909	24.863	36.2753	50.7558	78.5798	41.0513	37.7179	59.5547	66.6923	59.213	63.6566	59.9194	57.0975	53.6147	32.1354	46.7401	54.8624	49.4012	30.2665	38.8134
Bmp7	15.5195	20.3334	80.0493	82.5292	50.8093	87.1238	123.778	117.776	84.3562	25.4188	82.8306	42.4647	57.1035	25.564	74.1417	57.1042	15.7002	3.70429	63.165	74.4254	27.9316	19.7498	69.9602	103.296
Dynll1	197.15	270.243	181.64	141.182	425.671	363.785	228.724	183.027	394.745	464.91	312.229	272.225	517.33	430.854	261.075	207.416	214.035	196.652	201.855	173.23	264.395	242.136	276.909	201.502
Pdcl	86.3598	81.9127	73.0386	66.6533	95.6306	66.8064	71.6674	75.3443	59.0972	64.8815	53.6032	60.1186	72.4169	66.066	86.6888	68.4032	66.3254	65.8323	65.1816	61.6476	42.6707	43.1391	38.1601	64.8366
Tmem184b	137.819	109.024	153.003	119.069	215.301	109.025	149.328	144.039	179.24	78.5441	122.896	111.345	244.3	149.573	164.209	131.518	183.02	169.227	122.362	136.073	125.192	140.389	128.418	140.029
Nf2	51.1624	67.7779	37.9002	44.6665	86.6047	41.1858	23.7524	26.4064	69.5905	69.3933	35.4094	43.072	125.978	65.296	38.7379	41.7724	53.573	49.5205	43.3243	39.8467	58.8656	57.0014	62.2921	54.2592
Zmat5	7.9454	19.8699	13.8089	16.8838	19.5488	40.2904	26.8122	23.4405	20.9865	12.0104	18.6242	23.7265	14.2401	17.4405	20.4438	12.5545	17.879	13.9073	22.768	22.5294	17.7416	13.4877	19.7115	18.2339
Ewsr1	218.61	308.592	156.105	163.987	321.146	169.495	135.67	149.349	277.439	277.51	159.988	209.374	257.431	178.063	153.987	127.334	171.164	140.048	154.302	134.84	133.926	130.755	134.056	122.061
Ap1b1	125.419	113.427	166.599	183.454	109.852	102.207	135.48	173.986	111.769	159.884	161.083	246.547	122.579	160.507	170.701	195.204	199.745	230.966	145.13	216.999	213.809	218.586	135.861	173.089
Tbx1	4.00983	0.11586	0.127467	0.188998	4.579	1.30858	0.914769	0	9.70712	0.063547	0	0	20.0363	1.078	0.350967	0.532617	12.7524	14.9471	2.53701	1.73734	3.45733	5.61986	2.16511	1.94731
Bcl2l13	59.1078	78.7266	65.3906	65.5823	57.4136	46.2135	55.6116	53.5303	77.3493	56.7474	69.1364	67.2322	107.087	51.128	77.9146	50.7508	35.8221	43.9965	45.6011	40.127	72.6039	38.9108	53.1354	61.0305
Ccl8	0.148512	0.0579298	1.61458	1.82698	0.528346	0.82647	0	0	3.7598	0	1.25205	19.6058	0.966036	40.0015	0	14.4948	2.1788	0.194963	0.845669	27.181	1.27375	10.5974	0	13.8082
Lnpk1	39.3557	42.9839	34.7135	28.7277	45.4818	29.7529	31.0075	32.721	38.6576	36.5395	40.1828	36.6958	29.5536	29.183	35.4915	40.4028	17.1741	23.7854	25.3701	25.1634	19.1063	21.6766	26.3422	27.7492
Tmem8c	10.3216	1.27446	0	0.188998	1.14475	1.85956	0	0	2.97366	0	0.469517	0.347005	3.11278	3.773	0	0	6.72866	9.3582	0	0.224173	6.64171	4.7635	0.496171	0.177028
Fam163b	10.7671	12.5128	3.44161	2.33098	5.1954	7.43823	4.98391	0.430539	21.9777	30.8203	42.2565	9.32575	1.5385	2.849	1.75483	0.83697	5.95967	5.45895	4.03319	0.112086	22.7456	17.823	12.2239	3.67334
Rarres2	9.28201	13.4976	18.9076	15.6238	63.0493	91.1872	29.2726	56.6398	30.7962	58.3997	14.1246	79.2038	40.3946	10.01	17.7238	15.4079	7.6899	9.74813	21.7272	29.4227	11.3728	9.74109	28.5524	23.235
Pttg1ip	278.535	252.284	506.724	431.042	447.905	445.468	602.013	570.608	313.533	324.28	385.317	502.029	407.059	302.764	504.734	373.783	317.657	383.881	481.121	514.589	293.418	318.191	381.511	486.518
Trpm2	18.1927	7.35708	2.25192	3.33897	3.74245	0.137745	0.851681	0	8.0323	13.2813	2.23021	1.99528	5.36687	6.5065	0.394838	0.228264	19.5452	16.3119	0.130103	0.16813	28.8414	36.7699	11.5473	1.77028
Ube2g2	69.9492	45.9383	29.4449	43.3436	75.2012	56.0622	38.0102	55.3003	63.0279	32.9173	45.6605	47.1493	78.4278	62.447	39.747	32.1853	55.3032	58.6187	37.1444	34.0743	59.2295	63.9058	43.212	36.2023
Lpo	2.52471	1.10067	5.60855	0.881991	2.46561	6.2674	10.788	8.56294	3.00784	3.17735	10.525	11.1042	0	0.616	7.94062	6.31532	0.833072	0	3.25257	5.8285	0	0	2.66128	5.04531
Slc16a12	39.2072	22.1292	0.977247	1.44899	71.1946	22.5213	0.662419	0	46.8266	11.8197	0	0	55.7439	9.89451	1.88645	0	7.94623	15.857	2.99237	2.74612	6.7327	4.33532	1.44341	0.309799
Syn2	75.1472	42.4046	29.1474	63.1884	19.5928	63.5005	58.8606	57.9792	74.5124	97.7352	101.024	51.27	26.5481	6.8915	18.3819	31.8048	28.5167	14.2973	56.6598	54.8663	92.2561	67.5989	112.676	73.9978
Elk1	24.653	38.1757	24.8136	30.1767	34.6067	34.2297	25.2665	27.6023	25.635	33.2351	42.6478	39.9489	39.2139	15.4385	29.7006	25.2613	11.4708	7.86349	12.8802	16.9251	24.7472	23.3358	27.9209	26.7313
Nav1	73.068	101.551	67.2176	39.2486	157.623	77.3439	34.3512	21.4791	170.182	50.774	92.4166	42.4647	121.434	149.149	41.8966	50.1801	78.1165	63.6228	45.0156	42.0885	104.63	101.264	63.4648	57.1801
Tnpo1	78.4887	107.807	114.635	85.0491	94.9702	29.7529	69.0808	44.2977	115.665	48.8041	90.9689	88.8332	91.1294	67.683	102.526	83.2785	60.4939	62.7779	52.1713	37.7731	69.9655	46.8321	55.932	58.9947
Rnmt	45.8903	44.3163	33.9487	30.0507	52.2182	38.6375	32.8055	38.892	45.4594	47.279	38.9308	32.4449	44.1157	45.815	31.236	19.4025	24.0309	28.5295	24.7196	26.1722	37.7577	28.3134	31.4843	25.8904
Kcnq1	0.965329	3.24407	1.01974	0	17.3033	0	0.599331	0	9.43368	0	1.29117	1.30127	23.7931	5.929	1.27225	2.13047	3.26821	5.45895	2.92732	1.62525	1.36474	4.54941	1.48851	1.10643
Srp14	84.6519	131.037	58.2524	65.1413	128.52	123.557	77.1876	73.8135	110.47	142.345	89.7169	101.586	117.713	138.061	64.7534	83.2024	97.149	99.2359	86.7136	69.2694	103.902	96.0728	90.1228	66.3413
Cdk9	85.3945	56.6553	47.9701	63.0624	77.1825	35.676	62.6774	61.3757	64.7027	46.6435	36.4267	26.2856	80.2883	69.839	53.7418	69.7348	107.851	108.009	70.5809	69.8299	74.5146	105.065	49.2563	56.8703
Tor2a	39.2072	41.8253	75.0356	74.1502	38.129	86.435	106.366	101.129	47.2026	77.2096	62.837	101.542	47.944	40.3865	77.5198	66.7674	46.7802	61.4132	67.3283	82.4956	56.864	56.3056	64.3218	79.0874
Fpgs	12.1037	13.4976	21.7544	19.6558	12.8564	11.5706	14.6994	13.7772	12.4415	7.3079	12.1683	18.3913	10.7695	13.5905	14.6967	14.3426	12.2398	14.9471	18.4096	14.6273	13.6474	11.5609	10.9158	14.8261
Mkl2	39.5042	55.0912	40.3221	23.6878	79.6922	66.8064	34.4773	23.2013	89.5516	106.187	100.477	101.152	61.6474	34.034	22.6374	11.4893	19.9937	20.601	16.8483	9.91965	67.4179	46.7251	60.4427	21.3319
Cbx5	134.552	234.326	82.5136	129.59	150.358	127.759	72.5191	84.4335	138.087	223.05	107.793	145.091	207.161	94.1326	131.656	95.1102	55.5595	29.6993	43.7796	36.3721	55.6812	68.2947	98.693	83.5131
Apobec3	42.623	13.1501	15.8484	18.3328	31.0844	18.4578	19.5887	22.9142	22.9348	4.38474	9.15558	17.437	16.0648	32.5325	17.5045	10.3099	31.4645	43.9316	13.0103	14.3471	40.7601	47.0462	10.5098	15.0031
Sardh	13.7374	26.6477	119.649	96.011	33.638	43.3897	90.3729	81.2283	25.5325	30.3755	69.8015	103.885	36.5663	30.4535	127.357	108.844	18.5198	9.61815	69.8002	91.8549	4.6401	29.2233	60.172	94.7986
Vav2	53.3159	9.09498	4.67379	16.1908	27.6941	6.81838	10.0309	8.46727	10.0489	0	8.49043	3.64355	17.1382	17.0555	5.79095	4.67942	90.6767	80.8445	8.847	14.0669	75.6064	75.4131	15.5617	13.4984
Ppp2cb	37.7963	13.0921	5.48108	11.3399	11.7997	24.1054	9.81011	9.08915	13.1251	18.4922	10.9945	8.54499	16.3153	10.9725	7.72127	9.13058	64.2106	56.0192	67.2632	55.3147	53.8616	51.1139	53.0903	49.4351
G0s2	19.0838	17.0893	37.0929	15.3088	36.2357	45.7314	53.9714	27.7458	37.6322	26.8168	25.6669	16.9599	27.4426	15.4385	31.1044	22.3699	6.53641	7.14863	26.476	32.7292	15.9219	10.3834	18.3132	29.785
Dmap1	22.7224	50.6886	33.7787	39.9416	40.0222	27.2735	45.423	32.9123	38.5892	56.3026	47.969	48.3204	43.6505	21.791	36.676	31.8048	25.633	28.5295	38.5105	38.7819	20.9259	27.7782	34.7771	44.4783
Mcu	26.7322	25.0257	62.3314	60.5424	26.1972	27.8934	54.6969	60.706	41.016	37.8105	59.6286	53.3086	31.3425	23.1385	83.1791	41.468	12.4961	9.8781	32.5257	34.4105	27.7496	18.6793	43.7533	45.629
Bcr	33.7123	37.5964	12.0669	26.8377	54.2435	55.3735	40.4076	27.0761	59.8492	68.5036	53.0554	40.5996	33.3461	10.5875	15.0038	20.1634	14.1622	13.0625	18.1494	15.0756	56.0451	39.0714	50.0231	30.2718
Fxyd5	9.35627	5.38747	3.65405	0.314997	100.518	23.0723	6.97117	0.0478377	38.6576	6.10051	2.93448	0.997639	50.5559	23.8315	4.5187	2.09242	26.2097	34.1184	11.4491	8.79879	17.3776	26.226	7.44257	7.16964
Kcnd1	36.237	15.2355	44.0186	21.2938	17.2593	15.2897	26.339	36.9785	21.6359	23.703	29.6969	33.486	16.1006	24.563	37.8167	16.5111	56.8412	61.4782	24.9798	31.0479	59.5025	54.1647	10.5098	27.1738
Tfcp2	12.2523	28.038	23.199	33.3897	15.3661	21.8326	22.0175	27.124	20.3371	26.2449	20.7761	25.8085	19.0345	26.026	37.378	33.0603	15.3157	15.0121	15.2871	21.7448	8.18841	13.5947	30.3116	25.138
Pou6f1	25.0986	35.1634	14.7012	22.5538	28.0464	19.4909	15.8034	19.9961	33.2229	4.57538	13.616	16.3526	26.2261	6.93	21.1896	13.4676	10.8299	7.92848	11.5792	13.3383	26.8398	8.83121	14.2988	14.4721
Ubp1	36.1627	14.1928	10.2823	19.3408	19.9451	8.40245	14.037	17.0302	23.2424	10.4217	6.92537	5.29182	32.9526	10.087	9.4761	14.647	27.2351	31.9739	27.0614	22.025	24.6562	18.8399	19.486	25.8904
Nuak2	30.5192	11.528	2.76178	2.33098	17.2593	9.50441	0	0.334864	13.2277	14.7429	2.97361	1.99528	14.419	12.782	2.54451	1.06523	14.9953	18.2615	2.66711	1.51317	6.27778	10.2228	0.947236	0.796627
Ick	74.7759	136.367	53.9185	45.9895	95.7627	71.9029	31.9538	24.158	145.436	94.1766	92.3383	26.6326	92.9542	183.722	36.5005	79.9686	74.9124	84.5488	54.4481	42.5368	65.8712	68.8299	58.9542	56.9146
Sdhb	115.988	205.071	188.481	169.972	208.08	297.392	256.041	215.652	217.829	236.776	243.21	247.067	156.748	179.795	201.499	203.46	136.239	164.678	202.05	223.164	148.665	150.826	177.9	180.082
Cox4i2	4.60388	5.56126	4.20641	2.07898	48.1235	16.8049	7.28661	2.34405	19.2433	3.55863	3.404	4.59781	35.5644	4.928	5.96643	3.61419	4.80619	5.45895	3.25257	5.77245	4.82207	4.65645	3.02213	3.58482
Snap47	81.1619	127.04	131.546	149.938	112.009	175.143	137.783	139.495	156.92	226.672	207.331	220.305	112.382	111.419	137.228	141.067	99.8405	78.5049	154.432	152.606	101.627	93.8784	143.98	127.77
Kdsr	58.3653	94.9469	88.9719	92.9871	52.1301	55.2358	90.8145	82.0416	62.3785	67.5504	84.8261	86.7946	31.7003	61.9465	93.4449	79.1697	57.3538	37.1079	85.0873	75.7144	32.3897	42.8715	57.7814	80.6806
Vps4b	118.067	68.6468	55.4056	50.2105	110.38	59.1615	45.0445	50.2295	99.327	83.882	56.342	68.0997	115.674	91.8611	57.5585	58.8922	140.469	149.276	68.8245	62.0399	78.4268	96.3404	50.6095	51.3824
Rps25	87.3251	107.692	48.5224	38.6186	135.697	113.846	49.5868	48.3639	129.098	152.195	49.5732	70.3552	101.684	79.849	42.467	30.6635	59.2763	68.1719	34.5423	31.2721	85.7054	73.2722	64.5023	39.0347
Taz	74.1076	45.417	44.8684	50.9035	67.8484	76.6551	57.6935	59.8449	43.7162	42.5129	35.5659	63.4585	42.8634	61.7925	53.654	40.8974	64.5311	79.1548	41.1125	49.0378	70.2384	73.6469	40.5507	49.5679
Kif19a	1.78215	12.0494	9.68749	7.49692	14.3974	21.4882	8.0752	6.64943	30.4885	10.2946	20.2675	5.85571	8.83744	65.1805	6.36127	21.7232	3.78087	5.32898	4.87886	6.38893	4.45814	11.6144	8.84087	15.7998
Aldh3a2	109.008	93.0932	89.9492	81.8992	93.3851	48.1419	63.0244	58.3619	99.7714	59.9248	73.9489	92.9539	77.9269	123.662	87.1714	116.339	151.299	132.315	119.369	96.6185	100.627	96.501	77.087	81.61
Zmynd10	0.0742561	1.39032	1.18969	1.88998	0.396259	8.2647	0.662419	12.4856	0.6836	8.89658	1.64331	19.3021	0	0.693	2.58838	0.418485	0.128165	0.5199	2.34185	4.37137	0.818841	1.76624	3.42809	1.50474
Tmem115	111.31	94.4835	295.936	232.594	107.298	184.716	284.872	287.504	122.809	150.988	216.721	216.271	100.217	141.372	264.717	251.471	114.003	105.67	197.822	239.08	86.9792	104.262	173.48	238.723
Hyal2	46.4843	42.5784	71.509	81.0172	66.2194	85.8841	81.0044	89.3129	46.2797	55.1588	69.4885	71.2227	66.7281	42.581	78.2217	75.2512	35.5017	44.7764	50.2197	68.3167	41.0331	41.4264	51.9176	63.3761
Ifrd2	7.9454	8.7474	4.46134	5.60694	11.8878	8.33358	6.65573	5.88403	6.76764	4.25765	7.35577	6.85334	3.54213	3.7345	6.27353	3.50006	4.22944	4.28918	4.81381	4.42742	5.54993	5.2452	4.42044	4.20442
Hyal1	5.64346	8.68947	21.287	22.4278	16.3787	23.6233	32.3324	38.8442	7.96394	22.0508	18.0764	28.8448	10.0897	8.81651	22.4619	17.1579	8.71522	8.05845	22.2476	25.2755	5.54993	11.2932	15.246	22.7481
Tusc2	37.3508	56.945	44.5285	58.0854	55.6084	43.6652	55.0754	57.5965	44.1947	43.4661	55.6769	40.6863	51.343	40.2325	53.8295	55.8487	41.8459	43.6716	53.082	46.4598	45.4002	40.5165	48.4895	45.452
Nprl2	12.9948	15.5252	19.375	21.4828	18.1399	16.3917	27.9162	28.7026	22.969	23.1311	26.6842	29.0616	20.0363	23.177	24.7432	20.3916	22.3648	23.5905	33.8268	28.9183	5.82287	24.2457	25.9362	26.0232
Slc38a3	109.602	359.802	1572.98	1554.19	309.787	1241.22	1592.8	2356.1	233.176	885.273	1245.12	1572.24	244.193	215.831	1338.37	1141.74	136.88	92.8672	732.024	864.243	122.098	195.41	756.346	1138.78
Cacna2d2	5.79197	13.9611	29.4449	17.3878	5.89986	15.3586	23.3424	26.8848	6.76764	18.3651	26.2538	19.7359	4.00726	1.5785	30.578	29.5983	4.61394	1.29975	17.4338	20.8481	5.82287	7.8678	27.9209	28.8113
Rassf1	12.0295	14.5983	10.1974	10.0799	21.7502	16.4605	14.6363	11.194	11.9288	13.9803	9.85986	12.015	14.9557	12.397	10.4413	11.6034	12.432	15.0121	11.319	13.3383	14.5572	13.8088	9.33704	8.32033
Rnf112	13.9601	10.6591	3.27165	4.59895	6.20806	12.5348	5.77251	1.10027	18.2179	35.5863	24.9235	14.2272	1.93207	8.162	4.56257	3.57614	7.75398	4.41915	5.59443	3.41864	12.6466	5.78043	19.5762	6.94836
Slc3a2	423.482	287.1	1033.5	839.529	551.989	893.208	1143.84	1121.94	411.732	673.153	866.18	939.472	534.254	381.728	1081.37	934.21	573.09	654.294	982.538	1179.77	395.773	479.294	644.797	953.43
Nxf1	103.067	127.561	102.696	95.696	176.864	140.569	125.923	132.606	130.431	161.664	92.6122	117.288	145.871	116.925	99.6745	77.724	96.3801	104.5	79.8182	92.4153	113	96.1263	105.594	94.1348
Stx5a	100.32	80.0011	94.708	97.649	111.745	92.9091	98.2588	107.443	72.8717	56.4933	84.4348	106.053	101.004	92.3616	101.166	96.1374	82.0256	97.3513	76.6957	85.2418	95.8954	116.251	68.2461	82.9377
Pifo	0.519793	0.926877	1.27467	8.12692	0	12.6037	1.48256	12.1986	0.30762	8.89658	1.4868	22.4252	0	0.2695	3.29031	1.25545	0.448577	0.25995	1.56124	2.91425	0.272947	0.160567	5.50299	2.56691
Tnfrsf13b	65.4196	6.77779	0.297423	1.38599	21.0018	0.344363	0.25235	0	13.1251	3.55863	0	2.21216	14.6694	24.1395	0	0	71.3879	85.8485	2.2768	3.97907	78.6088	80.6048	0	2.78819
Prox1	73.662	108.734	28.5951	44.7295	55.6084	31.9569	2.80739	2.10486	41.3578	85.1529	15.8462	15.702	55.8154	75.9605	28.867	77.5719	72.3491	37.8227	55.4889	29.4227	58.0468	55.6098	50.6997	40.7165
X2610507B11Rik	204.947	275.167	245.501	254.58	195.18	125.692	153.776	193.886	216.564	165.413	235.893	281.247	228.629	241.819	269.806	270.646	154.823	146.742	166.076	144.479	189.334	202.743	210.828	216.461
AI597479	28.8114	11.0067	20.2248	32.6337	36.72	34.023	13.7846	12.0551	11.0401	6.3547	21.1674	19.7359	66.6207	22.4455	28.516	16.0546	32.618	35.0933	25.9555	20.8481	20.835	27.0824	24.8988	24.1644
Tmem86a	353.013	60.7104	83.2359	77.9302	136.093	108.956	90.1521	87.4951	120.519	57.7007	62.524	76.0374	108.733	152.922	46.4153	59.3107	234.093	291.599	46.5118	63.6091	307.975	306.523	35.4086	62.6237
Ifi35	23.8362	9.09498	2.29441	0.692993	46.0542	14.1877	1.98726	4.64025	20.0295	5.90987	1.60418	2.03865	34.9562	18.1335	3.11483	2.16851	20.4423	32.7537	3.83804	5.49224	20.9259	24.6739	3.11235	4.69125
Rdm1	12.0295	13.7294	20.8196	22.9948	32.053	29.8907	26.2129	27.6023	21.4992	19.6996	15.1419	31.0569	37.8543	18.0565	25.7522	20.2775	17.3023	17.4167	26.6061	26.5645	13.1015	17.6624	21.2452	21.7745
Nedd8	60.0732	105.78	60.5893	51.5965	125.57	156.754	81.1936	72.6654	107.12	149.081	75.3183	98.0722	106.264	82.082	60.8927	50.066	59.5967	62.258	60.5629	62.208	85.7054	83.8697	81.2819	60.4551
Gosr1	74.8501	100.334	88.887	87.8841	72.3834	44.5605	41.3854	57.4052	91.7049	49.6937	76.8051	73.1746	114.994	100.678	100.815	76.3925	82.6023	95.7916	78.322	79.3572	48.2207	82.3175	60.8938	70.0147
Mrpl52	21.2372	35.2792	20.8196	18.8998	44.4691	51.7233	31.6384	26.7413	40.6058	56.4933	25.1974	33.0522	32.5232	19.712	18.7328	11.1469	16.0847	16.7668	12.5549	16.0844	19.6522	20.0174	17.4562	15.6227
Kansl3	48.5635	42.2308	46.9078	35.2796	80.7489	48.2108	43.9089	35.5912	48.3647	40.0981	22.0673	44.5034	87.6231	37.961	38.1676	31.2342	33.0025	37.1079	26.6061	23.1459	18.5604	58.8212	33.875	36.2023
Eya4	14.1829	1.27446	2.37938	0	3.69842	2.61716	0.410069	0.287026	2.15334	0	1.36942	0	2.11097	4.0425	0.52645	0.266309	4.0372	4.93905	0	0.840648	6.1868	7.17201	0.090213	0.663856
Ebf3	5.42069	4.22888	0	0.251997	0.968634	0.964216	0	0	1.74318	0	0.352138	0	1.32383	5.775	0	0.0380441	1.53798	1.68968	0.0650515	0	10.0081	7.33258	0	0
Myt1	31.8559	34.8737	1.23218	0.692993	53.0988	6.54289	1.79799	0.717565	30.7962	43.9745	7.35577	0	53.8834	1.8865	3.07096	0.608705	4.99843	1.49471	0.585463	0.784605	5.27698	0.481702	6.31491	1.8588
Faf1	44.9249	8.7474	23.8363	33.7047	22.5428	32.9899	33.3418	33.6777	30.2493	13.3449	10.5641	8.24136	67.3005	11.396	12.6348	31.1201	55.6877	50.1054	41.6329	40.3511	48.9485	38.4291	27.3796	37.4415
Gm266	2.15343	12.9183	65.9004	42.8396	6.25209	40.2216	62.2043	65.0114	7.55378	16.7129	45.1128	23.4228	2.3972	7.469	66.6837	47.4029	3.58862	1.29975	33.5666	43.1533	3.36635	6.74383	37.1677	47.1338
Mettl16	38.9102	46.228	19.4175	27.6567	41.5632	43.1831	24.9196	26.9326	37.4954	26.1178	21.5587	27.8471	50.9137	39.4625	30.7096	25.2232	31.6567	33.7285	30.9645	29.815	25.657	37.7333	27.7856	31.9536
Pigyl	26.8807	52.1948	40.2371	32.1927	35.0029	67.9772	54.0975	34.2518	39.3412	53.5701	39.8698	40.3827	21.7895	51.744	32.7715	38.5767	36.527	34.3784	44.7554	38.1654	39.3954	35.8065	37.4384	39.6986
Rbm25	120.592	118.351	45.4207	48.0685	148.201	141.809	72.7084	67.5468	92.1492	133.385	80.8743	80.4184	74.671	77.616	54.2682	42.6474	59.7249	60.3734	40.9174	50.4389	108.178	74.7709	61.841	42.4868
Psen2	16.7819	19.6382	35.2234	34.7756	28.4867	46.9022	35.5183	38.9877	18.4572	41.0513	34.2356	33.486	7.72829	23.4465	26.147	31.8048	24.1591	23.8504	30.1188	28.582	15.285	23.4964	23.726	28.6343
Plcd1	19.3808	12.1653	75.163	73.2683	29.6754	33.2654	61.7942	68.9341	16.2013	33.108	39.7916	62.4609	24.4729	14.5915	76.4669	53.0715	19.8015	12.0877	41.0475	50.551	22.9276	19.9639	35.7243	46.8682
Fads1	220.541	305.869	362.346	558.741	239.165	255.242	368.589	514.59	310.559	263.275	337.778	505.673	165.944	358.859	511.578	351.984	218.778	209.065	358.434	397.515	207.622	224.045	413.581	439.517
Lmbr1	29.6282	31.4559	32.4191	14.4269	39.0536	26.7914	28.6417	23.9667	37.5296	31.138	38.5395	28.5411	31.0563	36.267	28.2967	23.8156	14.9953	21.5109	24.9147	20.1195	11.9187	14.8257	28.2818	24.5627
Tnfrsf22	8.31668	10.9487	15.0411	13.2299	11.0512	14.601	8.42218	6.64943	10.0147	0.444829	7.08188	7.67748	11.5567	9.27851	10.3535	9.96755	8.01031	8.64334	6.5702	6.66914	10.19	4.81702	8.93108	9.3825
Cars	38.8359	54.3961	39.5997	39.0596	53.0107	50.7591	35.6129	43.1974	52.979	79.116	44.0172	52.0073	36.3158	49.357	43.9147	39.1474	46.9084	41.9169	30.9645	35.0831	42.9437	41.9616	46.3244	39.3888
Wnt2	6.90582	4.40266	2.12445	0.125999	0.132086	3.09926	2.05034	0.239188	5.26372	10.6123	8.37305	5.42195	0.0357791	0.1925	0	0.418485	0.128165	0.0649875	0.325257	0	6.27778	2.99726	8.16427	0.796627
Gabra1	27.1777	41.1881	7.18064	7.81192	5.01929	15.2897	6.08794	4.25755	32.7444	65.5169	58.9635	38.5175	3.61369	4.8895	4.29934	1.14132	7.04907	4.28918	0.390309	1.28899	24.4743	27.1894	21.8766	7.39093
Kdelr3	8.39094	7.1833	4.46134	9.07191	36.5439	10.3998	2.49196	3.34864	14.0822	11.4385	5.75158	6.41959	16.3153	11.5115	3.42193	2.81526	3.78087	4.54913	6.11484	3.64281	4.09421	4.33532	0.90213	3.05374
Apip	13.8116	20.2754	16.4857	11.9069	21.7062	21.2816	25.8974	20.8572	19.5851	11.4385	15.8071	17.0032	19.5354	25.179	24.787	22.6362	18.4558	15.2721	15.9376	15.0196	10.463	16.9666	17.6366	16.2866
Pdhx	34.2321	66.2138	49.7546	42.7766	44.249	38.6375	50.7224	50.4687	56.4995	21.8602	50.747	44.1564	28.5875	55.9405	54.1805	52.3486	43.7683	44.0615	66.2224	57.7245	47.0379	41.4799	45.1516	49.1696
Vac14	36.7568	48.7769	31.9517	50.4625	58.6904	23.8299	32.4585	43.5323	51.3383	42.3858	48.0864	41.5972	47.3	54.0155	42.8179	44.6637	65.9409	63.7527	47.6827	57.8366	53.5886	55.931	41.8588	46.7797
Akt1s1	35.9399	55.4968	53.0688	59.6604	51.4697	67.564	59.5231	61.4714	45.1518	62.1489	43.5477	67.4057	51.2357	42.042	56.1985	53.9845	36.2707	34.1184	50.2848	52.7367	31.116	26.226	38.6563	46.4257
Tbrg1	39.0587	60.9422	63.3936	53.9905	82.9063	86.9171	67.6614	66.5422	62.8912	102.184	60.2547	70.3986	86.8359	47.1625	61.0243	44.8159	48.8309	46.986	58.4162	64.1135	36.211	36.2882	48.2188	48.1959
Adssl1	55.098	125.708	28.3826	64.7003	22.0144	32.3012	9.77856	8.22808	17.09	49.4395	25.4713	17.8707	18.8198	41.7725	23.5586	62.2401	135.342	103.395	150.789	63.497	62.141	37.5192	80.3346	54.4804
Cfap161	0	1.33239	1.69956	5.60694	1.18878	28.5821	1.04094	19.2307	0	22.6863	2.77798	36.3487	0	0.8085	1.49161	1.40763	0	0.25995	3.18752	5.94058	0	0	4.64597	4.11591
Brf1	25.0986	29.0808	19.0351	32.5707	38.0849	22.9346	17.1913	14.1599	39.307	9.97688	16.1983	12.2319	53.5971	31.2235	24.129	23.0167	46.0753	48.6756	37.9901	29.9831	34.3004	34.1473	27.2443	30.1833
Vipr2	6.01474	2.31719	11.8969	10.2689	7.52893	3.5125	8.3591	11.0505	7.96394	2.85961	12.0509	5.98583	13.1309	5.0435	11.9767	2.96744	2.30697	0.25995	6.04979	5.32411	1.63768	1.60567	10.9158	6.77133
Odc1	108.785	108.039	85.0205	107.666	116.853	110.403	64.1285	144.135	104.83	43.5932	30.2838	18.0876	156.641	32.7635	73.4837	79.2078	48.7027	33.4686	55.8142	55.9872	38.9405	41.3193	78.6206	61.5173
Thg1l	2.30194	2.02754	2.76178	2.33098	1.93727	1.9973	0.946313	1.86567	1.05958	5.33795	2.62147	5.20507	2.3972	2.618	1.84258	0.989146	0.25633	2.72948	2.0166	0.840648	1.5467	1.01693	3.51831	1.99157
Adam19	8.01966	17.8424	6.03344	6.55193	16.1586	3.71912	3.62753	0	11.1769	5.78277	3.13011	4.38094	9.05212	4.697	5.08902	12.7828	19.3529	9.09825	25.4351	5.8285	9.8261	4.7635	17.5915	6.2845
Plin5	0	0.695158	0.42489	3.59096	0.220144	0.55098	0.946313	9.61537	0.71778	17.7932	0	15.7887	0	0.3465	0.0877417	1.48372	0.128165	0.25995	1.56124	1.84943	0.636877	0	0.496171	1.06217
Sugp1	28.8114	49.53	38.4525	37.9886	50.3249	36.7779	32.9632	35.6869	33.9407	54.6504	30.6751	43.3322	43.2212	18.0565	34.4386	29.6744	43.1916	32.2988	30.7693	36.7083	37.3938	35.8065	25.395	25.6691
Dhdh	7.87114	4.98196	3.05921	4.85095	4.44691	5.85417	4.82619	7.70186	3.99906	2.35124	4.69517	7.1136	4.36505	6.699	4.91353	1.55981	3.01188	2.46953	1.30103	2.35382	10.099	8.08189	5.14214	3.14225
Zfp790	27.252	24.3884	23.5814	29.3577	26.6815	12.1216	14.1316	19.2307	24.2336	15.1242	15.7679	29.5388	31.593	31.262	31.0606	31.957	25.5689	20.1461	28.4925	21.7448	17.7416	13.6482	10.9158	20.9336
Fsd1	13.1433	14.3666	10.5798	15.3088	9.86246	16.2539	11.1034	15.2124	17.1242	26.8168	17.7634	13.4464	5.11641	8.47	11.4942	10.7284	12.2398	10.1381	20.1009	14.4031	12.4646	6.52974	19.6213	15.9768
Fuz	7.2771	10.2536	12.5767	18.2698	11.2714	28.8576	19.2101	21.2878	11.4503	14.87	7.74703	26.9796	11.5567	9.81751	16.8903	17.6905	4.99843	6.43376	6.7003	12.4976	7.82448	10.9186	7.08172	9.60378
Sptbn4	8.16817	2.20133	0.382401	5.41795	2.42159	4.68333	3.24901	1.1481	10.0489	2.60543	6.76887	1.90853	1.78896	0.0385	1.0529	0	2.5633	0.844838	1.36608	1.23295	12.1007	8.18894	12.1788	5.44362
Pgam1	46.6328	73.1653	66.8777	62.3064	64.4142	99.7274	78.5124	80.1759	75.8454	120.358	104.037	97.6385	65.0107	75.845	65.8501	60.9466	54.4701	46.4011	65.4418	59.4058	52.1329	54.2182	75.2376	62.8893
Evi5	65.7166	51.0362	49.1598	58.5894	63.8418	41.5301	51.0063	61.0408	69.4879	26.6897	35.1355	33.3558	82.7213	53.6305	46.7663	55.278	41.5895	49.9104	34.2821	38.6138	49.8583	56.5732	34.6418	33.5911
Evi5l	53.6871	80.5224	61.3116	46.8085	72.5155	29.2708	28.484	25.1626	104.933	36.2218	67.8061	38.7778	61.3612	126.088	55.014	77.3817	96.6364	80.7795	86.5835	61.1432	62.141	39.7137	77.0419	59.9241
Snapc2	26.1381	47.6762	65.3481	67.4093	57.3255	69.8368	85.8936	97.1583	48.3305	60.6874	49.4558	79.6376	40.2157	34.3035	62.7353	68.0609	23.1979	32.9487	56.5948	72.576	39.5773	28.3669	50.4742	56.6048
Git1	39.133	46.0542	18.8651	33.2637	31.4366	26.7225	28.2001	20.4267	37.7347	40.8607	24.8061	24.8108	16.7804	22.946	16.4077	21.5329	159.053	130.95	156.319	115.113	134.563	108.597	139.65	141.755
Gltp	239.624	359.049	141.361	167.956	242.335	193.325	91.4769	50.6122	565.61	229.977	276.585	82.4136	185.873	825.132	137.93	396.419	483.759	479.348	425.567	269.344	304.245	385.362	342.313	272.092
Bnip2	89.4786	53.1216	25.111	13.7969	123.017	44.836	14.9833	17.4607	70.2741	35.9676	14.7115	18.7383	180.72	69.8775	21.058	19.022	77.6039	106.58	27.5818	27.1249	76.9711	73.4863	23.0043	26.51
Ccnt1	99.5031	63.0856	42.9139	45.8005	84.2712	65.4289	51.8264	39.6574	64.9078	69.9017	48.5167	43.5925	89.8414	63.8715	46.4153	42.1528	37.6805	36.198	33.6967	30.3754	66.963	56.4127	33.1984	31.8208
Scarf2	21.163	0.926877	0.84978	4.85095	11.6676	9.43554	0.883225	0.908915	34.1458	1.58867	0.704275	0.303629	38.0332	2.3485	0.701933	1.25545	7.56173	9.42319	2.60206	1.45712	16.2858	9.527	3.20256	1.77028
Brms1l	31.5588	38.3495	13.469	26.2077	33.3298	15.7718	16.7813	18.561	27.3782	48.1051	28.6405	24.7675	28.3371	20.2125	22.3303	23.6634	28.3245	28.7895	22.5729	16.2525	15.649	24.0851	14.9754	16.1096
Med15	37.4993	51.963	84.6381	46.4305	69.3454	69.4924	66.2419	47.9333	65.0445	39.3991	65.0281	57.9498	61.5043	56.903	81.3365	67.2619	72.6695	66.6772	57.8958	66.9717	47.6748	56.6268	56.4733	71.1211
Dhdds	65.8651	72.7019	48.2675	51.4075	68.2887	55.1669	43.9405	42.3842	62.5494	70.2194	37.9135	77.2519	64.0446	58.058	55.8037	57.2183	47.2929	60.6983	62.5145	50.1587	60.4123	47.1533	63.961	52.4446
Ubxn11	2.97024	1.73789	2.16694	7.24493	0.396259	13.4301	2.30269	11.3375	1.98244	10.3582	1.79981	25.5482	0.39357	1.694	4.25547	5.63052	1.73023	2.0796	2.4069	4.70763	5.73189	2.35499	5.86384	4.55848
Tjap1	18.1185	22.8823	11.0471	16.2538	19.7249	16.3917	13.4376	8.27591	20.8498	25.1011	10.1337	12.6657	19.9647	35.42	12.8542	22.9025	21.3395	22.9406	13.0753	17.2053	11.6457	17.9835	13.0809	19.2518
Rpl15	86.0628	94.889	39.3023	50.7775	116.016	77.4816	45.9908	49.1771	96.9686	100.722	56.655	72.6975	82.936	66.2585	45.4063	32.7559	40.9487	36.8479	29.8586	25.1074	69.9655	46.6181	50.7899	31.7323
Tmem167	107.671	131.906	88.2071	75.2212	111.217	82.3716	80.6574	77.497	122.364	114.956	106.15	84.2354	128.519	154.501	100.069	105.458	74.8483	66.8072	61.864	60.4146	75.8793	64.0129	72.2606	68.9082
Steap4	4.75239	1.73789	0.42489	0.314997	18.7123	3.5125	0	0	7.14362	0	0.97816	0	32.9526	0.077	0	0	1.0894	1.49471	0	0	0	3.74657	0	0
Mplkip	26.955	24.9677	20.3522	21.7978	27.562	25.5517	28.1686	28.8939	22.2854	35.7134	32.201	30.3195	21.9684	23.7545	32.4644	20.6579	16.4692	13.9723	20.6213	15.1877	24.7472	13.22	16.8247	18.2339
Kif11	33.4152	88.8064	5.26863	12.4109	74.2326	21.075	3.84834	10.7156	50.5864	76.0022	2.23021	19.9961	84.4387	11.2035	11.1432	0.114132	23.4542	3.37935	11.0588	1.62525	20.3801	2.67612	7.75832	4.51422
Rpa3	10.9156	24.736	13.2566	11.5289	18.316	18.1135	14.0685	15.5472	13.6036	36.6666	13.1073	15.4851	16.4226	13.783	12.5909	9.13058	10.3814	9.42319	10.4733	9.41526	17.9235	13.006	10.4196	9.51527
Tnpo3	70.9888	123.68	74.3132	73.2053	120.771	83.0603	64.2862	72.4262	91.2606	119.468	80.4439	83.0643	93.8129	63.4865	104.325	71.7511	66.5176	64.0127	54.9685	65.5145	69.6015	73.968	68.2912	65.5005
Ttll5	18.3413	44.6639	21.8818	29.4837	19.857	9.64216	12.2074	21.6226	20.9182	35.5863	15.5723	35.0909	26.1188	28.875	27.0683	27.4298	30.7596	22.5507	37.4046	20.2316	28.7504	26.333	28.6426	28.236
Zfp715	37.6478	22.8243	43.7637	37.2956	48.3437	15.0142	38.578	27.5067	37.7689	4.82957	36.7397	32.4883	50.8779	29.9915	25.4451	25.3754	54.406	51.3401	27.2566	34.0182	50.4952	54.5394	21.4707	24.961
Cdh23	23.8362	2.31719	0.127467	0.377996	5.76778	0	0.693963	0.287026	3.96488	0	0.156506	0	19.1776	13.706	0.263225	0.570661	19.7374	27.8147	0.715566	0.280216	35.3921	44.7448	1.26298	0
Rps5	178.512	220.539	68.6622	76.9852	230.623	147.869	70.311	76.3967	193.801	208.243	89.6386	119.803	191.132	142.219	68.614	65.3217	70.8752	60.7633	58.9366	47.3565	116.548	97.4644	99.7304	55.9852
Adgrl1	128.612	110.588	47.7151	58.4004	73.5281	103.24	83.8748	59.9406	93.9608	112.542	132.717	88.3127	49.1963	32.725	37.5096	35.6473	23.4542	18.6514	31.8102	47.1324	171.229	96.8756	129.862	62.668
Amotl1	32.3757	20.3913	11.6845	16.7578	128.476	46.2823	21.5128	22.7229	35.513	20.7163	19.9545	28.2809	105.692	27.9895	15.0477	13.9241	15.3798	9.03326	8.45669	12.2174	60.5943	26.6007	13.3515	13.5427
Etv5	124.082	62.68	230.885	202.732	80.925	163.986	223.077	306.687	134.327	177.36	201.031	258.041	106.085	105.952	262.216	202.889	174.112	128.285	172.972	213.188	168.681	183.421	146.416	215.488
Gfod2	33.1182	29.718	18.0153	15.6868	31.5687	36.1581	14.5732	36.0696	17.6369	39.6533	19.798	38.5609	24.6876	18.2105	20.707	21.571	15.0594	18.0665	14.9618	20.5118	10.0081	16.4314	20.7941	16.7734
Enkd1	2.89599	7.53087	6.79824	7.43392	7.61699	13.3613	7.75976	12.2943	5.84478	9.65914	8.13829	12.4922	6.5118	2.541	6.79998	3.30983	1.92247	2.85945	6.04979	4.1472	3.36635	2.03385	8.93108	6.46153
Atp6v0d1	80.8649	129.415	122.368	134.819	133.275	149.522	158.634	136.385	139.865	208.371	183.19	168.644	114.135	149.881	139.992	143.997	117.655	119.772	151.635	149.748	168.772	128.4	139.785	133.302
Ptprs	468.185	316.934	230.418	469.912	411.141	164.743	210.46	285.399	459.516	215.869	255.769	168.384	659.839	215.677	192.593	282.972	203.206	157.465	234.25	284.083	252.749	223.135	452.102	431.152
Slc41a1	61.2613	127.677	493.51	410.189	116.412	295.394	486.373	492.919	92.6619	234.488	398.307	438.744	111.524	98.2521	535.268	420.045	58.7636	52.3799	275.688	405.641	63.9606	90.0783	247.815	409.466
Zfp651	24.95	12.339	30.1672	49.9585	17.8317	29.1331	21.8914	28.7026	16.4406	25.8001	18.5068	24.1602	29.3747	8.624	17.4606	29.6744	22.9415	10.203	21.3369	20.0074	22.0177	30.2402	64.9533	40.4067
Nelfb	98.018	70.6744	64.5408	61.6764	142.565	80.0988	63.1821	50.5644	89.0731	83.882	63.9717	74.3891	141.006	95.2876	95.112	91.3438	81.8974	91.1775	75.1345	78.0682	91.5283	95.6981	59.721	66.1643
Tmem175	44.4051	45.1273	141.276	123.29	41.7393	123.488	143.398	168.149	57.0464	87.5677	116.753	146.176	33.3819	59.367	128.41	119.306	60.2375	60.6333	110.262	126.041	51.2231	75.9484	93.2802	107.456
Bcas1	63.0434	96.1635	73.8034	142.442	135.389	140.844	33.2156	16.9345	164.611	64.8815	88.2301	22.0782	84.7607	243.513	100.245	158.758	76.5786	66.3522	89.771	32.6172	175.96	108.276	521.476	218.718
Tango2	31.3361	29.5442	24.8136	20.6638	29.7635	27.1358	35.2975	20.1875	31.3089	30.6296	33.6487	30.2328	29.3389	37.9995	26.4541	25.4895	39.7311	34.4434	29.5334	33.3457	36.029	33.2374	27.3345	26.8198
Aldh1a2	16.9304	4.28681	0	0	44.1609	174.867	0.126175	0	28.5061	55.2859	0	0	32.1297	9.62501	0.877417	0	4.54986	0.324938	0.390309	1.62525	6.91466	0.802837	1.48851	1.72603
Ndufs2	159.651	213.24	178.666	191.392	168.014	211.99	190.903	181.496	178.146	195.089	181.86	193.846	183.404	223.416	170.263	204.829	166.358	178.911	205.107	203.941	128.103	137.66	178.126	176.364
Atraid	189.13	177.033	277.496	252.501	163.831	285.477	331.903	271.574	180.641	225.973	218.169	270.143	139.717	201.971	241.948	235.797	162.962	191.518	248.367	235.606	170.592	174.858	226.841	227.216
Cad	44.6279	71.0219	56.4254	72.1973	47.5511	34.023	39.3666	40.2315	53.3208	109.619	50.1209	93.1274	73.705	30.492	64.7534	39.1854	27.0428	28.2696	28.1673	30.8238	25.657	17.1807	42.8512	49.2139
Sh3bp5l	47.3011	44.7797	23.5389	41.8946	60.3635	46.2135	30.5028	22.3402	31.6848	46.1987	43.5868	35.6114	55.7797	77.6545	40.1857	55.9248	60.6861	53.2248	61.929	53.2971	44.0355	54.914	53.9022	45.629
Atad1	119.181	138.51	153.045	161.026	115.532	117.29	147.309	143.417	127.594	132.432	150.089	184.043	114.529	142.681	148.547	115.768	108.299	109.829	142.528	130.693	84.8866	90.2389	113.623	133.524
Pten	304.97	137.294	118.544	101.996	295.962	99.6586	93.4641	84.6248	230.817	103.645	97.7769	70.1817	363.838	101.794	116.214	92.5993	107.274	108.464	55.0335	49.262	167.499	142.049	73.5687	83.8229
Pea15a	243.114	455.328	513.607	658.595	445.836	480.455	474.04	529.754	393.548	330.508	428.395	618.536	363.945	486.371	573.655	533.987	546.752	524.709	731.439	692.47	402.051	416.137	814.037	645.135
Timm23	19.8264	26.8215	24.7286	24.2548	26.1972	30.9238	32.5847	25.2583	24.0627	33.2986	24.6496	29.105	21.4675	19.2885	29.9199	24.0819	17.879	16.5718	20.1009	27.4051	14.5572	12.0426	23.3201	24.0316
Tnfaip8l2	62.5236	11.9915	0.637335	1.19699	21.6622	1.30858	0.977856	0	23.4817	3.62218	0.391264	0.477132	21.1812	44.66	0.307096	3.95658	92.7273	139.073	2.92732	6.94936	115.275	106.938	0.451065	6.46153
Trnt1	47.5239	83.9982	55.0232	56.1324	39.2737	39.9461	35.9599	38.4136	50.3471	48.5499	49.7688	46.3251	31.915	83.5835	51.0218	55.7726	67.0944	70.5764	75.1345	53.0729	60.2303	50.4717	38.5209	47.2223
Ehmt2	65.9394	80.6962	41.5967	44.9815	78.9877	45.2493	33.7518	33.4385	61.1822	41.0513	51.0208	34.5703	88.8038	59.1745	33.9999	50.7508	35.6299	27.0998	21.7272	20.1195	56.4091	43.3532	36.9873	42.4425
Elof1	35.1231	51.152	28.9775	37.0436	63.0493	113.984	42.5525	71.9	55.3032	75.1125	33.4922	114.859	54.4916	35.266	34.1754	30.5494	30.0547	36.8479	39.7465	39.7346	34.8463	28.7951	38.0248	32.7502
Med16	73.8105	65.3448	48.6924	66.1493	99.6372	81.614	45.076	65.0592	90.9871	80.3234	56.2247	67.2322	90.3065	70.378	66.2011	69.8489	68.1838	61.1532	57.6356	60.0223	54.2255	33.7727	55.0299	55.6754
St3gal1	2.59896	5.09782	1.1472	2.51997	12.9445	10.1931	0.725506	1.38729	3.17874	6.2276	4.49954	2.29891	6.26135	4.081	3.20257	0.494573	4.54986	4.22419	0.715566	1.40108	8.37038	7.22553	8.3447	2.56691
Tmem259	39.9498	30.1814	25.7058	45.6745	20.9137	59.3681	39.5559	32.4339	25.8743	35.1415	25.9799	20.3432	31.593	18.095	15.969	31.8809	28.3245	30.7391	38.6406	39.5105	48.5846	46.2434	44.069	45.4077
Rnf170	14.777	14.4245	6.75575	8.00092	10.5669	11.1574	10.2833	9.56753	8.85262	7.18081	8.92082	6.98347	11.2704	10.857	7.6774	4.94573	10.2532	10.9829	5.91968	6.10871	20.1071	12.2031	7.48768	7.16964
Clip3	172.274	401.396	243.164	246.516	175.235	181.341	195.824	153.081	304.51	278.272	312.972	230.888	145.693	368.176	213.739	275.059	308.942	277.822	369.622	297.085	154.033	206.008	284.441	263.197
Dedd	8.98499	5.56126	6.03344	8.44191	11.4035	8.54019	10.0309	9.37618	9.84384	3.55863	6.3776	7.98111	11.8071	7.7	11.1432	9.39689	9.93278	9.8781	8.65185	8.12627	7.00564	8.61712	7.75832	9.02844
Nit1	30.6678	25.8367	23.029	25.8297	23.0711	32.3701	34.1619	37.6482	22.1828	32.9173	24.8844	28.064	28.4086	29.0675	26.0154	28.8755	29.0934	26.5799	26.4109	22.9217	22.6546	18.5723	28.6877	26.2002
Prdm15	12.4008	8.28396	11.2171	10.2059	21.7062	5.57868	6.34029	8.22808	9.43368	11.502	8.99907	8.19799	19.7859	14.2065	13.8193	5.4403	3.6527	8.51336	9.56257	5.77245	24.1103	14.9328	7.26214	6.55005
Rnf168	30.6678	39.5661	24.3462	33.0747	57.8979	22.4524	19.6518	29.755	39.7513	33.4893	26.7233	23.5963	42.5056	36.6905	27.8141	25.7939	33.1306	23.8504	17.9542	15.3558	39.6683	28.0458	23.9064	23.1022
Tctex1d2	7.64838	14.019	5.73601	9.3869	11.5796	22.0392	11.3242	10.9548	14.0822	36.2853	15.0245	25.0277	7.54939	8.624	6.84385	7.11424	4.42169	4.6791	5.13907	5.88454	9.18922	7.54667	5.5932	4.86828
Chp1	70.5433	77.5101	71.5515	47.5015	99.285	42.2189	48.325	38.9399	84.6297	61.3864	65.1846	68.0129	120.182	72.611	61.8579	49.4953	50.2407	59.4636	48.9187	50.9433	60.6852	59.3029	59.6308	54.3919
Trpv4	13.5889	2.08547	4.20641	1.57498	10.7871	1.58407	0.441613	0.81324	6.18658	0	1.09554	0.520507	7.97874	8.6625	1.36	7.72295	5.31885	17.3517	1.23598	8.91087	1.63768	8.40303	1.03745	8.36458
Tvp23b	49.6031	37.5964	48.6924	46.4935	54.1555	65.0845	63.6238	62.4281	34.8636	39.3356	39.1655	63.0247	52.0586	50.8585	56.8127	48.6584	44.5373	51.4051	42.8039	43.1533	44.2174	37.9474	41.949	49.3024
Dnajc7	82.2757	118.466	78.0523	80.3242	105.493	101.449	66.6204	87.6386	93.4481	125.442	84.2392	101.109	79.9663	90.2826	62.5159	57.3705	103.109	90.2677	82.5503	68.9892	105.358	99.1771	86.5593	71.6079
Cacybp	83.3896	111.92	53.876	68.2913	93.9575	95.5951	67.5352	71.1824	73.5553	115.211	81.2264	98.8964	110.021	85.4315	80.0204	57.5607	90.4204	90.2027	83.396	67.1958	87.4341	65.8861	80.5602	66.9609
Cluap1	8.98499	17.5527	15.5085	16.4428	20.5174	25.9649	17.7276	17.7956	10.3224	27.1981	12.9508	24.0301	15.8144	8.2775	12.6348	16.359	10.0609	13.0625	17.0435	12.6658	16.1949	7.43962	10.2392	8.23181
Zswim7	4.00983	7.82052	11.642	9.13491	5.41555	13.6368	11.0403	9.71104	10.254	12.0739	13.2247	14.4441	4.00726	9.89451	11.8013	6.80989	3.39637	6.30379	9.10721	6.78123	4.09421	6.42269	7.80342	6.2845
Pigl	2.52471	4.28681	11.472	7.87492	5.81181	5.78529	21.5444	17.2216	5.26372	9.59559	11.3075	10.5403	7.62095	8.316	11.2748	15.7122	3.07596	5.52394	5.85463	8.57461	5.27698	8.77768	13.126	11.02
Ndufa2	79.0827	134.223	79.6669	57.4554	144.635	195.805	128.982	112.275	103.292	165.349	83.7305	108.396	99.7164	87.1256	91.4268	66.6152	63.1853	66.9371	69.0196	78.1803	78.6998	85.5289	92.2428	74.9272
Pam16	6.98007	19.001	17.378	8.00092	20.9577	35.9515	26.2444	20.7615	15.9962	29.74	22.6933	22.9023	16.2079	12.2045	14.7845	11.3371	8.58705	9.81311	11.384	12.7779	14.6482	12.3102	15.7422	13.5869
Glis2	4.67813	18.132	19.1625	19.6558	23.1592	22.177	24.2256	20.7615	19.1066	13.0907	17.0982	12.015	15.1346	12.3585	17.4167	20.0492	8.84338	11.7627	13.1404	17.4855	13.3744	10.3298	14.7498	13.8082
Cox6c	130.097	234.905	126.15	105.209	209.885	290.711	168.381	155.664	180.983	333.812	170.826	168.818	179.289	148.264	136.614	101.54	90.5485	72.3961	107.855	94.2087	147.028	113.307	162.789	117.945
Bicc1	7.12858	9.73221	5.43859	5.73294	18.272	38.4997	2.46041	11.8637	13.8771	17.4119	2.0737	10.1499	22.362	9.27851	5.61547	6.31532	7.75398	8.57835	7.67607	8.18231	16.1949	13.6482	10.6451	9.82507
Ube2z	49.5288	33.6572	53.3237	53.7385	69.1253	34.6429	36.9693	36.5958	65.7623	21.5424	32.7488	15.5718	87.7662	34.881	58.5676	58.3216	72.5414	75.1905	51.7159	48.5334	86.0693	73.6469	44.0239	44.4783
Tmem87b	88.5875	44.9535	46.9928	31.2477	77.7989	24.0365	53.6244	32.4339	70.0348	55.9849	48.3211	37.7368	75.2793	71.148	42.6863	53.8324	57.0334	45.5562	36.7541	41.1918	67.8729	44.7448	36.4911	37.353
Anapc1	171.383	205.767	135.115	142.127	202.136	106.201	82.2346	106.391	230.852	184.096	146.92	196.101	237.681	153.577	163.068	171.579	89.0106	106.385	67.9137	82.6077	142.569	89.8107	99.9109	99.8882
Mertk	313.212	95.2945	697.202	351.851	137.898	169.633	527.916	409.586	130.773	172.022	507.196	423.649	152.598	199.661	644.024	589.988	370.333	352.167	382.308	547.879	395.5	385.308	325.804	548.788
Tsg101	95.4933	121.015	63.606	79.1902	106.858	83.6113	72.1406	74.1005	99.5321	111.906	81.7742	82.3269	82.3278	97.0201	82.9159	64.3706	88.0493	97.1563	92.5683	80.8704	67.5089	76.8047	64.8631	68.8197
Hps5	42.326	36.2641	35.3933	44.7925	38.261	27.0669	26.0236	32.721	55.5767	22.8769	38.5786	31.9678	38.9277	72.996	42.2037	58.8922	45.819	61.4132	54.7733	45.2269	54.4075	44.156	47.5873	38.7692
Map3k4	40.8408	36.2641	32.4616	33.3267	44.1609	30.1662	20.2826	31.3815	41.392	39.272	34.2356	34.8306	52.0228	52.9375	55.5843	26.783	50.5611	38.4076	27.3216	28.8062	35.0282	33.8797	23.1396	25.4921
Piezo1	43.217	3.8813	10.0699	13.4819	28.5747	1.9973	6.34029	7.51051	27.1731	0.190641	1.05641	5.29182	41.0744	12.5895	2.63225	0.19022	15.572	23.0706	2.34185	3.69885	22.7456	49.4547	3.83405	9.51527
Rnf166	47.7467	23.2299	36.583	27.9087	39.1416	56.8887	39.4928	32.6253	34.6927	21.7331	30.5969	19.1286	45.0817	37.5375	27.8141	40.6691	48.6386	51.6001	23.9389	37.661	51.769	54.3253	31.0333	24.6512
Ankrd28	51.0882	69.342	50.052	47.5645	50.0608	31.9569	24.9827	25.6888	109.444	27.8971	74.9662	23.2493	55.6723	113.845	40.1857	68.1369	46.588	40.9421	40.9174	32.449	19.5612	59.1423	42.8963	45.7618
Ankrd52	16.8561	11.0067	17.6329	11.9069	18.1839	5.0277	19.1786	13.7772	15.6886	6.2276	13.2639	14.9646	22.0042	9.08601	9.60771	17.1198	4.29353	0.77985	4.81381	2.01756	19.1973	17.7695	6.90129	16.4194
Srp19	45.1477	64.1283	44.6984	36.6656	68.9932	77.3439	50.6593	41.3317	61.0455	65.4534	52.0381	51.9206	52.5595	71.148	46.3715	44.5116	50.3047	46.986	47.6827	46.2917	53.4067	49.4547	50.9252	44.4783
Wdfy2	19.8264	11.6439	20.3522	14.6789	10.5229	2.68603	5.36244	6.74511	8.10066	8.89658	11.5032	14.7043	13.3456	23.9855	23.7341	21.7993	27.3632	21.1209	9.43246	12.0493	21.1079	22.533	9.87832	13.3214
Rbsn	80.0481	68.5889	56.6803	58.4634	77.7549	33.8853	44.9499	36.5001	91.4656	46.707	78.2919	77.6423	104.582	83.4295	71.4656	82.898	82.4101	61.6082	67.1982	65.4585	76.6981	65.8326	55.0299	62.9335
Mrps25	15.5195	27.8063	19.7999	25.8297	27.0777	53.6517	33.3733	26.8369	22.8322	51.346	26.2147	30.0159	27.2637	29.029	24.2606	20.3536	22.3648	22.2257	31.2247	27.9095	28.3865	17.93	21.0196	24.8282
Dguok	34.6776	25.7788	20.7346	30.0507	43.1923	43.3897	29.8088	24.6842	38.6576	24.0208	21.363	22.8156	36.6378	45.3915	21.1896	21.6471	32.618	32.6237	22.703	20.0635	32.5717	47.0998	18.9447	22.4383
Camta1	102.548	106.996	35.5208	37.3586	118.878	69.0792	38.6726	32.1469	98.9511	104.153	98.129	94.8624	85.7626	22.2915	39.9663	29.4461	28.6449	20.1461	26.541	21.5206	54.2255	33.291	50.3388	29.3424
Csf1	52.202	80.9859	109.409	119.825	73.352	72.5917	106.744	102.612	79.4685	58.3361	121.879	103.538	74.027	63.6405	86.952	108.121	75.2969	68.1719	114.1	99.3646	45.2182	39.4996	81.0564	101.481
Strip1	80.3451	96.6848	113.531	120.14	125.702	103.309	110.845	155.425	111.905	114.194	106.932	133.814	134.458	66.605	134.947	124.366	92.4069	91.6974	103.432	130.469	80.7014	80.4442	105.008	126.752
Kif1a	203.536	502.831	359.117	483.457	178.185	323.219	325.973	425.899	381.175	533.922	511.343	524.628	117.284	426.311	351.493	431.458	279.72	184.759	416.46	354.978	317.165	279.387	533.339	464.345
Alx3	3.7128	3.12821	0.042489	0	24.6561	19.1466	0	0	13.7745	1.0803	0	0	21.2528	3.8115	0.219354	0	1.4739	1.62469	0.325257	0.504389	3.82126	7.76076	2.12	0.132771
Slc25a11	155.715	120.842	160.141	146.915	120.815	132.304	185.824	144.565	134.943	180.537	148.289	169.555	125.549	124.548	154.206	148.943	141.943	145.377	129.908	151.653	139.112	147.722	108.301	130.293
Cmc2	17.0789	25.547	11.727	10.7099	24.0838	31.7502	15.8981	15.021	18.7306	25.8001	10.6815	11.321	19.929	15.6695	14.8283	6.01096	9.67645	7.14863	10.148	11.7691	13.8293	16.1638	11.2315	11.5511
Chfr	32.1529	45.3011	24.3887	16.3168	42.9281	17.0804	13.5007	12.3421	40.1957	23.1311	34.979	11.9717	39.6433	65.219	28.0335	54.1367	42.6789	56.6691	31.2898	27.7974	32.8446	55.931	16.6443	28.2803
Tex261	171.977	122.406	123.218	128.645	130.986	146.285	144.47	133.611	119.083	98.4978	112.762	121.452	136.462	167.514	120.952	128.018	155.849	178.521	126.395	136.017	126.556	145.046	88.544	108.563
Fam120b	62.3008	41.8832	54.2584	82.4032	63.7537	65.0157	56.4949	63.0979	60.191	101.802	68.8625	105.229	68.6959	53.669	98.9726	47.2507	68.376	61.8681	63.3601	67.364	53.4976	57.7507	53.4512	55.1886
Tbp	35.5687	39.2185	29.8273	26.7747	36.676	42.7698	31.5438	28.1764	37.0853	29.5493	26.7233	36.0451	42.2551	19.8275	26.8051	27.7722	18.8402	21.7058	21.2068	23.8184	19.7432	28.8486	26.9286	21.9958
Psmb1	151.482	246.723	162.435	170.602	181.575	233.202	179.295	172.885	198.21	256.412	184.872	221.302	181.114	191.846	170.307	158.758	156.105	144.922	160.547	149.635	130.56	160.996	151.603	136.135
Dll1	24.059	32.6145	9.89994	18.0178	28.0904	32.1635	3.84834	15.0689	21.8068	66.5337	10.212	14.0103	24.2225	8.5085	11.4064	13.4676	7.17724	5.7189	8.7169	7.28562	11.0999	9.68756	15.0205	5.04531
Slc9a5	7.35135	4.63438	3.90899	1.51198	2.06935	0.82647	2.36578	1.38729	4.47758	6.60889	4.22565	1.90853	2.18253	0.693	0.570321	2.35873	1.92247	0.25995	1.75639	0.0560432	10.9179	5.67338	6.36001	3.67334
Stc1	12.4008	8.34189	1.40214	0.251997	16.6869	8.40245	1.45101	0	5.74224	3.17735	2.8171	1.17114	8.26498	0.924001	0.131613	0	1.0894	2.01461	1.30103	0.0560432	5.64091	4.2818	4.1498	0.840884
X4931428F04Rik	10.2473	17.6107	6.84073	3.46496	31.3485	2.61716	3.24901	2.82242	15.757	19.5725	4.61692	9.10887	16.53	9.66351	6.36127	7.03815	6.6005	6.2388	3.83804	4.70763	6.64171	3.47896	7.98385	2.96522
Tppp3	37.2023	122.695	70.6167	108.863	44.9534	167.085	49.3344	119.116	38.0081	181.935	40.2611	174.63	29.482	94.7101	62.8669	109.301	155.528	119.187	206.994	120.381	88.8898	86.5458	152.189	103.119
Msh3	14.9997	24.8519	14.1488	7.55992	33.8141	23.3478	13.0276	6.69727	36.2991	26.5626	22.0673	20.2998	28.1582	25.6025	11.5819	13.3915	25.0562	22.7456	22.703	10.8163	32.2078	22.8541	13.5319	15.0917
Tmem208	40.3953	41.6515	48.1825	44.6035	46.4944	75.5532	63.3399	63.7676	41.597	41.1149	36.5049	57.6462	42.3267	63.3325	46.1521	46.7942	37.1038	39.6424	45.4059	40.183	39.3044	52.7196	45.9184	40.2739
E2f4	22.7966	25.1415	29.4024	27.7827	43.3244	30.0973	25.5189	30.2334	31.6848	29.4858	25.9408	18.9551	37.1387	31.339	32.8593	20.5058	33.2588	40.4222	26.541	28.6381	40.0322	35.646	26.1167	22.8809
Surf4	331.999	212.023	377.94	333.204	262.544	346.635	375.812	340.939	291.077	240.144	304.482	328.657	320.295	355.856	385.756	372.68	294.139	350.608	320.509	350.943	317.256	312.036	285.569	372.644
Surf2	7.64838	16.51	15.466	12.7889	18.9324	21.7637	18.2323	15.4994	16.7824	13.1542	15.8462	20.5167	16.7446	11.011	13.9071	7.53273	12.2398	15.1421	12.4899	12.1614	20.471	11.0791	13.3064	14.0737
Dnajb9	49.6773	48.719	120.839	95.444	54.6838	73.6247	128.509	119.881	51.3042	72.2529	106.541	113.861	35.3498	59.444	122.487	112.649	62.0959	61.7381	104.278	93.8724	41.6699	54.1112	76.0044	94.4003
Yes1	46.7071	42.5784	33.6938	31.9407	81.4093	37.4667	22.5853	25.8323	43.0326	39.971	22.1064	25.4615	72.3454	34.573	47.7753	29.0657	39.6671	28.0096	22.2476	23.2579	30.5701	15.7356	29.229	29.6522
Ppp1cb	271.926	324.87	246.861	224.152	410.789	222.321	169.138	173.364	437.606	316.782	272.672	287.71	471.855	501.501	274.105	274.031	207.243	204.191	217.467	198.113	185.331	176.356	221.292	197.519
Gorasp2	167.67	177.207	206.114	179.8	171.933	189.813	177.749	167.48	206.413	213.073	211.204	199.701	167.053	236.583	185.31	231.841	195.58	207.83	195.935	197.777	165.679	198.568	170.367	186.012
Tsen15	14.2572	20.3334	16.3158	18.7738	17.3033	16.5294	21.4498	13.6816	14.4581	17.6025	19.1328	16.8297	20.8234	10.703	18.6012	19.9351	8.45889	8.12344	11.5792	13.9548	14.9211	9.15234	15.9226	13.4541
Efr3a	73.2165	75.5984	82.0038	91.0341	93.121	77.6194	63.4976	71.613	75.7429	93.6682	63.8934	81.1124	114.994	78.1935	89.5404	61.6694	93.5604	105.02	65.2466	63.497	83.9767	114.056	56.0674	68.2001
Trappc2l	25.6183	41.6515	21.5419	13.3559	39.3618	41.599	27.727	24.7321	35.0003	41.8139	31.0664	30.4063	35.3498	40.3865	20.2683	19.7068	24.095	23.0056	22.3777	21.6327	36.211	23.6034	32.612	17.9684
Acsf3	5.71772	9.09498	8.62527	13.7969	15.0579	23.3478	11.3242	19.8526	15.1759	15.3784	8.8817	18.131	6.29713	9.00901	12.7225	8.10339	8.90746	6.49875	10.7985	9.69548	9.55315	8.13541	11.1864	13.3214
Ddx19a	14.9997	20.4492	16.6982	18.8998	16.6429	15.4963	13.1222	14.1121	22.0119	13.7261	14.3594	18.9551	15.9933	12.9745	18.0309	13.848	15.8284	16.8968	18.4746	14.4592	20.1981	11.0256	14.7047	14.4278
Galns	11.2127	6.25642	11.727	12.7259	7.44087	3.44363	6.90808	10.9548	7.99812	1.71577	9.6251	10.4969	6.15401	12.5125	6.0103	9.39689	12.8165	15.2071	9.30236	8.18231	16.1039	21.5695	8.75066	8.09904
Gata2	18.861	8.57361	6.5433	0	86.8248	3.23701	3.50136	0	29.429	6.03696	4.26478	1.25789	37.8901	27.797	3.59741	0.646749	18.3917	32.5587	6.89546	7.06145	9.73511	27.35	8.11917	5.6649
Entpd2	10.3216	50.2251	457.521	364.073	37.2044	260.132	550.975	464.982	29.1214	158.423	359.885	407.08	28.1224	56.4025	503.155	351.071	32.1694	12.2177	318.037	374.761	20.471	35.646	286.787	391.985
Rabl6	44.4794	92.6877	42.7864	53.8645	69.5215	70.5255	54.6969	45.0152	73.3503	40.0981	65.7324	42.2045	68.8748	85.547	40.8876	49.4193	63.3135	63.2978	51.1955	51.3916	61.5951	63.103	61.9312	51.7808
Ptgds	355.093	1892.91	292.664	601.014	432.539	1438.27	91.95	59.5579	270.364	3921.1	110.219	150.73	132.633	448.756	188.645	466.763	986.486	531.923	822.641	315.019	565.637	455.048	487.827	279.439
Edf1	37.6478	87.5319	80.3892	56.6994	131.118	134.508	122.894	89.7434	98.8485	137.198	87.8779	93.778	89.1258	95.5186	79.7133	58.0933	86.9599	87.6682	89.3157	89.2769	86.9792	73.5934	88.093	80.061
Npdc1	65.5681	120.668	127.34	150.064	129.753	176.865	136.301	160.017	148.888	144.379	176.382	182.134	122.257	114.807	130.779	120.638	81.8333	74.6057	135.958	144.479	95.8954	75.8413	140.597	125.203
Fbxw5	48.415	93.8463	106.775	107.162	79.384	96.6282	93.748	91.1786	75.1276	136.88	84.0827	131.645	75.2793	91.7071	112.046	101.235	58.1869	67.847	82.9406	102.335	52.7698	58.5536	69.1933	72.8029
Slc25a13	16.4848	30.7607	4.03645	7.30793	13.1206	13.3613	1.92417	1.19594	6.18658	13.8532	7.23839	3.07967	13.6676	5.775	6.6245	4.75551	19.6092	10.528	9.75772	3.53072	10.372	20.4456	4.10469	2.30137
Ube2i	70.9146	67.2565	35.3084	38.2406	81.6735	54.6848	32.2693	38.3658	57.0806	63.2928	32.1619	39.2549	76.8893	58.597	39.396	28.3428	39.9875	48.4807	26.9313	28.1337	38.3036	40.3559	34.8222	33.3698
Tsr3	12.0295	24.5043	21.6269	31.3107	24.0838	27.3424	21.4182	24.8277	27.5149	22.305	15.1028	20.56	17.9969	15.4385	17.0219	20.8862	14.1622	13.6474	18.7999	22.3052	17.7416	10.758	16.3737	20.3582
Unkl	12.2523	15.2355	9.43256	13.2299	8.71771	9.36667	5.96177	9.42402	11.1085	10.3582	5.59508	14.0971	12.4869	11.9735	16.8464	16.1307	10.8299	9.61815	9.82277	8.96692	10.9179	11.0256	7.03661	12.5247
Lrrk1	47.1526	14.2507	4.2489	2.20498	49.8847	20.524	0.946313	1.62648	52.2612	18.6193	6.29935	3.42667	91.201	42.3115	4.29934	4.37507	58.6355	63.2978	6.5702	9.58339	77.1531	64.6551	0.315745	3.89462
Actn1	10.4701	14.3666	6.33086	4.47295	70.4902	8.54019	4.28995	4.40106	37.2904	15.1242	16.9026	9.15225	82.3635	20.4435	6.6245	3.50006	6.72866	9.55316	3.31763	4.03511	30.6611	20.9808	9.743	4.60273
Sirt2	187.274	521.832	255.146	301.389	364.515	487.755	222.1	129.592	914.281	443.685	547.183	214.579	198.431	1494.84	201.674	569.52	647.233	844.838	540.383	542.835	378.942	645.427	566.583	497.759
Hnrnpl	178.957	234.616	114.933	125.18	224.811	165.638	126.301	109.596	202.106	270.456	153.493	158.061	245.659	169.092	141.571	125.089	122.718	120.357	110.132	98.58	127.648	118.178	122.374	101.039
Nolc1	25.5441	42.6943	31.6543	31.8777	66.4395	41.9434	23.4055	25.8323	54.5171	103.073	35.0573	38.691	48.266	30.492	31.4115	21.2286	50.1125	49.3255	36.2987	38.3336	53.4976	27.4035	37.1226	28.059
Casd1	81.8302	40.9564	71.509	57.3294	76.6982	37.5355	64.4439	62.2846	78.8191	55.2223	52.7424	51.4868	81.3975	47.894	75.5017	72.9305	92.4069	99.8208	66.3525	71.2309	75.7883	101.96	63.961	64.8809
Cnksr3	39.43	43.9108	50.4769	37.5476	73.1319	58.0596	34.2881	19.8048	273.337	69.5839	140.033	34.7439	45.189	449.526	37.378	154.611	38.2572	85.7835	21.2068	44.6665	27.7496	63.7988	40.8665	55.6754
Mtmr1	46.9298	37.4227	46.9928	49.2655	33.55	23.4855	31.6699	33.7734	42.4515	10.803	47.7342	17.09	43.8294	30.5305	73.9662	64.1804	34.7327	37.8227	42.0233	48.3653	26.9308	34.4149	29.3643	41.6902
Hmgb3	57.3257	105.548	16.8681	30.2397	108.531	57.7841	16.9705	26.7891	54.6538	90.6815	18.6633	33.5293	61.5759	12.9745	20.3561	9.85342	16.341	9.3582	18.2144	13.2262	19.4702	9.527	22.5081	13.7639
Map2	216.753	346.42	267.723	213.946	338.934	171.699	202.889	214.026	254.949	313.922	240.158	237.612	365.663	140.102	321.442	224.955	101.891	41.852	146.171	184.102	106.813	99.7123	198.92	214.16
Cyp2j9	22.7966	54.2223	298.4	201.976	25.1405	121.009	324.459	208.907	31.2747	100.722	226.972	214.883	32.4874	68.7225	368.032	236.14	46.2035	22.8756	290.78	306.837	26.4759	30.936	251.288	296.478
Abca1	302.445	181.262	850.8	603.786	224.679	233.96	392.436	456.323	246.369	368.954	642.143	781.585	179.862	301.84	646.525	564.84	300.803	226.157	241.211	294.731	419.793	446.805	314.347	517.94
Nipsnap3b	46.1873	75.5405	28.2127	37.1066	51.2055	36.9157	21.1028	21.1442	47.9887	32.1548	30.4012	33.6161	52.8815	72.1105	35.316	44.5116	61.2629	69.2767	53.2772	42.817	52.8608	38.2686	31.8001	29.2097
Lage3	16.9304	25.4312	19.3325	17.0728	30.9082	31.0615	25.1719	21.4313	33.7015	27.77	19.4458	23.9	22.9344	24.6015	19.4787	15.1035	14.5467	13.6474	21.8573	20.0074	19.2883	17.2342	23.4554	18.2339
Ubl4a	48.6377	75.7143	80.1767	80.6392	82.6421	87.1238	63.5922	71.4216	89.5174	94.1131	91.6341	84.6258	67.6941	76.3455	67.3856	71.1805	78.8215	66.2223	78.4521	75.3781	55.9542	50.2041	63.0138	64.8366
Gdi1	318.856	427.464	256.464	297.798	342.016	233.065	230.396	236.557	379.09	431.865	385.2	382.703	256.93	328.521	267.524	273.461	323.681	281.396	369.948	294.171	219.631	191.182	292.11	239.431
Sash1	20.6432	22.7664	38.7075	33.5787	23.2032	32.1635	63.7499	63.4806	22.593	17.8567	29.3057	28.6279	30.2691	20.174	37.8605	35.6093	3.84495	4.28918	13.4657	17.8778	16.0129	14.7187	31.3941	34.2992
Gadd45b	2.89599	3.8813	2.50685	2.20498	19.857	26.2404	6.24566	3.34864	6.73346	8.3882	5.67333	3.33992	8.94478	5.005	1.14064	1.86416	2.88371	5.39396	1.10588	2.24173	6.09582	5.99451	2.48086	2.92097
Slamf6	5.49495	1.10067	0	0	2.20144	0	0	0	1.81154	0	0.273885	0.824136	3.79259	2.002	0.394838	0	9.22788	12.2826	0.0650515	0.840648	8.91627	7.76076	0	0.0885141
Zdhhc12	9.57903	22.9402	28.4251	21.0418	17.3033	25.414	32.9948	25.4496	23.4817	48.2322	34.3921	26.4157	10.7695	36.036	22.7251	28.457	17.879	24.5653	31.0296	28.3018	16.0129	19.2681	25.6656	33.4583
Endog	7.35135	4.17095	20.2672	18.8998	9.29008	25.2073	26.6545	20.1875	8.75008	4.06701	9.58597	2.47241	7.87141	6.93	17.8993	20.5818	7.75398	7.86349	17.694	20.2316	4.36715	10.2228	11.6375	15.3129
Cybb	9.20775	0.289649	0	2.20498	4.579	0	0.725506	0	3.5889	0.127094	0.234758	3.33992	18.7483	39.0775	0.570321	5.13595	13.7137	7.7985	2.73216	25.3315	15.1941	57.8578	0	18.5437
Golga7	149.7	260.337	128.104	148.993	131.866	138.709	75.8312	72.6654	195.031	130.462	147.585	102.063	105.727	365.25	127.62	232.297	252.677	241.819	250.969	177.713	148.119	173.359	204.648	168
Xk	10.9899	5.03989	5.26863	12.0329	7.30879	7.57598	2.74431	8.18024	12.7491	18.6193	13.7725	4.42431	5.22375	5.005	4.69418	12.2502	5.63926	9.68314	4.94391	5.71641	7.55154	8.08189	6.9464	7.87776
Pcolce2	8.39094	8.1681	1.95449	3.59096	3.12605	5.30319	0.315438	1.43513	5.43462	3.62218	2.03457	0.477132	3.72103	5.313	0.965158	1.14132	7.36949	6.95366	10.0179	3.58677	3.6393	0.963404	6.85619	2.30137
Cd48	55.6178	6.77779	1.10471	1.00799	12.1079	0	0.25235	0	15.8937	7.68918	0	0.39038	15.1703	35.9205	0.307096	5.4403	44.7937	74.2157	1.56124	10.4801	39.6683	50.8463	0.360852	7.92201
Clpx	38.8359	43.6791	75.9703	63.3774	54.6838	49.726	61.3526	62.1411	46.143	46.2622	51.1382	72.3505	52.0586	55.0165	68.3946	49.191	54.0856	61.9331	55.7491	65.0101	34.8463	54.6999	40.8665	47.1338
Trabd	33.935	34.2365	27.4479	32.3187	40.1983	26.5848	25.7397	33.9169	42.9642	25.7365	18.8981	21.2107	42.1478	49.357	25.7522	27.2396	35.3735	38.8625	24.1991	28.1337	41.8519	36.7699	26.8384	25.9346
Dennd6b	6.83156	12.9183	9.68749	18.8368	12.152	29.4086	24.1625	19.0872	17.3634	12.201	13.7334	21.1673	8.08608	13.475	16.7587	14.2665	9.09971	4.1592	15.8075	19.6712	9.91708	6.63678	12.4043	18.588
Cd83	97.8695	23.114	5.09868	1.07099	60.1874	15.8407	4.88928	3.58782	45.1518	1.71577	2.58234	7.20035	60.6814	75.152	3.99225	7.38055	168.152	234.345	5.78958	15.8042	112.454	115.073	4.24001	7.39093
Ace2	37.2023	17.5527	3.8665	1.70098	135.829	54.7537	0.0630875	0	80.3913	11.3114	0	0	73.2041	7.8925	2.71999	0.989146	10.7018	29.2444	3.44773	3.86698	22.2907	8.18894	3.02213	1.32771
Atf6b	71.8799	77.0466	74.9931	80.0722	96.5552	73.5559	86.0198	112.945	90.2694	61.2593	94.412	91.8695	107.946	105.028	88.7068	89.3275	105.608	116.588	88.9904	107.715	86.9792	100.248	84.3942	95.2412
Notch4	15.8165	2.89649	16.3158	7.68592	32.4492	11.8461	12.7121	9.04132	25.7034	2.60543	3.91264	0.650634	25.4032	8.316	6.09805	3.23375	31.849	35.3532	13.2705	11.4328	16.5588	34.8431	12.0885	11.0643
Ppt2	29.4054	26.7636	52.8988	52.3525	24.6121	62.1919	63.5291	76.014	30.0442	26.8804	46.8343	47.7132	26.1188	41.272	60.8927	61.3651	27.2991	41.2671	45.9263	52.7367	25.657	34.0403	39.6937	43.726
Prrt1	5.27218	17.321	6.37335	8.31592	7.08864	20.0419	12.8383	12.0551	17.5685	24.7198	25.9799	12.2753	4.72284	9.16301	4.03612	7.22837	9.29196	9.09825	8.78195	8.79879	18.8334	10.2763	18.223	6.50579
Rnf5	75.1472	97.0324	69.9369	80.8912	79.428	108.543	102.959	89.2651	74.068	130.208	82.5959	102.67	82.1489	80.5035	87.8294	102.947	80.3594	73.046	101.415	90.3417	57.5918	76.1089	79.0266	84.6195
Fam163a	9.95031	32.3248	144.335	121.022	16.5108	87.2615	120.939	153.033	26.2161	63.7376	110.532	127.004	5.47421	37.7685	144.686	128.627	11.8553	9.22823	92.1779	136.521	8.82529	11.0791	78.0342	126.088
Cacfd1	58.588	94.3097	81.1115	80.7652	108.751	66.6686	62.3305	96.6799	74.8884	96.8456	71.484	64.7598	88.3744	80.003	70.4566	57.5987	39.2185	38.2127	59.5872	60.3586	37.3028	32.3811	46.8656	67.0937
Hivep2	50.4199	39.1605	18.2703	20.2858	43.3684	29.6841	29.7142	16.8867	36.2991	64.8815	70.8188	32.9221	45.0817	16.0545	22.2864	12.935	10.0609	4.6791	6.04979	9.63944	52.9517	26.4401	27.6503	16.9062
Arnt	56.9544	35.3372	42.489	35.2166	70.9304	28.7887	25.8343	34.2996	68.8727	61.0686	30.7534	40.1658	91.3799	56.518	47.4244	48.2018	57.3538	52.5749	31.6801	32.7853	51.678	52.9337	24.9439	36.4236
Mocs2	38.6132	43.9687	41.7242	53.5495	56.2248	55.7868	73.4654	74.9138	54.2436	60.6874	59.0026	69.7046	54.4558	46.2385	51.2411	51.3215	32.8743	30.4142	41.1776	48.1411	39.0314	37.1446	40.4605	43.4604
Nat9	9.95031	10.8329	8.54029	13.0409	16.1586	24.9319	8.32755	10.8591	11.5528	19.3183	7.78616	17.784	16.9951	16.6705	11.6696	12.973	16.2129	18.4565	9.17226	13.3943	14.4662	16.2708	14.1634	11.1528
Lpl	25.3213	16.2203	0.934758	1.32299	53.5391	16.736	3.97451	0.717565	23.1057	44.1016	21.989	16.5695	62.2199	22.4455	1.93032	0.913058	26.3379	30.4791	3.96814	1.12086	42.9437	18.1976	18.6741	2.43414
Atp6v0e	130.468	139.669	232.712	170.791	173.077	239.539	263.422	251.77	152.101	208.561	182.994	212.193	170.523	208.863	219.442	196.422	108.171	125.946	161.393	184.718	114.092	134.716	142.131	167.115
Zfp318	33.7123	13.3818	5.31112	23.7508	14.5735	12.4659	9.90474	15.9778	19.9269	21.2882	12.4422	12.6223	17.4602	8.3545	4.34321	5.7827	11.1504	9.74813	13.6608	19.8953	32.2078	31.8459	27.4247	28.1475
Ttbk1	3.34152	2.83856	1.35965	2.51997	2.42159	1.65294	1.16712	1.81783	2.0508	1.14385	5.36032	2.86279	1.14493	1.8095	2.14967	1.10328	1.92247	1.36474	1.75639	2.4659	7.27859	4.97759	5.5481	4.69125
Srf	18.3413	8.1681	7.77549	15.6868	14.9258	11.1574	10.5672	15.0689	18.1496	8.83303	5.16469	9.75951	45.5826	5.2745	3.55354	10.5002	15.572	15.532	12.0345	8.2944	36.8479	32.4346	15.2009	11.9494
Lama5	15.668	6.48814	16.9106	16.0648	150.755	44.7672	11.198	13.3945	56.2261	14.6794	7.27751	14.0971	238.861	51.128	15.1354	6.92402	6.72866	7.2786	7.22071	9.47131	22.0177	34.0403	4.64597	10.9315
Steap1	2.00491	1.04274	4.33388	2.70897	2.64173	7.85147	2.36578	5.64484	7.6905	5.71923	6.69062	2.99292	1.14493	13.7445	3.59741	1.71198	0.640825	2.01461	1.95154	1.79338	0.818841	1.39158	3.74384	2.52265
Steap2	6.46028	13.8452	14.8711	15.8758	15.8063	18.1135	19.9041	12.6291	68.1891	5.59213	31.7706	11.9717	10.6622	63.4865	22.769	27.2396	5.89559	4.61411	10.5383	15.6361	3.00242	14.7187	14.2085	13.4541
Hspa8	522.317	706.859	597.225	575.877	710.317	643.27	612.737	662.073	850.022	1002.39	959.38	973.262	1210.48	1011.47	1013.9	920.324	1181.42	1158.4	1167.54	991.068	1008.45	960.514	1105.2	1030.88
Serac1	5.86623	7.64673	12.6192	6.48893	2.99396	4.2701	8.23292	5.74052	4.58012	18.6828	7.74703	9.10887	11.5924	5.1205	8.64255	9.81537	7.81806	7.92848	8.32659	4.70763	4.45814	4.97759	8.16427	8.71864
Pdzd11	34.8261	41.9991	28.765	26.3337	44.2049	58.4728	50.817	50.5166	41.1185	68.0588	28.484	43.6792	38.1405	34.419	40.756	35.1527	28.004	31.5189	41.2426	36.4841	23.5644	24.995	39.1073	28.2803
Psma2	105.444	162.899	122.836	126.062	184.085	165.57	149.486	123.421	167.106	220.254	159.205	166.172	160.398	158.004	130.998	147.611	119.962	124.516	123.403	122.735	111.635	120.693	111.999	113.387
Mrpl32	21.2372	35.511	23.199	28.8537	30.6	33.9542	29.2411	24.158	33.2571	47.5331	29.4622	29.4087	35.8149	32.9175	25.7083	27.7341	18.5839	19.2363	22.3127	20.1195	18.5604	15.3074	22.5081	17.5258
Setdb1	58.4395	62.738	53.4512	57.6444	65.2947	35.5382	32.1115	29.6593	54.7563	44.61	55.5595	53.1351	72.8463	37.73	45.187	51.0171	59.789	62.258	32.4607	38.1094	62.8688	53.1478	50.7899	38.9462
Arnt2	35.4944	84.9251	74.0583	113.336	45.5258	65.7733	81.9507	82.4721	64.9078	94.4308	65.1063	88.5296	67.4079	26.642	76.5546	76.3164	44.2169	26.7099	97.6423	64.3376	51.2231	37.6798	109.158	95.0642
Prune1	14.9255	32.7303	23.7513	20.9788	29.2351	23.6233	18.9263	14.3513	34.2142	18.6828	22.7324	27.9773	23.7931	22.561	31.1922	28.3809	13.97	15.402	16.1328	13.2822	11.2818	20.1244	16.8698	23.5448
Cers2	430.611	933.828	418.432	496.498	257.481	382.105	240.553	237.61	436.854	515.048	378.392	286.713	261.331	844.729	407.385	683.956	994.688	949.338	935.375	693.871	463.1	595.437	514.755	510.549
Capza2	822.312	306.565	272.227	262.014	371.779	243.051	286.701	244.068	369.998	349.191	276.311	285.411	423.482	437.553	263.532	262.162	747.843	930.751	273.997	286.773	593.205	704.944	212.767	235.448
Plekho1	41.0636	14.83	14.2338	22.8688	20.9577	17.9757	25.9921	27.1718	18.3888	6.3547	12.2466	11.7982	32.8095	26.411	13.4245	13.7339	68.6964	83.6389	15.7425	24.9953	70.5113	77.1794	13.7124	19.5174
Vps45	25.6183	24.794	37.2204	41.3906	36.4999	41.2547	34.982	47.2158	41.9047	40.4159	41.0045	37.6934	29.5536	30.877	40.0102	50.5606	32.7461	28.9194	37.0793	39.0061	16.6498	22.5865	36.3107	30.1391
Prpf3	16.6334	21.5499	16.0608	16.0018	28.8829	13.2924	13.9739	15.4994	23.3449	13.9803	10.0946	17.5671	33.4535	21.791	22.6812	13.0111	22.8774	22.1607	20.8165	11.9933	25.4751	14.0764	17.772	15.3129
Anp32e	302.074	340.338	77.8823	115.289	252.153	117.772	74.5064	68.0251	253.581	286.533	98.1682	134.855	293.246	124.702	113.889	87.6155	119.642	95.0117	76.5656	70.3343	102.537	83.495	95.9866	71.6079
Aph1a	30.3707	28.7332	33.6513	23.0578	34.1223	22.0392	37.6948	22.5315	31.4456	21.2882	28.8362	25.1578	26.0114	27.335	22.769	27.5059	15.8925	15.532	16.0677	16.0284	17.1957	20.6597	20.0724	25.4478
Tab2	49.9001	33.4834	15.9334	24.5698	34.8708	44.2162	28.7364	23.3448	35.3763	20.0173	28.171	25.5916	30.126	35.882	18.7328	21.7232	30.6314	28.0096	16.6532	20.2316	56.1361	43.9955	34.2809	23.2792
Ppil4	49.7516	40.8984	33.7363	28.4127	66.9678	45.8002	32.5532	33.1037	60.8404	81.213	39.9089	49.2747	66.2272	31.185	30.7535	30.8157	49.2153	41.1371	38.7707	31.7765	40.9421	40.8912	26.5226	36.3793
Cnih1	126.087	137.062	172.42	154.978	114.079	177.691	181.124	201.157	125.817	161.981	163.196	168.211	128.984	173.866	165.305	155.182	91.702	90.1377	127.176	133.383	101.9	88.9008	134.011	126.044
Eps8	35.6429	48.0238	208.366	126.818	78.2392	96.2838	181.219	185.849	87.7742	50.774	128.178	80.4184	108.84	105.49	214.572	221.302	57.8024	38.5376	136.023	209.265	30.6611	62.7283	123.817	211.504
Med22	121.557	127.851	66.3253	76.2292	143.006	88.2946	59.5862	62.0933	120.758	81.4037	64.0499	67.2755	134.172	91.5531	82.6527	57.789	121.885	133.939	70.8411	70.7266	130.378	127.651	56.8793	60.5879
Surf1	25.3213	29.2546	37.5603	28.6017	38.7013	35.676	41.2277	28.9896	32.4368	67.5504	48.1646	39.1682	25.7967	36.96	44.7044	32.2614	35.5658	30.8691	45.6011	43.6577	25.748	38.3221	39.4682	33.8567
Med28	85.0975	100.334	46.5679	54.9354	132.483	111.574	48.2304	55.9701	98.9169	111.906	64.7542	60.3788	127.231	95.3261	53.1715	52.4247	81.9615	95.2717	51.4557	52.4565	89.8906	72.5229	57.5559	52.1348
Qdpr	257.52	578.545	174.715	317.076	136.93	243.396	106.113	76.9708	170.866	208.625	135.103	107.094	129.413	410.564	211.414	464.899	695.231	523.604	713.615	307.958	327.991	295.497	504.155	342.461
Tnr	58.7366	116.555	63.8185	28.6647	136.005	57.0265	38.6726	11.3854	376.082	84.5175	234.172	36.6524	193.171	369.292	75.1507	119.915	34.0919	26.3849	25.5652	17.2053	122.28	72.9511	87.1908	58.9504
Sqstm1	330.885	410.201	582.397	609.519	521.83	483.761	536.938	574.243	472.299	533.54	597.03	693.619	419.582	487.025	596.468	635.678	499.074	474.084	625.73	625.33	378.669	429.785	554.449	562.596
Nfe2l2	133.438	93.9042	119.097	133.496	100.694	122.937	126.364	144.183	83.6043	93.986	99.5376	133.597	106.765	109.032	154.864	147.078	164.948	215.564	131.274	177.881	146.027	156.286	80.2895	116.086
Rxrg	15.8908	12.5128	8.20038	9.19791	3.61036	12.3971	12.3336	8.65862	18.7306	33.7434	29.8926	34.874	1.89629	2.4255	5.70321	3.95658	4.22944	5.97885	6.83041	9.41526	24.9292	11.989	25.0792	5.26659
Rxra	30.9648	15.5252	21.6694	24.8847	20.7376	19.9042	20.8189	21.6705	11.8605	7.49854	10.4859	20.9938	28.3371	13.783	18.6451	18.946	55.175	57.6439	31.2247	39.5105	47.2199	73.8075	33.4239	45.0094
Adamtsl4	13.0691	31.9193	7.98793	12.1589	22.1905	18.5956	3.46981	1.19594	11.2452	5.71923	8.64694	4.64119	27.5857	30.4535	8.55481	16.0926	36.2707	39.6424	40.8523	28.1337	27.2947	14.237	25.395	15.0917
Fcrls	1066.69	114.875	12.6192	17.1988	297.283	3.09926	3.43827	0.574052	286.189	33.9341	3.13011	5.98583	394.858	700.739	3.55354	39.1474	2102.55	2758.26	39.226	130.076	1975.5	2004.95	12.6298	64.217
Prpsap1	90.8152	85.0409	92.2861	96.704	124.998	102.482	122.863	112.753	103.77	102.755	106.502	87.4018	138.608	113.806	107.922	92.1428	99.456	99.4309	118.394	113.207	80.8833	95.1094	115.427	104.225
Fam184b	2.82173	7.47294	7.64802	6.86693	2.5977	16.185	9.52621	13.5859	4.6143	15.1242	12.2074	9.75951	1.18071	2.233	12.5032	9.16862	2.49922	0.844838	9.62762	13.8427	8.46136	1.55215	9.60768	12.1264
Ncapg	28.9599	58.1036	1.912	8.25292	23.8196	13.3613	0.977856	1.81783	22.8664	43.4026	5.6342	9.88964	29.5178	5.1205	4.2116	1.9022	7.49765	2.92444	4.94391	3.19446	5.00403	0.321135	11.5022	3.54056
Lcorl	101.137	124.781	72.1038	54.6204	94.8821	48.2797	46.8109	23.4883	140.206	69.8381	102.003	55.8678	88.2313	226.38	64.0075	99.219	69.4654	82.2092	62.0591	52.8488	67.8729	56.2521	49.4367	54.6575
Lta4h	58.6623	82.7817	68.6622	78.8752	91.624	82.3716	70.4688	80.0324	71.8805	61.8948	66.5149	92.5635	76.3169	57.4035	78.792	54.9737	75.9377	68.5618	67.2632	62.4322	44.8543	55.7169	62.6078	59.4372
Dstn	250.466	286.579	115.995	150.442	486.342	222.527	116.333	137.055	298.801	212.247	109.554	177.016	624.918	280.357	132.139	151.035	239.797	210.754	199.968	154.455	156.581	173.466	139.424	125.956
H2afy	187.274	224.826	87.7398	137.339	212.615	249.732	108.637	171.067	157.638	177.36	125.518	87.8356	206.911	126.858	110.73	81.4524	102.083	130.04	104.473	99.2526	134.29	134.127	109.158	95.9493
Gtf2ird2	13.4404	12.1073	15.9334	18.4588	8.54159	1.72181	5.70942	5.78836	16.8849	29.041	7.19926	7.33048	13.8465	8.73951	4.29934	8.52187	20.0578	13.7124	7.74113	11.657	13.4654	12.0426	4.1498	8.93993
Bola1	14.7027	29.0228	21.4994	17.3248	27.7382	49.9326	26.4652	28.7026	16.4064	48.1051	18.6242	35.8716	19.1418	15.015	16.4516	13.6959	11.7271	11.8927	14.3113	17.7097	13.8293	17.5018	21.6962	17.1717
Gatsl2	42.5487	75.7722	48.0126	48.2575	52.8786	66.462	40.6914	40.1836	51.0649	25.2917	63.3457	66.7117	67.1574	37.6915	64.4901	44.4355	31.7849	25.1502	40.7222	37.0446	59.1385	39.4996	49.9329	46.1159
Fcgr1	98.8348	11.9335	1.06222	0.125999	21.1779	1.17083	0.189263	0	31.6507	0	0.313011	1.08439	43.1854	69.531	0.219354	3.72832	137.841	180.925	1.95154	10.9284	152.214	169.827	0.315745	6.94836
Ncf1	136.26	11.6439	0.892269	1.25999	32.5373	1.30858	0.283894	0.0956753	55.9868	0	0.899907	1.30127	42.8634	78.078	0	3.04353	201.668	238.179	3.70793	11.657	217.175	188.827	2.7966	7.08113
Adss	53.1674	47.7921	29.7848	29.8617	55.3883	56.8887	20.5034	34.1082	63.8482	54.841	43.1956	59.9884	53.6329	33.957	29.7883	27.9624	32.4898	34.8983	25.8905	26.2843	45.2182	34.3079	40.1899	23.766
Il17rb	2.07917	2.78063	1.57209	5.16595	1.23281	0.757598	0.473156	0.669727	0.44434	2.09705	1.76069	3.99055	0.751362	1.694	4.03612	2.05438	4.87027	4.09421	6.83041	2.57799	2.09259	3.05078	2.93192	3.36354
Cacna1d	14.777	8.28396	5.65104	3.59096	5.67972	11.2262	4.16378	8.84997	5.127	7.24436	8.37305	6.41959	7.04849	6.5835	4.5187	2.96744	6.216	5.45895	2.99237	3.69885	14.1023	17.0201	5.86384	2.74394
Chdh	1.33661	16.6838	0.467379	11.0249	2.5977	0.964216	3.91143	2.96593	0	0	1.72156	1.73502	0	0.962501	8.1161	5.85879	10.7659	2.53451	12.3598	7.56584	3.54831	7.8678	12.1788	5.3551
Actr8	65.3453	53.4113	51.3692	47.1235	56.0047	40.4282	40.2498	40.0401	58.3452	53.9514	44.4476	52.0073	60.3594	55.5555	53.8295	58.0933	66.069	53.8097	58.7415	66.5233	43.2166	43.6743	40.3252	45.8503
Stk32c	1.41087	3.8813	1.40214	3.14997	3.56633	1.30858	1.16712	0.669727	4.37504	2.92316	4.53866	0.303629	1.03759	0.462	1.00903	0	0.833072	0.714863	0.260206	1.40108	5.45894	1.60567	5.32257	0.354056
Fnta	79.3797	121.131	100.486	101.681	133.672	140.018	110.624	86.2991	211.574	98.4978	137.216	114.945	107.91	284.169	110.423	166.823	149.633	161.624	155.733	127.947	107.632	130.595	111.548	115.998
Skiv2l2	78.4887	80.6962	53.4936	63.6924	74.5848	40.3593	36.0861	37.2655	68.0182	148.7	67.2583	60.5957	75.2435	87.2026	64.6217	69.6587	86.6395	91.1125	63.2951	55.9872	75.1514	72.3624	59.6759	58.3308
Lbp	1.03959	5.85091	1.23218	9.07191	12.284	39.2573	1.54564	23.2013	11.1769	77.146	3.87351	57.5594	10.0539	1.7325	0.745804	1.97829	1.02532	2.0796	1.75639	7.34166	2.91144	0.695792	5.86384	3.49631
Celsr1	8.68796	25.3733	7.05317	80.5762	4.93123	17.9757	22.333	39.179	2.66604	8.57884	9.42946	15.0947	6.86959	5.3515	20.8386	14.1524	1.15348	1.68968	13.1404	16.6448	6.00484	8.83121	31.7099	26.333
Fli1	113.389	14.1928	7.26562	1.44899	95.5426	15.5652	2.27115	1.38729	62.4127	4.57538	0.860781	3.20979	143.081	93.5551	8.90578	11.2991	126.371	139.658	10.7985	14.9635	140.113	181.12	11.0962	12.1707
Stard13	24.653	24.4464	19.12	26.7117	55.3442	9.0223	17.7276	19.2786	55.3374	2.85961	15.8853	18.3479	56.4595	44.198	33.956	38.3484	20.8268	23.4605	19.4504	19.7272	16.5588	17.6089	12.5396	22.8366
Tenm1	22.2026	15.2355	4.16392	3.59096	8.62965	10.9507	7.16043	2.10486	14.3898	35.5228	28.5623	22.7288	3.57791	5.621	2.8516	0.570661	2.62738	0.194963	0.910721	0	19.7432	16.6455	16.5541	4.07165
Camk1g	5.56921	8.05224	2.80427	2.26798	8.40951	6.2674	6.24566	4.59242	13.9796	24.1479	17.1374	19.172	3.75681	1.386	4.38708	0.0380441	0.76899	1.10479	1.23598	2.52195	4.18519	8.67064	8.38981	2.03582
Diexf	5.34644	13.1501	4.33388	2.70897	9.95051	6.81838	4.88928	5.78836	7.96394	0.571923	7.35577	2.77604	7.40628	4.1195	2.67612	4.56529	3.52454	1.81965	2.53701	4.65159	4.6401	4.54941	4.37533	3.27502
Hsd11b1	7.42561	16.4521	103.248	44.0996	20.1652	81.063	223.141	128.922	19.551	29.1681	126.065	58.4703	6.58336	18.5185	87.5223	124.747	8.65113	5.00404	100.895	138.875	10.8269	21.2484	88.2283	144.676
Syt14	8.24242	13.0921	10.6222	8.94591	6.03195	10.9507	8.10675	3.10945	11.9288	21.8602	5.43857	15.702	10.2686	4.6585	9.69545	7.64686	5.44701	3.70429	2.08165	4.59554	7.27859	1.92681	8.25449	5.57639
H2.M3	25.3956	0.637228	1.69956	0.755992	21.5301	3.58137	3.50136	3.3008	14.7316	1.39803	0.97816	5.07494	20.8234	14.9765	0.833546	3.30983	29.4139	51.2751	3.44773	5.32411	45.3092	30.4543	2.16511	3.40779
Lonrf3	8.01966	4.75024	14.0639	9.7649	5.72375	12.8103	10.5356	13.4902	4.85356	4.44829	12.4813	5.89908	4.32927	4.5045	17.1974	10.1958	1.98656	1.42973	7.09061	8.2944	5.73189	3.63953	6.76597	11.7281
Atp5e	56.0633	102.13	59.7395	44.0366	119.318	160.955	78.7648	81.6589	104.796	136.118	69.4103	81.763	89.1258	78.617	61.3314	50.1421	39.6671	41.0071	38.9008	42.3687	67.145	60.3733	69.6444	43.1064
Nelfcd	35.4201	63.1435	57.0627	80.7652	71.4588	85.6086	52.9304	72.5697	61.0113	107.649	50.7078	70.7022	69.0179	44.968	52.5573	59.539	51.0737	58.0988	59.9124	62.6003	44.4904	63.5847	46.6401	51.7808
Ctsz	425.339	166.664	199.401	219.805	303.271	207.995	272.065	264.781	296.375	191.975	184.051	241.429	259.148	436.128	207.904	207.226	763.671	1050.33	228.786	312.161	826.12	868.991	173.705	245.582
Slmo2	30.445	59.8994	37.5603	38.3666	48.1675	54.9603	52.962	47.5506	52.979	74.1593	45.6214	44.0262	46.6918	49.896	47.3366	46.2996	38.7058	43.5416	51.0004	53.8015	30.6611	32.6487	38.2503	44.6111
Sertad4	15.2968	9.67428	1.78454	5.22895	7.66102	10.5375	1.86108	0.382701	10.7325	15.569	15.7679	4.38094	9.62458	1.232	1.66709	0.152176	5.63926	1.81965	2.73216	1.6813	10.8269	3.37191	9.87832	2.38988
Ube2a	55.6921	60.8263	56.6378	45.9265	56.1368	52.3431	59.2707	53.5782	52.0903	54.7775	56.4203	63.7621	53.0247	55.9405	64.6656	70.0391	63.698	63.7527	56.855	61.2552	51.3141	51.4886	52.3686	44.5226
Slc25a5	392.369	397.456	483.737	434.696	397.624	470.193	574.538	483.352	438.632	623.777	552.465	562.061	444.412	374.451	497.451	476.388	355.914	421.899	393.041	465.719	319.985	390.928	354.176	363.528
Ppdpf	40.024	78.3211	48.6499	45.2965	96.7754	106.821	63.8761	67.5946	91.8758	92.6515	61.0372	79.1605	63.0428	96.8276	51.4166	58.0172	52.4836	47.7008	58.8716	61.0871	41.124	52.3985	64.1414	48.1074
Kcnq2	40.4696	25.4891	8.54029	10.7729	22.1465	20.4551	9.52621	1.62648	30.4202	46.008	38.2656	19.7359	12.3796	3.6575	4.38708	0.152176	8.07439	4.48414	10.4082	2.97029	67.327	28.1528	45.6929	7.92201
Eef1a2	7.72263	4.8661	2.84676	2.20498	1.93727	7.7826	3.12283	1.43513	10.254	13.7897	8.09917	4.64119	2.61188	1.2705	1.44774	1.33154	4.67802	2.01461	1.17093	0.616476	14.7391	10.0087	10.3294	2.21285
Col20a1	2.07917	4.46059	3.22916	0.818992	1.10072	8.74681	1.98726	0.287026	13.3302	0	8.8817	1.08439	4.50817	31.185	3.72902	14.0383	5.44701	13.2575	3.05742	4.98785	3.45733	11.882	4.96171	4.11591
Pls3	145.393	113.021	134.435	107.54	427.388	121.904	97.691	98.7369	239.431	102.311	120.118	102.54	589.246	157.735	122.663	78.7512	166.871	173.972	141.032	124.64	134.108	152.485	114.931	119.671
Mpped2	89.9241	70.7323	35.0109	33.0117	115.047	86.0907	45.2337	33.1037	68.5309	88.0126	59.3939	43.9395	71.9876	24.332	36.8076	32.6799	22.7493	10.9179	28.6227	26.7326	35.8471	23.4428	38.1601	22.1728
Nkap	48.2665	57.9877	23.5814	29.4837	36.588	32.3701	22.3014	22.4837	34.6585	55.9849	27.0363	37.8669	39.679	45.892	27.2877	23.6254	48.6386	46.5311	29.1431	26.7887	38.2126	35.753	29.8605	19.7829
Ndufa1	49.2318	78.8425	42.1916	34.2717	93.2531	121.698	60.911	56.4006	76.6315	107.776	69.0972	65.02	79.0003	51.8595	41.107	32.6418	33.9637	32.1688	37.925	35.1951	53.4976	58.393	59.9014	39.6543
E2f3	21.3115	21.8975	18.9926	17.1988	34.4305	11.5706	17.5383	16.8867	23.7551	12.5823	25.7061	9.10887	21.7895	31.3775	16.2761	12.7448	13.201	15.0771	8.32659	12.2735	16.2858	26.9753	13.983	14.6491
Cr1l	79.8995	48.4293	65.518	47.3125	104.392	54.6848	82.9916	52.8128	73.7604	54.2691	64.1673	54.8701	124.869	71.3405	80.4152	54.5172	81.8974	92.3473	63.9456	59.0135	88.7988	96.4475	53.9474	54.8345
Ppfibp1	96.9042	50.8624	34.1187	12.5369	153.484	61.3654	12.8068	4.20971	167.482	12.3281	39.0873	6.63647	245.695	160.93	33.298	32.6799	69.8499	83.6389	36.9492	21.5206	80.7014	58.6606	67.344	28.3688
Cd34	207.323	52.6582	47.1628	5.29195	446.981	32.6456	20.1249	0.239188	256.35	20.7163	14.3203	0.520507	398.007	173.327	58.7869	9.3208	248.127	289.974	66.8729	44.2742	200.707	218.96	53.9022	26.333
Plgrkt	37.0538	26.8794	22.5192	18.3958	32.1851	32.3012	32.2062	27.4588	28.0276	36.2853	20.8153	27.8905	28.4802	23.023	25.7961	20.2775	20.1219	22.6157	27.1915	23.37	26.9308	29.0627	18.9447	20.6238
Cd274	12.4008	2.54891	4.67379	2.20498	5.1954	5.44093	3.46981	4.35323	2.01662	1.65222	1.44768	4.90144	5.58154	9.50951	1.97419	0.0380441	9.09971	9.22823	1.30103	2.0736	1.63768	4.81702	1.75915	1.8588
Gtf3a	10.0988	11.9335	7.43557	8.56791	13.9131	8.2647	5.61479	5.64484	14.9367	18.1744	9.19471	7.33048	13.9181	13.2055	8.02836	7.49468	13.4573	10.528	10.5383	7.62188	7.00564	10.9721	10.7353	7.8335
Mtif3	14.1829	17.4948	10.1124	9.26091	26.2852	22.8657	18.043	15.9299	19.2775	19.3183	15.8853	17.5237	21.0023	11.2035	14.2142	13.5817	24.6718	18.3915	14.3113	15.58	17.8325	18.7329	16.6894	14.3393
Lnx2	25.7669	18.4796	12.8742	8.25292	66.3074	33.9542	8.8638	7.60619	34.3851	23.5124	6.72974	9.239	75.4224	22.253	16.8903	14.9133	18.1994	23.7204	10.2781	13.6745	17.4686	31.0965	12.7651	16.0653
Dyrk3	1.93066	13.9032	19.0351	26.5227	6.69238	20.2485	16.2135	26.8369	8.23738	13.2178	11.464	31.7076	6.79803	3.0415	27.6825	11.261	2.94779	2.27456	12.9452	12.8899	1.72867	1.6592	15.2009	11.5954
Mapkapk2	110.419	17.9582	29.7848	94.436	34.7387	42.0122	33.6887	74.4354	52.3637	23.3217	12.2466	12.1018	123.366	21.791	18.6012	47.8594	117.527	117.107	71.1013	80.6462	82.0661	142.851	67.8402	81.7871
Lamp2	625.013	326.087	696.819	487.048	314.058	368.675	589.616	484.452	355.711	351.033	511.656	539.159	377.183	512.435	744.62	651.2	760.339	816.048	635.163	713.43	574.554	514.083	407.266	568.039
Atxn10	196.704	252.458	229.865	265.92	230.183	241.949	260.204	281.764	242.849	396.47	315.007	371.642	174.745	205.475	279.106	232.525	152.004	150.576	228.331	209.658	152.486	137.017	231.712	214.912
Foxred2	10.1731	30.0076	88.0797	70.6223	12.196	32.3701	69.0493	87.6864	12.4415	67.8682	70.271	73.8686	4.65129	12.166	82.0823	70.6478	4.48577	4.80908	39.2911	78.6286	5.91385	10.4904	30.8528	63.9957
Eif3d	52.5733	96.9745	86.89	92.1051	101.486	65.6355	74.3486	67.7381	89.0389	93.0328	72.1882	81.6762	89.412	76.6535	75.1069	71.1424	74.4638	57.9689	81.5746	74.9298	64.7795	61.7114	78.2597	75.1927
H3f3b	1035.58	1198.45	375.475	491.332	1372.77	953.127	361.838	440.298	841.614	1070.45	356.598	456.355	968.29	596.327	371.542	338.668	639.607	684.838	459.133	377.283	542.801	482.184	342.809	308.25
Nup50	71.1373	92.0505	70.8291	59.2194	76.302	83.8868	43.972	43.3409	64.19	58.0819	64.8325	74.6494	59.0713	59.213	56.9005	53.1095	57.8024	53.4197	52.8869	52.2323	40.4872	56.7873	49.6622	53.6838
Ift27	27.0292	74.0922	90.3741	98.153	43.8967	132.442	115.324	113.854	46.143	99.5146	77.7833	112.516	42.112	39.809	92.8746	79.5502	27.171	25.5401	63.2951	86.6989	21.4718	25.102	66.8027	67.8461
Pacsin2	110.493	39.624	30.5071	39.5636	74.1445	34.0919	24.9196	34.778	71.778	22.4956	29.5013	37.4765	98.2852	95.9806	39.2205	42.5333	143.545	171.957	37.1444	43.3775	165.497	138.088	46.0537	50.3203
Cmah	0.742561	0	0.127467	0	0	0	0	0	1.40138	0	0	0.997639	0	7.5075	0	0	0.320412	0.974813	0.130103	5.21202	0	11.2397	0	4.24868
Ttll12	26.5094	43.3894	42.0216	40.0046	54.3316	38.8441	41.417	36.7872	48.5014	28.6597	34.666	65.5405	54.7063	53.669	50.3637	48.7345	22.1725	25.4751	28.8829	30.0952	37.0298	17.5554	38.1601	34.2992
Scube1	8.53945	9.61635	11.2596	15.5608	23.3353	15.2897	8.64299	12.6291	26.7629	5.97342	7.31664	1.90853	14.8841	5.852	9.34449	8.14143	9.42012	1.75466	5.98474	7.17353	17.6506	7.33258	8.07406	11.6839
Tox4	121.112	84.7513	81.154	74.0242	116.897	68.6659	45.5492	62.1411	105.548	98.1165	82.5567	68.6202	144.333	120.929	82.1262	83.2024	157.322	158.05	80.5337	81.5989	141.114	124.975	68.6521	66.0758
Mrps18c	20.2719	38.6971	22.8166	17.4508	32.2291	38.4997	29.6196	25.928	28.9505	42.1952	24.6496	33.1823	22.4693	27.8355	22.3303	16.5492	13.201	18.7814	20.5563	18.5503	23.0185	19.1075	18.2681	18.1011
Sulf1	7.64838	10.4274	10.8772	8.94591	29.2792	3.92573	6.68728	8.94564	27.6174	13.7897	9.6251	24.8976	20.7161	2.31	14.1703	5.51639	1.85839	1.49471	5.13907	3.13842	11.4638	5.7269	11.1864	4.55848
Srsf6	107.077	96.569	32.4616	38.8706	110.16	60.2635	31.4491	16.4083	113.648	82.5475	52.8207	35.3511	96.4247	91.2451	42.2037	50.4084	99.3278	94.5568	59.1318	47.4686	83.8858	57.0014	40.3252	36.6891
Plcg1	66.8305	26.7056	60.2494	61.1094	62.0806	40.3593	34.635	47.9333	80.2204	5.40149	29.1883	13.4464	133.921	17.5945	40.5805	61.8216	57.8665	72.5261	55.554	56.6037	81.5202	68.5087	54.7142	62.491
Kctd2	28.2916	14.7721	4.71628	38.0516	10.9632	4.61446	7.82285	21.1442	6.63092	6.41824	2.30846	3.42667	26.1903	4.312	2.76386	13.81	55.3673	41.3321	43.6495	33.8501	36.8479	45.6011	40.4605	36.2023
Kctd5	71.1373	92.5718	320.579	169.027	86.4726	130.1	280.298	174.177	106.129	137.897	225.486	216.097	68.6601	116.193	310.211	249.759	79.2059	83.249	229.241	281.225	55.4083	59.3029	157.512	242.75
Etaa1	17.5244	17.0893	8.8802	11.7179	16.0265	12.4659	12.8068	9.18483	13.3986	10.8665	8.52956	4.38094	15.7786	5.3515	10.3535	7.26642	13.3292	8.8383	9.43246	5.77245	11.0999	10.1693	8.61534	10.0021
Matn4	95.8646	55.265	18.6102	4.59895	50.3249	15.2897	18.5162	3.10945	165.397	4.25765	48.4385	3.3833	125.477	78.8865	13.7754	15.4839	22.3648	5.97885	16.7833	7.06145	57.2279	11.0791	28.1013	5.26659
Sdc4	49.8258	93.9621	366.128	306.807	69.3454	222.045	421.015	358.256	43.7162	150.479	288.557	317.249	44.9744	84.8925	412.167	333	35.758	31.454	199.773	237.679	44.3084	68.0806	209.114	311.26
Il13ra1	180.071	31.34	24.941	9.5759	166.825	37.7422	24.0048	9.99807	109.068	23.1946	12.8335	19.8226	211.812	82.5055	29.8322	21.6471	245.82	269.308	23.4185	30.7677	207.531	206.811	13.4417	23.412
Nbr1	204.575	219.091	206.794	230.074	218.383	102	133.335	184.079	228.425	201.444	186.789	259.516	224.729	235.158	224.75	185.959	290.614	268.528	301.318	229.329	243.287	198.889	237.35	216.594
Cyth1	64.1573	143.202	70.7017	85.0491	80.925	45.1115	45.8962	65.7768	94.7127	80.9588	64.7151	73.2614	50.1623	126.165	70.1933	93.208	139.892	122.242	132.965	92.5274	79.7915	81.6217	93.7313	80.9019
Rnd3	138.339	160.06	89.2694	143.576	181.795	83.8868	74.3486	91.3221	95.5331	149.59	57.3593	121.538	185.05	26.411	139.597	67.7565	45.819	25.0202	84.632	102.223	22.3817	10.7045	65.675	58.7734
Brca1	13.9601	30.1235	5.60855	7.30793	19.5048	8.88456	7.19198	2.58323	15.7228	10.9301	17.4504	5.98583	14.5263	34.496	4.43095	7.41859	3.07596	3.18439	7.93628	4.48346	3.82126	7.70723	5.77363	7.78924
Cntnap1	11.3612	10.8908	2.33689	1.07099	3.87454	13.3613	2.74431	1.05243	8.33992	20.6528	20.0718	5.89908	0.357791	2.1945	1.22838	0.228264	2.05064	1.23476	0.260206	0.784605	16.7408	11.6144	5.27746	2.21285
Nt5c3b	27.4005	35.9744	38.495	37.2326	37.6006	43.3897	50.4069	42.0015	32.8128	69.7746	39.2829	53.3086	24.938	17.1325	49.1353	33.2886	17.6868	18.0665	36.0385	37.9413	12.1007	17.0737	25.7558	34.2107
Coa3	51.5337	76.2935	49.6271	57.4554	84.2712	127.965	75.8312	71.1346	74.068	103.518	73.9098	84.8427	70.3418	71.2635	62.1211	57.827	54.0215	56.4092	53.8626	53.6894	59.1385	69.4186	67.9755	50.099
Med24	64.3058	59.0884	68.3648	72.9533	64.8545	67.4262	62.4251	69.6038	61.6949	77.4638	72.7751	92.4768	57.998	49.4725	66.0256	39.9082	41.205	49.0656	58.156	51.6158	59.5025	59.7846	45.5124	67.0494
Psmd3	148.141	177.265	143.188	156.049	191.657	175.005	131.033	143.082	195.988	168.844	159.205	172.678	172.706	224.802	147.274	121.779	181.353	171.112	170.5	160.676	140.386	162.387	138.206	155.121
Exosc10	42.1775	60.0153	48.8623	57.9594	60.2755	41.6679	36.8116	44.5369	54.0386	63.3563	40.9654	57.4727	69.2326	50.0885	52.645	49.3051	81.2566	69.2767	63.7504	60.7509	75.5154	72.737	56.2478	50.4531
Glod4	104.478	170.719	67.8124	109.052	107.827	96.9725	48.5143	48.029	108.419	150.861	97.3856	95.2094	88.2313	173.52	77.6953	106.067	155.464	140.698	147.667	103.176	110.999	118.392	118.45	95.9936
Vps53	41.1379	43.4474	48.225	48.2575	50.8973	57.1642	40.6599	38.1744	60.4986	52.6169	57.2419	66.5382	48.6238	48.741	54.1805	36.9788	52.2272	34.5084	63.3601	45.1708	36.7569	54.0577	57.4657	49.7007
Taok1	120.072	106.649	65.433	71.3153	89.2464	90.9118	66.3681	41.4752	117.101	98.8791	95.8988	79.1171	108.733	91.9381	62.2966	66.1586	36.0144	28.5945	30.2489	28.0216	113.455	99.5518	66.3967	57.4899
Dnttip1	27.0292	30.9924	27.2779	36.0986	47.9914	35.4005	37.0324	33.6299	39.683	39.0814	32.2793	32.3582	29.8756	26.719	33.4296	27.4678	25.2485	37.5628	28.8829	40.0709	23.4735	41.2123	27.2894	26.864
Acot8	9.72755	6.19849	10.6647	13.9859	9.37814	11.4328	13.7846	14.6862	10.1856	16.4587	6.3776	15.1815	10.3759	12.1275	12.4593	10.9186	8.45889	6.7587	9.88782	10.9845	4.91305	8.24246	9.47236	8.58587
Mpp2	49.2318	124.839	129.252	85.7421	45.878	59.988	64.3493	71.0868	104.146	121.502	112.136	104.058	41.8974	145.376	117.442	143.692	93.8168	89.6828	111.758	108.668	59.3205	69.6327	113.668	111.439
Vtn	884.316	476.241	60.5468	17.8918	3486.16	1371.32	4.47921	4.35323	1858.13	424.43	19.1328	2.86279	1946.99	201.971	43.3005	4.41311	314.196	406.497	76.4355	73.8089	537.706	242.778	44.5201	22.7039
Nlk	45.9645	39.9136	9.2626	11.0249	36.676	21.7637	9.40004	8.56294	31.5481	21.0976	26.6842	16.4827	28.1224	44.4675	8.29159	7.49468	10.7659	8.51336	4.94391	5.43619	31.116	33.291	23.9966	12.6133
Traf4	59.6276	35.9165	40.492	34.2087	57.0614	43.3897	45.3284	43.6758	123.424	16.7129	42.2956	11.1909	118.178	47.971	35.9741	28.8374	24.7358	12.9975	38.9008	26.2843	38.2126	28.0458	43.4375	25.7134
Aldoc	166.408	1046.91	4611.25	4648.03	342.985	3501.89	5574.41	5562.37	356.771	1922.55	3155.31	4225.48	207.447	597.135	4488.38	3568.46	471.967	297.058	4127.97	5527.71	294.419	541.647	2805.35	4016.46
Rpl19	89.033	120.262	49.7971	56.0064	144.547	123.488	60.5325	58.2184	121.817	139.676	58.8461	79.5508	123.796	97.2896	48.9599	42.267	70.5548	72.916	52.7567	48.1411	110.362	91.2558	82.8155	46.1159
Nek8	3.41578	2.1434	17.5904	16.0648	9.55426	19.2843	28.2632	25.2583	7.0069	9.02367	15.4941	22.7722	8.909	1.7325	18.0748	16.9677	5.70334	2.72948	11.6442	15.6921	0.0909824	3.31839	11.5473	15.844
Cacnb4	50.4199	59.9573	17.8879	17.5768	19.1085	42.2877	13.2484	7.17565	64.4976	129.826	72.11	50.8796	9.5888	52.668	8.86191	24.7667	25.0562	23.9154	16.5231	14.5712	46.401	37.1981	35.6341	19.5174
Plxdc1	72.1027	27.8063	3.78152	0.692993	146.968	54.7537	0.346981	0.717565	79.1267	12.0104	3.59963	2.29891	88.3744	20.79	2.32515	0.875014	69.0809	86.3684	4.09824	3.81094	112.818	95.4305	7.44257	1.8588
Arl5b	48.2665	44.8956	26.8106	19.1518	55.0801	44.6983	23.7524	27.1718	39.6146	19.2547	36.0746	17.784	41.3964	39.347	28.1212	22.5982	14.8031	13.7124	14.2463	8.85483	26.9308	23.8175	10.149	14.5163
Zfp207	193.957	190.647	121.731	126.629	187.959	125.21	129.046	120.12	163.791	160.647	151.732	145.178	193.637	169.862	166.753	166.329	197.694	182.29	170.045	153.39	136.747	110.524	131.485	129.319
Psmd11	149.032	142.334	144.675	137.717	175.147	180.722	141.379	129.736	160.373	151.369	135.769	163.743	131.309	141.103	169.473	138.404	69.0809	72.786	92.5032	107.491	112.09	114.27	103.474	120.025
C1qtnf1	8.39094	9.15291	2.97423	2.20498	37.6887	33.8164	0.0315438	0.287026	30.0442	18.1109	0.54777	0.867512	43.2212	12.8205	2.67612	0	3.97311	3.89925	0.260206	1.00878	7.82448	3.15782	2.61618	0.885141
Pipox	1.03959	8.34189	10.0699	16.8208	4.66706	18.7333	14.5417	16.8389	0.75196	17.539	9.85986	20.6468	2.18253	0.308	17.8554	8.0273	2.05064	0.584888	8.9771	10.6482	0.0909824	2.08738	6.90129	8.1433
Timp2	604.742	101.609	242.74	374.468	116.676	167.085	264.084	290.327	461.259	81.4037	117.927	74.8229	424.018	175.214	119.68	353.658	666.394	788.948	361.491	417.41	641.153	779.073	333.608	418.716
Zc3h18	32.8954	42.7522	17.463	24.5068	44.249	16.2539	11.7343	15.2602	44.6049	24.7833	20.5022	23.9433	41.1102	42.0805	18.0309	14.5328	34.3482	30.4142	18.6047	17.9899	32.2078	36.3417	32.206	17.4373
Top2b	168.264	61.6952	105.16	89.0811	131.426	67.6328	62.4566	84.864	185.939	29.041	54.0336	21.3842	237.716	58.7125	68.8333	116.605	105.608	95.4017	84.5669	77.5078	112.545	105.386	94.1372	107.722
Rarb	17.0789	16.1045	16.4857	16.8208	20.9137	20.8684	19.9672	26.2629	32.9153	65.3898	49.5732	45.154	12.7016	5.313	20.6193	16.435	4.7421	3.24938	12.2297	11.7691	25.657	17.4483	31.3941	16.7734
Igfbp4	64.7513	20.5071	11.0471	6.29994	106.286	145.528	10.6933	11.7681	81.3484	68.313	17.7243	22.7288	106.658	111.573	14.3896	29.9787	58.3151	45.4913	9.10721	41.2478	58.9566	79.9625	19.1251	47.4878
Cdc6	7.57412	19.5223	2.63432	6.92993	19.9891	10.7441	2.87048	3.87485	10.6983	18.238	2.23021	9.19563	11.3778	3.542	7.23869	0	3.90903	3.44434	6.04979	2.12964	3.91224	1.98033	3.69873	4.73551
Suz12	49.7516	29.5442	20.1398	37.8626	22.4107	19.4221	20.4088	21.7183	30.6594	18.4286	14.4376	11.321	44.6523	14.8995	11.889	20.0492	29.4779	35.5482	28.4275	26.3403	41.5789	43.6743	29.229	24.1201
Atad5	19.9749	22.4188	6.33086	8.31592	26.7255	9.64216	4.19532	11.6724	8.13484	23.5124	8.72519	9.02212	12.7016	8.89351	6.58063	4.60333	1.79431	3.57431	7.28577	3.47468	5.27698	3.80009	9.60768	8.54161
Crlf3	86.4341	37.944	59.3996	56.5104	47.8593	42.4255	47.4103	56.5441	35.9915	34.8237	48.9863	50.6627	45.5468	45.1605	57.3392	72.5881	78.6933	87.8631	40.8523	58.8454	61.0492	68.9369	27.0639	37.7955
Tnfaip1	124.75	79.3059	88.1647	86.4981	380.057	96.5593	83.2124	92.1353	204.601	127.475	84.5522	111.779	316.86	115.5	92.6552	57.6748	104.39	148.431	97.0568	97.5713	106.904	99.0701	62.1567	64.04
Abr	127.423	152.935	399.609	351.725	225.736	173.972	335.594	366.245	236.184	204.24	386.843	382.443	207.805	201.625	451.255	400.642	125.538	120.487	248.367	343.825	170.046	179.247	270.955	393.534
Rab11fip4	27.9945	39.0447	74.7381	103.823	26.4613	52.2054	62.5828	71.5173	26.4895	62.9115	90.6168	72.177	20.5014	13.013	84.7146	72.1696	37.8727	16.1819	59.8474	55.0345	39.6683	45.1194	107.624	101.835
Cd40	1.26235	1.67996	0.212445	0	23.3793	8.88456	0.5047	0	9.53622	1.33449	0	0.347005	11.2346	4.0425	0.614192	0	3.90903	7.73351	2.0166	2.40986	1.81965	4.7635	3.42809	1.2392
Slc35c2	116.582	72.0067	99.9341	82.5922	79.428	111.229	109.141	114.571	74.3073	111.08	109.828	108.743	47.0138	90.0131	86.4255	68.2511	94.6498	116.393	72.7926	80.1418	120.37	125.724	69.8699	88.2043
Zfp334	36.0885	44.4322	37.1779	53.4865	53.7152	33.0588	35.4236	39.9444	31.719	37.2385	41.0436	47.4529	26.2619	18.326	37.2902	39.1093	20.955	15.9219	32.1354	36.1479	21.0169	12.6848	25.4401	35.0959
Elmo2	100.543	129.126	325.891	265.038	192.406	230.792	315.753	316.398	120.758	126.586	273.924	250.884	146.909	101.563	267.919	284.227	121.693	130.625	217.727	317.989	115.639	123.851	172.938	287.45
Wsb1	136.26	49.4721	22.4342	20.4748	96.4231	32.9899	73.56	72.0913	53.4575	33.108	25.9017	35.3511	56.531	33.11	25.0064	14.2665	100.609	101.965	19.7756	23.37	68.2368	77.1794	14.0281	21.0664
Ttpal	54.2069	43.0998	28.3402	38.8076	105.053	83.749	25.8659	28.2721	75.0593	40.9878	55.5986	43.419	107.48	63.371	44.5728	67.1098	51.266	41.0071	32.1354	35.5874	52.6788	31.1501	29.5447	31.9536
Rhot1	76.4095	78.3211	69.427	62.4954	80.7929	45.1115	55.4855	52.6693	90.2694	85.6613	72.3839	63.4151	85.5479	77.308	71.2901	52.7291	89.7155	86.2384	66.4176	78.0122	70.2384	58.0183	49.7525	61.6501
Rhbdl3	10.6186	11.6439	17.6329	25.3887	14.1773	8.54019	22.0175	19.2786	27.6516	7.24436	25.6669	6.07258	12.7731	13.2825	33.7805	13.848	5.25476	8.18843	16.7833	18.214	23.1095	14.6652	33.6043	19.1191
Serinc3	3992.08	956.305	653.821	641.522	1985.57	885.081	542.963	632.988	1891.52	687.133	577.584	586.221	2335.63	2238.62	606.119	741.783	4318.9	5090.93	738.334	882.625	4123.87	4278.64	555.712	744.802
Pgs1	26.5837	39.9716	30.6771	26.2707	43.4124	28.9953	25.2981	29.468	39.4437	41.1149	35.1746	33.3992	44.6166	39.0775	28.516	31.3103	47.6774	51.1452	38.2503	25.7799	57.2279	39.1784	44.5652	31.9536
Birc5	21.6828	60.247	4.92872	9.4499	38.3051	23.0723	4.00606	3.34864	26.592	63.2292	5.71246	9.15225	31.6287	7.161	5.52773	2.05438	8.71522	2.27456	4.87886	1.79338	7.46056	1.55215	6.40512	1.94731
Pigt	83.0183	130.458	182.958	140.552	96.1149	165.363	209.482	201.492	120.963	125.569	204.866	211.543	79.3581	118.696	173.158	144.415	32.2335	29.3094	75.9801	68.8211	87.798	75.5202	110.962	99.2686
Etv4	6.46028	17.8424	32.0792	44.2256	7.26476	27.9623	35.3606	52.5736	18.0129	34.8873	36.8962	42.9418	3.68525	6.699	24.9625	22.6362	6.6005	0.649875	24.1341	22.1371	4.18519	2.03385	16.5541	23.1022
Dbndd2	26.7322	58.567	37.6028	43.1546	24.3479	44.0096	32.6478	19.9005	38.1107	42.3223	37.5222	26.329	15.7786	61.523	35.0089	60.6042	64.0184	53.2248	86.1282	45.9554	42.7617	33.7191	98.8734	54.3034
Mmp9	0	0.984807	2.54934	0.629994	1.32086	0	0.0315438	0	2.66604	0	0	3.51342	0.429349	20.097	0	5.70661	3.6527	2.98943	0.845669	12.1053	2.54751	23.9781	0.360852	12.5247
Slc12a5	54.7267	38.813	17.6754	13.2299	11.0953	57.9218	19.2417	6.64943	57.1489	122.519	109.828	58.5137	4.72284	2.002	8.02836	3.38592	8.13848	5.58893	4.81381	3.02633	70.9663	44.3701	45.5575	10.843
Ghdc	28.2173	11.9335	22.4767	16.0018	22.1465	19.8353	27.9162	19.7091	18.1496	18.7464	17.2156	16.396	22.6482	25.4485	21.8477	21.1525	18.5198	29.3744	27.842	25.4997	25.2021	34.9502	20.343	22.9694
Pltp	361.256	163.652	162.945	112.895	1390.52	411.72	96.7132	165.327	674.234	296.065	89.1691	336.638	1501.04	543.043	158.33	83.2024	425.636	605.424	169.524	213.132	278.042	494.173	170.051	144.765
Slc12a7	27.252	34.2944	33.5238	31.6887	64.5022	17.5625	11.3873	32.2426	22.7639	35.8405	21.9108	25.3313	31.593	22.2145	26.147	17.3861	40.8205	29.4393	21.467	28.47	42.1248	37.0375	14.7949	32.4404
Ctsa	511.179	381.004	343.439	349.772	317.624	297.185	389.912	364.81	382.987	284.754	300.53	357.805	356.575	595.48	323.591	421.414	1081.97	1369.61	511.5	566.933	1000.72	1033.63	349.169	436.153
Zswim1	21.5343	40.2612	54.0035	57.1404	30.0717	40.0838	35.1082	39.8966	25.7375	38.0011	39.7133	45.8914	34.67	29.2985	46.3276	44.7018	20.1219	23.7854	33.5015	39.3984	22.9276	16.3779	28.0111	31.2897
Slc12a4	86.5083	137.236	526.396	386.438	143.754	145.321	393.445	356.773	208.054	207.862	436.846	401.181	153.314	182.259	467.137	404.637	95.8033	112.558	317.581	429.852	94.5307	108.811	287.283	450.847
Myo1c	71.5829	31.2821	21.202	17.7658	223.799	37.4667	24.8249	18.6567	145.094	8.19756	17.4113	23.8566	375.395	69.8775	25.2696	12.7067	80.1031	86.3034	18.995	21.3525	110.18	112.772	12.7651	22.6596
Crk	252.99	178.598	181.046	150.316	207.596	107.786	105.293	119.977	185.085	113.558	117.066	77.5989	263.37	185.339	177.238	162.182	164.243	170.592	147.342	131.982	163.495	134.609	130.809	143.216
Cox7c	63.6375	114.238	73.7609	48.3835	107.606	174.179	110.908	95.0534	86.2019	157.533	80.0135	89.7007	78.1058	75.46	68.0875	55.8867	46.9084	38.8625	60.628	55.8751	60.6852	52.5591	82.9959	71.3866
Pitpna	139.898	131.617	93.9856	101.744	199.671	102.138	78.544	93.3791	169.567	69.3933	100.672	44.46	214.138	165.512	98.841	124.556	212.177	259.885	144.219	106.874	174.504	207.346	121.697	100.773
Mlx	21.3858	29.4283	26.1307	24.1918	39.3177	27.4113	32.3008	28.3677	25.4641	47.1519	32.9836	32.3148	34.5984	29.6835	29.0425	30.0929	29.6702	27.7497	27.1915	24.7151	28.3865	23.3893	19.5762	24.8282
Fam134c	83.0183	101.435	35.9457	52.5415	88.9382	37.6044	30.2189	35.2564	80.4939	33.1715	43.2347	47.236	88.0882	109.032	41.9405	75.5175	62.8649	51.6651	37.5998	40.0709	59.6844	49.2407	49.121	54.6575
Jph2	5.64346	1.73789	2.80427	2.07898	20.7376	4.54559	4.66848	2.39188	12.2706	0	3.44312	1.99528	55.2787	5.082	5.30837	5.40226	0.961237	1.94963	2.2768	4.70763	5.64091	6.31565	1.08256	3.23077
Dhx58	5.86623	2.08547	1.5296	0.503995	11.5796	2.82377	1.29329	3.87485	7.5196	1.90641	0.0391264	0	9.0879	6.2755	1.00903	4.56529	11.2785	9.22823	1.69134	2.29777	5.91385	13.1665	0.90213	2.25711
Rab5a	111.607	103.463	142.678	129.212	103.292	87.3304	138.035	130.501	134.601	54.2691	113.036	41.7273	108.518	128.667	150.74	136.274	140.597	141.023	166.987	167.289	72.6039	91.791	128.328	141.667
Nkiras2	52.6476	46.9231	44.7834	34.8386	76.1258	63.8448	40.7545	44.9674	57.1831	42.7671	35.292	45.1106	85.7626	58.289	44.1779	45.5388	42.0381	55.1094	43.5845	42.9852	49.7674	56.5732	25.7558	36.9104
Ppp2r5c	109.602	96.8586	82.0887	76.2292	123.193	68.6659	59.6808	78.5016	100.25	100.595	89.9907	98.2457	123.545	89.6281	79.5378	83.9633	102.66	107.489	94.1945	86.2505	132.561	112.29	78.3951	73.511
Ift52	46.4843	30.8187	25.7058	23.9398	41.6072	25.5517	22.5538	35.6869	51.7485	43.4661	31.8489	42.4213	42.3625	35.112	22.9883	24.3863	30.9518	32.1688	24.7846	24.8272	23.6554	30.2402	28.823	23.0579
Mybl2	7.20284	11.3542	2.12445	3.71696	11.2714	10.6064	1.04094	0.669727	7.07526	3.81282	1.13467	5.37857	12.7016	1.232	3.99225	0.228264	1.60206	1.0398	1.88649	1.23295	1.18277	0.107045	2.7966	2.83245
Sgk2	15.2225	48.3135	15.2535	15.9388	11.6236	28.7887	3.59599	1.76999	29.3264	33.2986	19.6806	9.75951	11.4135	80.234	10.4851	30.8918	56.7771	43.8666	42.2184	22.5854	26.8398	31.1501	38.8367	27.9705
Eya2	2.22768	3.18614	2.88925	10.2689	8.54159	15.8407	3.09129	7.17565	7.5196	1.27094	0.939034	4.42431	11.5924	1.1935	6.05418	4.10876	1.79431	1.49471	5.65948	3.13842	3.6393	1.07045	8.25449	1.63751
B4galt5	20.4204	13.4976	13.9789	16.3168	13.4288	23.1412	20.8504	16.3605	13.0568	17.7932	22.5759	13.7067	15.4208	7.161	11.7574	9.6632	15.8284	13.4524	16.5231	17.7097	35.0282	24.1386	32.0707	27.0411
Gdap1l1	12.1037	29.4863	19.5874	18.5848	36.2357	19.4909	23.1216	16.5518	29.4973	31.4558	23.5932	27.9339	33.6324	9.16301	20.049	13.0111	11.2144	5.65391	17.5639	25.892	14.4662	8.93825	25.6656	18.8978
Ptgis	5.34644	1.62203	0	0.818992	26.5494	16.1162	0.410069	0	11.7921	4.00346	1.40855	0.69401	31.3067	3.5035	1.00903	0	3.01188	0.649875	0.390309	0.224173	3.18438	2.67612	0	0.354056
Cadps2	5.64346	1.1586	3.69654	15.4348	7.30879	3.30588	6.46647	5.35782	10.6983	6.48179	5.82984	1.64827	5.58154	0.539	8.20385	6.42945	5.25476	0.844838	6.37504	3.53072	7.00564	1.49863	6.17959	4.33719
Ddx27	24.059	36.8434	15.551	18.3958	42.84	47.5221	13.2799	15.9778	31.6165	30.8203	28.0536	24.247	41.3607	34.958	16.1006	23.5873	35.4376	31.7789	14.5065	22.4173	40.5781	30.7219	19.08	21.1549
Cyth3	100.914	47.039	33.3539	30.4917	199.01	36.3647	26.0867	34.2518	125.851	31.9006	29.8926	41.9442	159.646	61.677	44.8799	26.3645	69.7217	77.6601	32.1354	44.106	68.9646	81.5147	29.5447	33.6354
Cyth4	261.233	37.5964	8.20038	7.05593	86.7808	5.23431	2.30269	3.63566	83.6043	6.92662	1.87807	5.94246	75.5655	185.455	3.24644	12.4404	532.846	730.46	10.6684	48.8137	518.054	503.967	7.35236	26.7755
Rac3	8.01966	6.25642	2.42187	10.8989	6.5603	4.61446	6.37184	7.55835	12.0655	0.953205	3.404	5.03157	7.79985	3.5805	6.27353	8.90231	6.53641	5.32898	5.78958	3.64281	7.7335	11.1862	7.08172	5.6649
Rrp7a	25.0243	31.4559	19.375	26.4597	34.5186	33.1277	21.2605	21.2399	40.7084	40.0981	22.7716	40.1224	41.0387	37.6145	22.6374	22.7123	40.0516	44.4515	34.3472	33.5699	35.3921	35.0037	33.1533	30.2718
Cyb5r3	112.127	108.213	44.6134	52.8565	278.35	118.874	28.7994	38.9877	197.082	129.509	56.9289	86.7512	364.697	107.223	45.4063	26.4406	118.617	167.603	61.4736	60.1344	104.357	114.431	104.557	59.2602
Ints2	19.0838	46.1121	33.5663	37.0436	33.2418	25.9649	30.976	26.7891	38.3841	28.2784	43.939	32.1847	52.6311	49.9345	33.2541	41.43	19.2888	30.9341	25.6953	24.4909	10.099	17.2878	16.3285	27.3951
Med13l	106.186	55.265	26.5981	37.9886	68.773	45.5936	32.1746	33.0558	45.8695	26.8804	48.9471	32.4449	47.1927	40.579	34.1754	37.093	33.4511	25.995	13.5307	24.8832	68.5097	65.3509	48.309	40.0969
Hist1h2bc	26.2867	74.4398	76.2677	63.1254	46.9788	125.486	109.835	106.439	37.6663	75.2396	65.3802	80.0713	31.9865	65.219	68.614	73.0446	53.3166	56.7991	85.0873	85.4099	37.7577	59.7846	71.4036	81.6985
Mafk	30.6678	26.0684	8.24286	6.67793	65.1186	6.54289	5.52016	0.956753	33.1546	7.81628	8.41218	3.16642	98.2495	20.02	6.44901	11.5654	26.7224	26.06	13.4006	11.0966	35.3012	32.1135	16.5992	11.197
Med1	63.4889	54.7437	37.7727	41.8946	69.7417	54.7537	33.2787	30.2334	51.2358	57.5736	45.1128	36.1319	63.6511	43.274	29.8322	44.3213	24.6718	37.2378	19.6455	20.5679	57.4099	39.7672	34.2358	40.0526
Erbb3	56.5089	151.139	81.7063	82.4662	12.5482	27.1358	6.21412	1.33945	106.471	49.8844	73.049	17.9575	30.5196	306.345	49.4424	151.415	191.478	170.137	152.676	137.026	103.629	130.862	82.9959	99.2243
Stard3	125.419	104.447	88.2921	74.1502	51.0734	73.6936	72.109	66.9727	61.6949	65.4534	80.1309	72.5674	84.1525	128.09	78.6604	94.045	195.259	207.115	135.502	99.0284	164.223	162.441	94.0921	95.0199
Mfng	79.3797	34.1207	4.54632	3.08697	77.7549	18.7333	4.60539	3.3008	40.5033	33.4893	2.15195	3.51342	66.2987	43.582	6.05418	1.17937	88.4979	105.215	5.13907	6.10871	76.9711	98.6954	8.88598	5.53213
Vmp1	265.688	422.83	298.91	302.019	117.777	252.142	210.996	204.793	205.9	317.099	296.422	215.62	108.411	358.358	248.835	372.071	503.24	430.672	524.25	395.385	195.976	232.394	296.62	302.807
Uchl5	33.7865	42.926	21.5844	27.7827	41.4311	23.761	18.1061	17.3172	35.3079	50.9011	24.0236	25.8519	46.5129	26.026	23.5148	18.4894	23.7105	27.8796	19.1251	19.7833	38.0306	24.2457	24.0869	16.7734
Glrx2	56.2119	43.2156	64.7107	49.3915	58.4703	65.7044	65.0117	56.1136	42.9642	79.0524	52.4294	59.0342	48.5165	42.2345	61.1121	62.9249	40.436	41.2671	46.772	41.0236	31.9348	30.8825	42.5805	48.6385
Trove2	109.899	134.629	117.822	110.564	142.169	54.5471	92.5494	89.9348	121.031	95.6382	103.841	112.039	140.898	97.8286	135.298	126.382	68.1197	51.2751	71.7518	84.0088	73.2408	69.5257	79.5678	80.5036
Stk4	100.988	30.7607	42.6589	35.0276	82.422	15.5652	21.4813	35.2564	64.8736	51.5366	31.4576	50.6193	88.8753	67.067	61.1559	41.8485	90.6126	101.381	46.5118	33.2897	102.355	100.033	39.829	47.001
Pmp22	218.61	80.2907	197.744	126.377	188.575	214.056	280.014	198.765	134.498	126.331	187.024	143.964	209.558	136.945	154.031	155.486	258.445	275.287	187.674	188.754	216.629	242.136	123.005	165.92
Zcchc10	9.28201	9.15291	5.90597	3.96896	12.6363	11.9838	9.33695	6.41025	6.18658	16.5858	4.8908	7.54735	8.69433	6.16	6.05418	2.32069	3.6527	6.95366	5.07402	5.66037	9.64413	10.3298	5.81874	5.00105
Psmb6	188.165	265.492	154.108	160.963	246.429	293.328	190.65	179.296	211.779	307.567	180.999	219.654	225.23	189.767	162.234	158.834	159.053	173.192	182.274	180.908	141.478	139.105	152.911	140.472
Spag7	43.5141	68.2992	63.4786	64.8893	99.8133	97.3858	90.1205	74.7703	83.1257	104.535	82.2046	85.5367	66.4776	63.0245	69.1404	66.6152	54.9187	60.1784	60.8231	68.3167	45.4912	59.8381	65.4946	58.7734
Pfn1	326.578	297.759	164.517	181.501	417.173	342.365	193.142	175.086	393.138	303.755	188.589	221.779	385.198	419.881	178.686	193.949	358.862	443.02	222.476	208.929	349.463	372.463	194.86	171.363
Tomm34	47.3011	45.7645	42.9139	30.6807	55.5644	55.8556	47.9781	44.5369	36.7093	41.8139	53.3684	44.5467	62.1126	54.0925	42.5547	39.1854	67.1584	58.1638	50.3498	44.4423	82.521	58.286	40.7763	43.8145
Ywhab	314.177	318.672	212.105	210.985	479.518	375.906	210.586	198.383	473.632	438.538	367.436	226.811	479.798	401.17	213.87	229.824	304.969	355.742	243.293	225.406	383.309	345.38	301.086	182.56
Ksr1	8.53945	9.73221	10.4948	9.32391	9.02591	9.09118	7.69668	2.82242	6.35748	4.95666	8.56868	5.76895	5.33109	3.6575	6.40514	6.58163	1.66614	1.81965	3.12247	4.1472	13.1924	10.5439	11.3217	4.86828
Gpx3	5.49495	7.5888	3.05921	2.39398	8.71771	4.06348	1.45101	2.29621	23.4475	7.87983	4.49954	13.2296	18.3189	40.5405	1.18451	4.71747	7.75398	7.01865	2.0166	29.5908	14.8301	32.7022	2.25532	17.8356
Anxa6	55.4693	90.0808	164.305	198.385	147.585	180.79	171.787	225.842	147.111	125.188	137.06	201.046	181.722	80.08	207.553	164.731	81.7692	92.8672	148.708	187.689	101.718	112.076	113.488	155.254
Zkscan6	5.12367	18.0741	12.8742	14.0489	18.8443	6.81838	13.2484	13.1554	13.7745	5.33795	13.616	7.02685	14.5979	15.5155	12.5032	12.8969	12.6883	18.1315	12.0996	18.3261	18.4694	16.8061	7.44257	11.0643
Kpna2	63.2662	141.001	40.3645	37.9886	72.2513	63.1561	26.686	38.7485	68.5992	130.589	49.1428	48.4505	94.9936	42.658	50.6269	41.7344	41.4614	37.9527	52.6266	52.6806	41.8519	23.8175	50.6997	34.3435
Smurf2	36.9053	38.3495	29.9547	28.6647	43.5005	33.1966	27.7585	19.8526	24.883	22.4956	21.5195	35.0475	50.8064	32.263	33.8683	29.4461	50.5611	37.6928	32.6558	33.8501	42.5798	47.3674	48.2639	34.6533
Cep95	5.94049	7.41501	7.05317	2.64597	7.1767	2.27279	8.48527	4.8316	8.64754	3.05025	6.53411	10.1933	4.65129	6.3525	6.3174	9.13058	6.79274	3.50933	6.30999	5.60432	6.91466	6.74383	2.84171	8.36458
Vezf1	92.0775	92.2242	87.2299	112.706	132.923	67.6328	86.1775	117.537	99.2587	99.0697	79.3484	85.0595	113.599	55.0935	97.13	68.3652	76.3863	53.3547	85.2825	79.4133	62.6869	56.2521	76.9066	77.6269
Cuedc1	16.3363	13.5556	18.6102	32.8857	24.8763	29.4086	30.3451	35.4955	15.8937	11.8197	13.2639	20.213	24.1509	8.547	19.3032	16.5872	14.2904	11.1779	28.6877	27.237	20.835	16.0567	31.6648	27.9262
Srsf1	141.161	229.518	38.8774	60.1014	198.394	95.664	49.3975	42.0493	133.165	149.653	52.0773	64.2826	209.022	96.3271	65.0605	37.3212	89.9077	81.4294	50.4799	37.2687	87.3431	64.6016	59.6308	46.7797
Abi3	68.6869	3.93923	0.467379	0	16.0705	0.895343	0.410069	0.0478377	18.9699	0.190641	0	0.303629	19.607	31.185	0.0438708	0	94.0731	131.795	2.0166	1.90547	89.6176	75.4131	0.360852	0.75237
Shroom1	8.39094	8.28396	4.71628	4.97695	37.0282	1.5152	3.37518	2.24837	20.2004	1.33449	3.87351	3.29655	49.1247	22.099	8.86191	3.84245	23.7105	17.0267	11.6442	6.94936	13.1015	13.113	12.3592	5.88619
Kif3a	56.1376	70.6164	50.6894	45.8005	75.2893	70.5944	55.3277	56.8311	58.0376	111.97	91.8688	95.2528	63.4364	40.579	53.8734	32.2994	38.065	40.2923	37.7949	45.8994	63.8696	42.1222	66.3065	42.9294
2020-09-08	94.3795	207.215	118.714	169.279	243.7	152.553	74.9164	82.9505	220.29	107.649	99.1855	59.6848	315.035	134.019	126.962	144.567	178.277	109.374	252.27	102.447	152.305	94.9488	189.086	133.745
Mtmr4	115.171	116.729	82.896	91.9791	70.0939	29.9596	38.3888	48.9858	92.491	88.9658	69.7624	88.1826	112.132	126.434	111.739	115.274	116.758	89.9427	95.2354	81.3748	62.7778	77.447	67.8402	84.0442
Mrm1	16.6334	11.586	19.2475	13.3559	15.8063	6.74951	20.7242	8.37159	17.7394	9.78623	15.2593	12.8826	10.7695	19.2115	13.0735	14.0002	18.1353	15.792	14.4414	18.5503	21.3809	12.4172	22.2375	14.3835
Mapt	137.002	208.316	87.6548	140.867	129.137	145.872	95.1044	77.0186	119.357	145.014	132.443	104.362	91.3441	147.686	111.827	118.583	131.625	81.4294	140.576	87.2593	165.952	126.741	192.469	112.59
Kansl1	98.6121	56.1919	50.6044	54.0535	109.94	65.1534	47.5995	47.742	86.3387	45.5632	40.2611	36.262	125.835	58.7125	64.9727	58.2455	71.9005	79.7397	45.1457	43.2654	109.725	96.3404	43.9337	52.4889
Gid4	37.6478	53.7009	30.2522	41.5796	72.6035	48.1419	22.8061	19.3743	68.9069	27.2617	36.3876	24.7675	113.277	45.3145	31.7186	37.2832	44.0247	43.6066	44.9506	25.892	33.4815	33.7191	40.4605	37.7955
Myo1b	164.477	75.946	11.642	2.96097	347.079	71.9029	4.82619	3.3008	234.543	77.0189	34.2356	13.6633	371.065	48.818	28.6915	3.50006	80.808	92.4772	25.3701	14.7394	89.7086	81.4077	18.3132	9.60378
Dhx40	36.9053	47.039	42.574	39.3116	49.4884	41.1169	36.3069	40.7098	37.4954	57.7642	39.2047	49.0144	46.3697	37.4605	50.5831	54.8596	33.1306	26.5149	40.0067	35.8677	33.2086	31.3106	40.0546	35.804
Ypel2	27.4005	60.1891	20.7346	23.4988	18.404	18.8711	8.54836	5.40566	42.3832	51.9179	31.8098	20.907	13.7034	69.3385	15.5741	39.2234	41.5895	46.0112	38.2503	23.9865	61.1402	52.0238	39.378	31.9536
Akap1	38.4646	57.1767	39.9821	41.2016	48.0354	28.1689	29.9981	36.2131	48.3647	24.1479	43.6651	32.9221	40.18	21.098	39.1767	30.3211	24.2873	17.1567	29.7936	37.7731	22.3817	19.8568	36.8069	36.8219
Nol11	68.3156	32.6145	39.8547	34.7756	55.7845	32.0946	31.1021	40.1836	44.0238	35.904	36.5441	47.236	62.0052	41.503	36.4567	24.8428	36.7193	36.198	36.1686	32.8413	27.1127	46.2434	24.6732	29.1654
Derl2	84.5034	80.6962	115.655	110.753	73.5722	126.725	128.699	129.21	68.8385	82.6111	76.6095	128.088	73.4903	98.2136	135.78	96.9744	97.7899	111.454	111.823	113.375	83.6128	96.608	82.8606	102.942
C1qbp	57.6227	75.7143	49.3722	58.1484	70.27	66.462	56.3687	54.3436	76.3923	84.6446	59.7069	33.833	47.0853	63.14	51.7676	42.4191	46.4598	44.6464	54.1228	40.183	48.7666	50.8999	55.8418	47.1338
Rpain	12.772	20.623	20.7771	18.2698	30.7761	24.1054	27.5692	20.618	20.884	22.7498	22.6542	15.9188	19.1418	14.861	22.0232	16.1687	13.4573	15.2071	21.0767	17.5415	15.649	16.3243	11.457	16.8177
X6330403K07Rik	91.038	97.7276	62.4588	107.981	125.834	112.675	83.2124	113.567	83.1941	184.858	175.482	238.262	65.7978	31.5315	130.998	68.3272	36.2707	29.1794	75.4597	97.235	72.513	38.5362	113.939	73.1127
Slc13a3	22.3511	67.7779	240.573	272.094	58.3382	261.096	315.721	385.859	36.4017	228.578	229.046	296.342	26.2977	40.3865	349.387	274.298	23.9028	22.1607	174.208	204.558	34.3913	43.9955	191.342	249.787
Chd3	31.9301	62.738	8.07291	11.1509	69.1253	40.2216	17.0967	8.61078	44.6391	67.6775	39.4394	22.8156	40.5735	11.7425	12.1522	6.69576	15.7643	10.9829	7.28577	7.95814	55.4993	23.9781	37.8443	14.2065
Kdm6b	22.5738	23.6354	6.37335	7.68592	37.3364	17.2181	13.8477	11.481	17.8761	4.95666	17.6069	15.0513	21.7537	23.1	5.48385	8.10339	5.57518	6.04384	3.38268	7.17353	15.649	13.4877	9.83321	6.77133
Appbp2	188.536	170.487	131.461	143.891	141.333	127.621	95.9876	96.2494	167.414	85.7884	137.999	65.0634	163.081	181.836	140.387	181.927	135.214	139.138	144.284	108.5	124.009	108.276	136.492	113.696
Adora2b	11.1384	17.7844	103.503	61.5504	27.2098	95.7328	175.573	137.725	20.884	39.6533	96.0162	67.7961	28.7306	14.553	100.64	85.7894	8.13848	3.18439	63.0999	90.2296	6.55073	16.8596	58.6835	102.765
Ncor1	160.393	66.04	40.8319	90.9081	95.8508	85.6774	68.7654	92.518	88.6971	47.7238	47.7342	33.2691	168.055	62.1005	41.9405	57.0661	100.609	94.1669	80.859	89.8373	177.598	168.596	106.587	96.1263
Trpv2	57.2514	11.2384	5.26863	3.08697	69.3894	8.67794	0.693963	1.38729	39.2044	14.3616	5.12556	3.99055	104.94	34.65	2.93935	0.19022	53.8934	77.4001	2.99237	4.98785	71.6941	49.5618	4.10469	3.27502
Cenpv	15.2968	4.80817	3.65405	10.3949	6.16404	5.16544	4.79465	9.99807	6.4942	12.0104	2.62147	3.47005	13.3098	1.848	2.19354	4.07072	7.75398	5.52394	12.1646	8.35044	17.0137	8.40303	10.2843	8.80716
Cwc25	31.3361	43.6791	25.2809	29.9877	35.6193	40.9103	20.4088	25.928	30.8645	54.9046	27.9363	40.4261	28.9453	40.271	29.6567	28.457	26.4661	46.596	32.916	37.8292	23.9284	35.3248	21.3805	22.9252
Pip4k2b	5.49495	6.71986	1.57209	3.27597	6.5603	6.54289	4.00606	3.20512	6.73346	4.32119	5.20381	6.80997	5.72466	4.5045	2.28128	2.13047	3.39637	2.66449	0.780618	1.79338	13.0105	5.67338	4.28512	2.74394
Trim37	76.1867	131.037	61.609	82.8442	89.6427	91.7382	56.0533	75.0094	100.694	183.269	113.114	158.191	84.725	24.948	77.8269	61.7836	41.2691	29.7643	47.6827	46.9642	70.7843	47.5279	87.5968	50.9399
Ctdnep1	29.7767	29.6021	36.0732	28.9797	35.091	42.15	36.6854	25.641	38.1107	35.0144	35.5659	33.833	21.7895	40.733	31.7625	31.6146	27.1069	25.3451	21.467	25.4436	34.1184	23.7104	29.4996	26.1559
Elp5	54.1327	85.5044	66.2403	66.2753	83.6548	102.827	73.5285	67.5468	68.4283	135.736	82.7915	80.028	59.286	75.4215	66.6837	54.9737	57.0975	54.5245	56.7899	64.842	46.401	41.5334	59.5857	64.5711
Slc2a4	23.4649	10.3115	29.02	14.9308	43.5885	26.1027	23.5001	12.3421	20.8498	17.7932	29.2666	22.6854	56.853	10.1255	24.9625	9.09253	1.28165	2.01461	13.4657	14.7394	5.64091	5.13816	15.6068	16.6407
Gabarap	234.129	279.395	213.55	217.726	266.198	316.883	243.802	230.29	247.805	286.025	222.668	280.293	267.091	349.426	234.577	237.433	198.848	212.054	217.207	206.912	223.726	258.674	230.539	190.615
X2810408A11Rik	1.41087	7.93638	0.42489	4.40996	5.32749	11.9838	1.19866	1.91351	4.47758	11.3749	0	2.77604	0.214675	0.962501	1.44774	0.760882	1.40981	0.389925	1.75639	0.336259	0	0	0.315745	0.486828
Phf23	35.9399	57.5243	35.3508	37.0436	45.1736	36.0892	31.2914	30.6161	43.2719	41.941	38.9699	30.7099	44.4734	47.5475	28.5599	32.5277	48.7027	58.2288	40.0067	33.0095	39.1224	43.1391	29.7703	25.6248
Acadvl	45.5932	47.6183	85.9552	83.0332	57.8539	66.5309	90.8145	103.186	60.6695	41.6868	67.4931	119.587	67.1216	57.8655	94.1029	92.9797	58.5073	67.457	105.839	104.296	49.6764	46.3504	61.1644	85.6817
G3bp1	222.842	268.157	146.162	165.94	272.538	192.43	110.403	142.795	227.639	251.265	135.534	181.31	309.883	195.542	160.392	126.192	187.121	193.858	138.56	148.795	192.337	167.311	141.003	119.007
Atox1	37.7963	52.1368	34.4586	23.3098	132.879	81.9583	48.4197	36.6915	80.0837	68.4401	37.5222	38.4308	87.2295	75.4985	32.4205	23.3971	57.2257	79.6097	35.1928	34.9149	66.6901	56.4662	42.2197	33.6354
Glra2	3.56429	1.33239	2.54934	1.95298	4.22677	0.482108	0.536244	0.382701	4.34086	0	9.6251	11.4078	1.75318	0.0385	2.36903	0.646749	0.897155	0.25995	1.62629	0	1.91063	1.39158	6.31491	0.840884
Sparc	2098.55	578.139	398.292	400.424	3638.19	1513.06	415.747	307.692	2250.51	588.509	236.832	495.74	3203.77	1527.72	310.869	119.915	3120.43	4092.07	502.978	408.499	2967.21	3035.47	461.484	278.775
Mief2	14.777	20.4492	31.3144	35.5946	19.7249	44.6294	38.4203	48.7466	21.7385	15.6326	36.8571	55.9979	11.8429	24.255	42.8618	39.1854	13.1369	17.1567	23.5486	31.5523	14.1933	15.0933	20.8392	31.2897
Tbx3	34.3063	11.1225	9.89994	2.70897	130.634	11.9149	1.70336	2.48756	60.2935	3.55863	2.77798	5.3352	137.714	44.5445	9.60771	1.48372	15.7643	32.6887	7.09061	9.13505	16.0129	32.7022	8.11917	8.80716
Dusp14	9.43052	12.2232	3.82401	10.0169	9.06994	23.761	4.76311	9.61537	28.4719	38.2553	30.0882	37.1729	7.47784	6.391	3.77289	4.71747	10.7018	6.62873	7.80618	6.83727	11.1908	16.592	18.8545	8.71864
Tada2a	16.0393	16.1045	22.4767	18.0808	15.1019	25.6206	20.8504	18.1305	24.0285	36.6031	27.1537	21.6878	16.0648	19.866	18.5135	20.6199	20.8268	11.6978	17.7591	20.5679	15.467	15.5215	18.1328	17.9684
Ikzf1	66.3107	7.29916	1.01974	0.629994	12.4161	0	0	0	27.9934	0	0	1.21452	15.4924	32.3015	0.394838	2.81526	94.7139	98.0662	2.79721	3.92303	93.075	72.7905	0.360852	1.63751
Pnpo	37.5736	8.7474	11.1746	7.05593	15.9384	13.7056	4.22686	7.7497	20.2004	17.539	13.0682	16.9599	10.9842	19.635	3.1587	3.38592	24.6718	30.0892	3.51278	4.65159	33.1176	39.5531	9.38215	4.24868
Cog1	40.6923	37.3647	46.398	46.4305	44.337	40.3593	32.2377	54.2479	37.6663	30.8838	49.3775	48.3204	55.887	40.81	42.0283	27.3156	48.8949	51.2751	46.0564	43.7698	38.9405	33.5586	27.6052	52.8872
Cbx1	38.8359	46.1701	15.8484	19.4038	65.8231	58.8171	27.5062	29.6593	37.598	59.2893	21.4804	26.676	57.7117	29.2215	27.1122	14.0763	25.5048	25.7351	18.4096	16.3086	40.4872	23.4428	25.0341	15.7555
Cdk5rap3	42.9943	72.0067	70.3193	79.5682	48.6078	97.1103	68.3869	82.9027	57.8325	106.822	63.1892	92.6936	46.8349	58.52	76.5107	64.0282	57.6742	70.4465	87.7544	82.7758	60.5033	62.5142	65.7201	65.9873
Copz2	16.4848	8.57361	16.7832	16.8208	41.5192	40.6348	21.3551	22.9142	31.3772	28.5961	6.53411	21.3408	40.3231	18.8265	22.418	18.1851	11.9193	19.8212	17.9542	21.4646	20.835	15.2004	14.5694	14.1623
Slc25a39	148.289	136.888	121.094	120.266	190.16	206.342	135.386	152.841	166.354	160.964	126.144	140.06	195.354	164.973	138.72	138.823	119.129	146.092	127.826	138.483	128.012	135.572	118.314	131.576
Sp2	19.1581	29.6601	38.3251	37.2326	32.7574	21.2127	28.6733	28.3677	42.5883	47.0883	28.2884	32.2714	28.6949	30.6075	26.7612	22.9406	48.8309	38.8625	28.2323	31.7205	30.2062	28.8486	24.132	25.2265
Aatf	24.4302	23.1719	21.287	16.1908	29.015	22.5902	20.3142	14.6862	20.3713	21.6695	23.3976	22.3818	22.9344	23.4465	24.9186	21.2286	24.0309	21.3809	17.4338	21.2404	26.1119	20.3921	21.6962	17.0832
Dync1h1	97.4982	211.386	68.7472	84.3561	181.883	88.7078	63.7184	55.3003	187.716	140.947	156.897	82.11	177.643	178.717	59.9714	128.589	110.67	74.8656	90.8769	58.4531	201.526	136.643	121.517	101.526
Pex12	21.3858	24.9677	14.6587	23.4988	20.5174	16.5983	20.535	15.4994	14.9025	18.238	17.0591	14.8778	15.6713	30.569	18.4696	16.3209	16.0206	17.0267	21.6621	21.4085	12.0097	8.77768	14.9302	18.1011
Ndel1	78.4144	44.0846	43.8486	33.7047	89.7307	46.2135	47.4418	47.2158	64.3267	93.4141	64.3629	70.0516	74.1343	69.3385	45.4063	42.4191	52.4836	64.5326	39.9416	41.3039	66.0532	72.5764	51.0605	42.5753
Slc25a35	9.65329	9.38463	34.4161	27.7197	24.0838	24.0365	52.1103	32.8645	7.75886	31.7099	25.7452	27.2832	18.0685	14.861	30.7973	39.7941	9.22788	17.4816	28.0372	30.2633	13.6474	10.8651	20.0724	26.1559
Zbtb4	32.6727	23.5774	19.0776	22.2388	44.9975	43.5274	23.3424	20.6659	31.3089	19.5089	21.9108	18.5648	49.089	31.3005	24.2606	15.2176	16.9819	19.2363	13.7259	16.5328	31.5709	41.4264	19.5762	18.0569
Mpdu1	45.2962	72.2385	93.4758	84.1041	58.4703	90.2919	117.721	104.525	74.2389	121.248	90.695	102.974	38.1763	58.751	90.3739	73.6153	46.0753	36.7179	72.2071	78.7968	45.4912	39.9278	77.538	74.9272
Fxr2	54.5782	23.0561	25.3234	55.3134	29.1471	22.5213	23.5001	40.7098	50.3813	14.5523	15.9244	8.58837	58.2484	22.2145	14.8283	50.4464	84.0121	70.9014	72.077	64.786	75.9703	60.5339	70.5916	60.7649
Atp5g3	189.873	328.81	300.95	279.969	345.582	487.342	460.76	404.276	301.775	469.676	392.438	424.127	288.666	227.266	325.829	279.624	139.508	111.779	214.215	227.031	198.887	161.798	264.459	248.149
Cd68	312.024	37.2489	3.35663	8.18992	104.216	4.68333	1.60873	1.10027	134.84	27.071	5.98634	14.8778	129.735	314.43	1.53548	33.4407	520.798	689.647	13.7909	82.944	576.828	698.896	12.6298	56.118
Acsl1	86.8054	88.6905	36.668	44.6665	133.275	55.0292	11.892	13.2989	168.268	89.6012	77.2355	35.3077	145.192	176.792	33.9999	67.7945	144.634	150.446	81.1192	57.7806	140.113	110.096	55.6163	56.6933
Abca5	17.7472	33.0779	62.8837	54.6834	24.436	31.8191	29.588	45.5414	34.5218	30.6296	48.8298	55.781	15.2061	25.6025	59.7521	36.5223	33.5792	12.6076	31.6801	36.8764	22.4726	18.0906	34.6869	53.374
Smyd4	19.3066	16.8576	16.4432	19.4038	15.1019	14.3255	17.3806	18.1305	14.4923	39.3356	15.0245	17.5237	8.98056	9.16301	14.7406	7.95121	11.2144	13.3874	11.319	11.8812	8.55234	10.1693	11.5924	9.55953
Lsp1	24.2075	2.54891	4.58881	2.83497	14.8817	7.71372	1.5141	0.478377	13.4327	1.96996	2.34758	3.42667	17.3529	4.158	2.50064	1.48372	22.8134	23.9154	2.34185	1.62525	13.1924	15.575	0.586384	0.75237
Zfyve27	61.1128	56.4816	79.157	62.1804	60.3195	47.1088	72.4876	84.3856	85.2791	48.8676	80.9525	86.3608	52.0228	117.079	78.6604	110.328	62.2241	74.6706	89.5108	89.445	66.4171	81.3006	60.8035	88.5141
Avpi1	5.56921	17.2052	17.9304	21.9868	19.3287	43.8718	23.4055	30.9988	20.6789	49.1854	26.0973	36.3054	13.9181	9.31701	16.4516	14.7611	8.65113	5.78389	12.5549	16.7569	13.5564	8.51007	15.6971	16.0211
Sfrp5	0	0.637228	35.0959	23.3728	5.5036	8.40245	87.2185	42.4798	8.10066	23.5124	50.4339	50.5759	2.68343	10.395	34.658	43.7126	1.15348	0.5199	16.7833	30.8238	2.63849	2.40851	23.9966	37.1759
Myh11	35.1974	39.0447	3.05921	0	722.161	66.2554	0.0630875	0	293.674	4.70248	0	0	912.081	129.514	0.52645	2.51091	31.7849	9.22823	0.585463	4.1472	128.467	196.106	1.21788	7.74499
Rad51d	21.3115	26.416	32.759	38.0516	24.6561	29.8907	29.0203	36.2131	17.7736	37.4927	20.2675	36.1319	13.8107	29.337	39.6592	27.3917	19.0966	16.1819	24.9147	24.8272	21.2899	30.8289	25.0792	24.3856
Unc45b	3.49004	0.579298	2.54934	0.188998	12.4161	2.54828	1.98726	1.62648	7.31452	0	0.586896	0.607258	10.9842	2.6565	2.58838	2.05438	3.78087	4.74409	4.35845	3.08238	3.36635	4.38884	3.15745	2.12434
Pank3	114.132	68.9944	106.477	74.3392	70.4021	40.4282	69.4909	72.0435	125.577	46.7706	100.007	75.6904	132.526	109.879	122.663	137.149	71.7724	61.0883	68.4342	58.2289	74.6965	79.7485	60.6682	82.8935
Rars	42.9943	38.6971	33.5663	45.6745	57.1934	54.0649	44.0666	43.6758	49.2875	44.8642	45.4258	50.6627	57.7475	38.4615	36.5005	34.1255	34.6045	36.588	30.7693	36.6523	31.6619	32.167	36.6716	25.5806
Wwc1	12.0295	8.7474	21.8818	37.6106	3.34619	33.4721	30.1243	48.7466	4.92192	10.6123	20.2675	22.7722	4.68706	3.619	17.329	15.1035	8.45889	6.69371	58.2861	66.5794	18.5604	20.5526	65.1789	83.5131
Mrpl58	22.5738	45.5328	36.4556	26.7747	45.7019	69.3546	42.8364	38.2701	40.6058	57.1923	39.0482	38.4742	28.0866	40.81	31.1922	27.2776	31.9131	31.9089	42.4786	38.0534	33.2996	23.6569	38.3856	32.5732
Fdxr	5.04941	16.0466	30.0822	24.1918	11.6676	34.2985	36.4015	34.6823	11.4161	17.7296	30.5969	28.7146	13.3098	16.786	37.9483	41.2017	12.1116	11.6328	34.3472	36.4281	11.6457	10.758	24.7184	32.7502
Sult4a1	26.6579	24.9098	14.9136	7.68592	11.7997	12.1904	10.094	1.86567	29.9075	54.2056	66.2019	44.5467	9.7677	14.784	3.94838	7.91317	18.1994	12.4776	6.37504	7.84605	34.7553	26.1725	40.8214	8.54161
Mrpl45	29.8509	54.2802	50.7743	42.7766	32.4052	37.3289	54.1606	42.4798	33.3597	42.7036	45.9735	62.3307	39.3928	31.262	53.0837	38.5767	26.9146	29.8943	40.9174	49.9906	32.0258	29.5979	30.3567	37.4857
Irf1	43.9596	14.7721	12.8742	14.9308	54.2435	25.4828	13.1222	16.3605	34.5901	9.21431	13.4595	17.784	53.0604	28.567	15.1793	4.29898	45.3704	70.3815	13.7259	12.5537	59.3205	35.2713	11.9983	11.9494
Slc22a5	33.638	30.7607	53.2387	48.6355	42.4438	45.1115	45.2653	48.5552	61.2164	24.4656	53.1728	34.3101	54.8136	63.602	50.1005	62.2021	45.6908	26.06	37.4697	46.1796	16.3768	29.3303	30.2213	54.746
P4ha2	13.2176	4.40266	20.8196	19.4668	10.8751	11.2262	11.0403	18.0348	11.4845	6.03696	10.3294	7.37385	12.9163	4.466	14.609	14.2665	5.63926	3.6393	7.67607	18.7745	5.27698	7.43962	18.223	15.3572
Arrb1	41.8062	44.3163	95.2603	79.4422	48.7839	59.1615	82.4238	91.4178	47.9545	53.0617	58.181	92.4768	61.3612	33.649	119.767	97.2026	39.2185	33.4036	46.9021	49.5983	65.4163	71.0243	64.7729	80.8577
Cxcl16	19.8264	4.05509	0.509868	1.32299	17.6996	15.7029	0.25235	0.574052	13.0909	6.48179	1.4868	0.173502	22.6124	26.026	1.09677	2.70113	25.1844	40.7472	1.04082	3.86698	18.4694	32.5417	1.12766	3.45205
Pelp1	18.7125	23.6354	11.6845	12.3479	24.8323	15.4274	7.8544	9.23267	20.3029	50.9011	14.9463	22.0348	26.1903	16.9015	8.81804	8.17948	22.6211	15.532	10.7335	9.97569	13.3744	18.5188	9.11151	8.63013
Med11	11.3612	7.35708	7.86046	8.18992	15.7623	11.2951	10.3779	6.74511	13.5353	4.95666	9.0382	8.54499	12.5227	18.0565	9.08126	10.9947	16.0847	14.1673	6.17989	7.28562	16.8317	15.8426	8.66044	7.56796
Ccl6	67.7958	7.93638	0.934758	1.51198	21.7062	2.47941	0.820138	0	19.4142	2.73252	0.234758	6.46296	47.944	62.5625	0.921288	8.25556	96.7005	120.162	2.86227	12.2735	70.4204	102.335	1.93958	9.60378
Ccl4	23.6134	2.83856	0.297423	0.0629994	9.42217	0	1.04094	0	2.18752	13.7261	0	0	2.32564	44.044	0	1.67394	53.5089	56.0842	1.49618	3.86698	16.1039	32.8093	0	0.221285
Natd1	62.0038	91.9346	67.9399	66.8423	87.5293	53.7206	49.9969	60.7538	84.2537	55.0952	74.3402	51.0531	72.3454	125.318	73.8346	65.7782	80.9362	80.3896	71.6867	60.3025	73.7867	77.0723	64.818	64.1727
Map2k3	38.9844	32.6145	27.7878	23.1838	85.8562	38.0176	25.6451	21.5748	60.1226	30.9474	26.4886	24.941	70.6995	50.666	23.6903	21.7612	41.3332	60.7633	26.9964	21.3525	35.8471	42.818	27.966	20.4025
Ywhah	316.405	103.636	77.1175	73.6463	147.761	69.699	52.1103	42.6234	215.231	133.512	130.643	75.9073	219.684	122.469	68.4385	69.6207	372.255	398.308	97.5122	82.3275	353.012	322.74	128.193	75.1927
Sart3	57.5485	71.3116	24.1337	40.0676	64.5022	49.3816	22.4276	29.0853	50.3813	69.0756	29.7752	42.5948	81.4691	43.4665	38.2992	45.1583	48.2541	63.4278	32.3306	30.7677	38.0306	58.0719	38.9269	35.4499
E2f2	9.05924	13.4397	1.65707	2.70897	9.55426	3.16814	0.157719	0.0956753	5.19536	7.18081	1.87807	0.260254	12.5943	5.236	0.833546	0	0.833072	3.6393	2.34185	1.56921	7.64252	3.74657	2.7966	0.973655
Nars2	10.8414	12.4549	18.3977	15.8758	12.9885	16.8738	14.1001	23.0099	12.1339	13.0271	21.7152	22.2517	21.9326	16.8245	18.9083	27.3917	11.4708	23.5255	21.9874	16.9811	8.64333	16.8061	16.1481	12.4362
Slc35b4	96.1616	75.5405	83.1085	122.093	65.7791	66.5309	98.8581	106.247	81.7244	76.3199	107.128	120.107	83.258	74.7285	130.911	101.045	78.9496	79.2848	103.042	78.8528	94.0758	90.3459	81.4623	95.9493
Dnah1	1.55938	5.15575	1.99698	4.22096	2.06935	4.68333	1.41947	10.8591	1.67482	5.52859	2.34758	19.4323	0	2.31	2.98322	2.54895	0.961237	0.129975	1.95154	1.90547	1.18277	0	3.02213	2.61117
Dalrd3	12.178	14.83	33.1839	34.2087	19.6809	37.0534	39.1773	44.8717	17.1584	36.0311	32.4358	59.2077	17.4602	10.857	30.578	38.0821	8.7793	11.8277	18.6047	27.9095	9.37119	16.592	22.1473	22.04
Fis1	116.656	182.189	105.118	105.398	146.968	172.044	115.702	100.89	128.141	159.185	116.049	117.678	118.322	163.356	105.115	107.284	139.059	126.921	141.097	110.573	132.652	115.287	143.754	105.066
Plod1	241.852	244.927	388.817	321.171	207.42	234.718	307.899	321.852	271.799	202.079	351.16	318.42	246.447	327.905	343.245	416.316	477.094	521.72	397.009	414.664	352.557	379.153	304.153	380.257
Rab3d	32.7469	5.96677	5.3961	12.3479	49.2242	24.863	6.43493	3.63566	28.0618	16.6493	6.29935	11.0174	32.4874	30.2225	7.63353	3.50006	15.8284	15.0771	3.70793	4.70763	7.64252	19.6427	10.8256	7.78924
Mfsd3	23.2422	30.0656	19.12	17.0098	14.4855	19.6287	18.2007	11.2418	14.3214	19.3818	12.1292	15.8321	10.5906	22.5995	13.4683	24.0819	18.1994	25.1502	17.3687	16.7569	9.64413	16.9131	17.772	14.4721
Slc25a22	29.1084	19.4644	32.3766	31.1847	29.4553	45.8002	25.8659	37.8874	42.0072	56.4933	66.3975	63.1982	20.2152	25.2945	26.498	29.5222	24.5436	21.7058	26.8012	22.2492	35.3012	27.1359	34.9575	25.8904
Atp6ap1	479.471	431.056	306.006	399.416	361.08	321.91	305.375	275.593	494.311	394.055	404.567	399.663	342.084	578.386	339.867	346.353	634.096	670.411	504.865	390.285	454.002	512.692	326.706	348.48
Dnase1l1	4.38111	2.54891	4.54632	2.14198	13.2967	5.30319	2.87048	1.81783	7.10944	3.17735	1.3303	5.3352	11.5924	7.315	3.94838	1.2935	5.1266	7.53855	3.44773	5.15598	2.45652	5.45929	2.7966	3.93888
Ccl9	88.5132	9.15291	0.084978	1.13399	19.5928	0.82647	0.0946313	0	15.6203	14.9971	0	2.38566	37.8185	61.138	0.131613	3.84245	90.8049	129.715	2.60206	6.2208	101.991	111.166	0.405958	3.18651
Scrn1	53.4644	110.936	107.115	144.143	57.9419	107.717	110.75	124.043	100.797	177.614	162.688	189.031	33.3104	143.99	139.465	149.247	85.6783	76.8802	138.43	124.696	84.8866	76.323	137.755	137.639
BC005537	55.7663	48.0238	22.3917	26.3337	77.4027	57.4397	29.7773	28.9896	44.9467	45.1184	33.8835	29.0183	39.8579	39.732	16.1445	28.9896	20.186	19.3663	18.0843	13.002	49.4034	40.0883	34.1456	18.2339
Isyna1	68.3156	27.1691	16.5707	10.5209	197.733	132.442	8.8638	7.65403	106.231	73.7145	27.4276	30.2762	170.523	60.6375	11.2309	5.70661	69.4654	86.8233	18.4746	16.3646	80.2465	94.039	26.5677	13.6312
Hars2	35.4201	31.4559	32.1642	38.3666	43.8527	30.0973	27.2853	37.6482	24.2336	54.3962	31.262	32.4449	39.1424	25.2175	34.5702	27.8483	33.6433	30.6741	30.7693	31.9446	25.2931	32.5417	34.7771	27.9262
Cacng2	7.42561	9.50049	1.06222	0.755992	6.34015	8.47132	2.64968	0.669727	6.836	11.8833	7.62965	2.47241	0.894478	0.4235	0.482579	0.798926	2.62738	2.66449	0.130103	0.448346	19.1063	8.13541	9.33704	2.30137
Tmem160	35.1231	25.0257	27.193	28.7907	46.9788	51.9988	43.5935	37.7917	43.7504	10.7394	25.1583	5.20507	43.9725	38.885	27.6825	35.8756	30.6955	38.7975	27.1265	31.7205	30.5701	40.6771	31.0333	23.1022
Rab5c	19.7521	35.0475	34.7985	30.3027	45.0415	21.0061	24.5095	21.0964	57.73	37.2385	30.4795	36.4789	33.8113	42.0805	27.4631	32.9462	21.5317	21.1859	27.3867	17.3174	44.2174	36.5558	40.0997	15.1359
Mdh2	197.224	280.728	238.533	266.739	313.177	353.454	306.574	264.494	301.946	409.56	342.239	330.435	299.042	249.596	253.881	254.325	221.085	223.557	289.544	294.395	223.635	201.673	266.895	240.227
H13	133.215	105.374	190.521	180.493	159.649	229.208	192.669	218.283	147.487	151.432	178.103	205.167	125.549	146.724	195.094	179.226	134.701	152.136	179.412	209.378	113.273	131.933	165.766	188.093
Rnf145	148.661	114.353	129.591	126.755	105.273	111.987	127.91	127.2	125.646	79.4337	122.661	57.169	106.514	139.024	129.945	117.632	134.894	161.949	105.058	120.773	161.858	158.748	115.292	137.684
Scn1b	16.8561	4.8661	2.84676	10.2689	1.23281	9.43554	4.41613	16.6475	9.12606	2.47833	5.86896	3.07967	8.12186	1.848	1.27225	3.08157	23.8387	21.4459	8.00133	6.78123	35.0282	21.516	17.2758	10.2234
Atp6v1e1	132.324	176.686	147.012	142.001	136.225	238.712	188.064	154.898	164.03	300.641	236.597	195.277	125.549	169.978	153.767	160.888	181.482	177.481	193.723	185.055	193.065	193.912	197.702	162.91
Chtf18	10.4701	20.7968	3.22916	5.16595	17.7436	4.47672	1.92417	6.50592	11.8263	39.5262	4.8908	3.33992	21.2528	2.002	3.02709	0	4.29353	2.01461	6.11484	2.91425	2.82045	2.1409	5.77363	3.67334
Etnppl	2.74747	12.2232	60.7593	43.7846	7.88116	8.54019	89.3319	37.2177	5.05864	3.74927	42.413	48.9277	1.89629	5.005	71.6849	67.7945	7.17724	4.93905	45.3409	76.0507	0	6.04804	33.2435	62.7123
Rps6kl1	7.87114	9.96393	3.90899	3.14997	6.69238	4.13235	2.33424	1.10027	15.1417	12.201	18.3112	3.33992	4.83018	10.5105	3.33418	2.16851	8.07439	2.27456	3.51278	3.81094	9.64413	11.0791	12.72	3.18651
Ppp1r12c	64.677	11.7018	4.75877	41.9576	38.5693	19.2843	8.51681	21.4313	24.9514	19.4454	10.9945	9.93301	130.451	9.93301	4.78192	6.54358	75.1688	79.8047	42.7388	42.4808	74.8785	103.941	44.881	39.6986
Ahr	1.63363	0.347579	6.96819	10.8989	4.22677	1.79069	1.98726	3.15729	3.72562	4.76602	5.55595	0.433756	11.8429	4.62	8.29159	5.28813	3.33229	1.75466	6.37504	12.4416	2.45652	11.9355	7.6681	6.55005
Map1s	121.409	104.505	105.033	110.123	78.5474	75.0022	101.571	101.129	117.306	113.686	139.681	107.051	100.003	95.2491	98.2268	102.186	118.937	129.26	67.5234	89.0527	89.9816	106.991	78.8461	80.5036
Tmem129	46.1873	68.7627	220.475	166.003	84.7995	157.58	271.182	236.414	63.9166	103.582	192.345	175.845	77.426	79.387	193.646	200.34	53.8293	64.9875	193.138	220.474	32.7537	74.8779	140.371	207.344
Nop9	54.4297	52.3106	38.1126	36.7286	56.7091	30.0284	27.9793	37.9353	56.0552	63.547	40.5741	57.863	57.0677	46.354	45.5379	47.2507	36.2707	35.2232	35.5832	38.6698	44.8543	29.0092	38.7014	38.2824
Atp6v0a1	146.879	202.928	352.276	303.594	161.146	205.929	290.171	298.22	224.973	303.945	419.905	365.136	171.704	207.669	375.14	309.146	204.423	228.041	260.987	321.184	181.601	233.84	248.492	315.287
Psmc3ip	2.45045	22.8243	2.29441	6.36294	9.20202	13.499	4.38458	4.49674	8.0323	22.8769	2.89535	13.3163	7.22738	4.235	5.08902	0.798926	1.60206	1.10479	2.1467	1.6813	2.09259	3.42544	4.73618	2.74394
Grb7	4.60388	2.25926	0.807291	0.125999	8.54159	1.23971	0.662419	0	1.09376	0.63547	1.91719	1.47477	15.0988	3.1185	0.263225	0	1.60206	3.89925	1.82144	0.672519	6.00484	0.909882	0.405958	0.929398
Aoc3	11.3612	3.82337	0.297423	0	72.9558	11.1574	0	0	30.4202	0.190641	0	0	131.989	17.171	0	0.456529	0.897155	1.16978	0	0	11.2818	15.7356	0	0.885141
Zfp687	68.5384	47.6183	47.9276	60.0384	63.3135	33.1966	50.6277	36.548	52.7739	73.9051	60.6068	58.9908	47.1569	38.269	44.485	60.6042	32.2976	18.1315	29.4033	29.0864	16.1039	24.5668	29.9958	41.7344
Gdpd2	0.297024	4.22888	14.9136	15.8128	1.23281	14.9453	16.592	18.2261	1.09376	3.43154	9.97723	9.4125	0.644024	1.7325	7.23869	6.58163	1.60206	0.324938	6.17989	11.713	0.909824	0.535225	11.9081	9.29398
D8Ertd738e	37.5736	68.4151	43.5937	36.4136	73.6162	98.2122	63.056	49.6555	68.2916	83.1194	44.7606	57.1257	64.1162	65.7965	45.9766	48.6964	54.0215	58.5537	56.0093	61.3673	48.7666	46.5645	49.2563	61.5173
Calm3	175.764	262.248	158.144	186.856	261.179	231.274	158.539	145.235	307.928	304.835	234.485	256.09	267.342	162.855	161.225	176.981	170.972	125.946	219.223	154.343	217.903	165.866	284.216	138.879
Cops3	60.7415	109.487	83.4484	72.2603	79.8243	77.275	67.5983	66.6379	78.5114	143.489	84.4348	94.6455	85.0112	76.8845	85.3288	89.784	66.6458	64.1427	82.9406	70.3903	44.5814	42.5504	64.1865	73.1127
Fkbp8	120.295	194.876	121.094	158.128	227.409	183.545	127.342	130.118	204.225	247.325	158.658	169.382	186.695	204.974	127.752	156.171	210.447	170.657	182.534	160.172	149.484	149.916	169.104	156.316
Ddx39b	145.616	207.678	105.288	134.063	215.125	168.393	119.172	121.268	185.461	261.686	130.252	172.505	198.896	171.402	134.157	135.285	136.239	124.646	137.259	116.85	123.099	115.93	146.912	110.333
Gipc1	77.3748	98.2489	81.069	86.5611	143.534	156.341	114.125	102.564	211.164	117.054	146.333	96.4673	98.6073	300.878	89.1455	144.872	78.0525	130.365	102.846	106.594	67.4179	112.237	95.6709	111.041
Tlcd1	19.3808	63.4911	399.821	307.626	36.8521	263.3	491.357	425.181	33.4964	196.297	272.124	329.871	23.1133	45.9305	331.049	283.314	24.4795	15.0771	253.245	317.485	25.4751	35.0572	216.331	295.46
Plscr3	57.4742	26.7056	20.3947	18.3328	58.8225	23.4167	21.8598	20.6659	47.1342	23.703	19.5241	19.2154	48.6238	33.572	22.5057	16.2448	40.9487	52.185	20.4262	23.9865	34.1184	38.9643	13.7575	19.2518
Arhgef25	8.31668	11.8177	7.733	14.8048	58.3382	16.9426	8.61145	11.2418	30.6594	19.5725	15.0637	12.2753	65.2969	12.7435	8.07223	6.1251	12.432	6.17381	6.96051	10.9284	21.6538	13.006	13.5319	8.18756
Xab2	67.4988	86.663	73.9308	71.8823	91.8001	55.5801	52.9935	70.1778	93.2088	55.8578	63.5413	86.7512	72.9894	85.6625	77.3443	81.985	109.453	104.825	89.0555	96.4504	68.4188	63.6917	68.1108	70.767
Cdc37	70.5433	93.0932	58.8048	58.0854	140.1	86.9171	52.2365	62.763	133.268	119.468	72.6969	81.5461	151.238	127.166	66.9469	53.8324	123.423	133.159	83.5261	74.0331	109.725	115.876	91.1151	68.5542
Rab4a	18.861	40.1454	32.759	32.4447	28.3546	28.3755	40.4706	29.3723	42.1439	60.2425	47.656	38.0838	28.4086	43.351	36.018	44.4735	29.7984	29.4393	49.3741	37.0446	29.4783	32.9163	48.2188	35.7154
Trip10	8.24242	8.63154	14.6587	12.6629	25.6688	18.389	8.92688	11.3375	13.9796	7.435	10.1337	15.3983	32.9168	10.395	14.2142	14.2285	13.3932	21.4459	11.7093	11.7691	12.0097	14.5581	9.11151	12.5247
Cops6	108.711	147.895	115.273	107.855	136.313	157.856	129.582	130.692	141.129	179.012	119.492	135.939	149.879	137.984	122.575	114.703	113.234	130.365	137.519	132.486	92.4381	102.121	100.813	100.552
Ubb	451.922	602.991	401.648	434.255	884.495	728.12	458.142	449.387	729.128	892.072	553.678	592.12	681.056	612.343	377.333	400.224	679.274	681.004	672.242	553.931	512.959	484.218	542.541	423.806
Ap4m1	11.5097	12.2811	7.81797	7.24493	14.8377	8.60907	7.3497	9.80672	14.424	10.4217	4.81255	9.62938	10.9484	7.2765	6.36127	5.02182	7.24132	5.06903	4.87886	6.72519	12.5556	8.24246	2.70639	7.30242
Gyg	36.7568	51.2099	58.4224	58.0854	40.5946	51.5167	60.8794	60.993	53.8677	41.1149	60.8807	68.6636	53.8476	62.986	60.3224	63.4575	42.9353	38.7326	68.1089	62.7684	33.2996	50.3646	58.6835	51.471
Rcn3	15.9651	24.0409	8.92269	25.8297	107.166	90.2919	12.3967	24.0145	82.3054	41.6233	13.929	24.0735	98.3926	55.363	24.0851	19.3644	16.8537	17.7416	14.8968	19.1668	26.7488	28.2063	24.4026	16.4636
Slc6a8	18.861	30.529	21.1595	18.5848	19.4167	29.7529	17.696	10.4764	27.5833	18.1109	18.8198	12.8826	18.9987	48.895	12.1522	22.5982	15.7002	17.1567	17.9542	18.4382	30.5701	23.7104	26.7481	17.3045
Arid3a	29.4797	11.1805	0.509868	1.70098	15.9384	7.50711	0.662419	0.287026	13.5695	4.00346	0.626023	3.07967	17.0309	14.322	1.57935	1.6359	24.4795	16.4418	0.910721	1.6813	33.8454	34.7361	1.89447	1.37197
Pdk4	4.45536	29.4283	59.2297	83.4742	17.5235	35.7448	78.5124	95.1013	8.10066	67.9953	65.6541	80.6352	14.2401	7.6615	106.475	76.5827	13.1369	5.84888	61.929	78.1803	15.0121	9.63404	43.7533	66.6511
Ubxn6	39.2815	52.2527	44.0611	64.3853	66.9238	60.8833	55.9902	53.2433	57.6958	70.6642	60.2155	66.061	54.8852	49.973	45.187	48.6203	54.7264	50.7552	52.9519	49.9345	45.4002	38.5362	56.1125	47.7091
Mydgf	69.5779	74.4977	81.5364	79.5682	83.3906	134.233	117.185	121.699	84.9715	82.6746	86.8215	88.1392	50.4128	98.0211	81.6436	88.7949	72.221	73.1759	91.6575	87.9879	83.9767	79.3738	81.4172	80.1495
Cyb561	28.5143	19.3486	6.92571	10.9619	25.5367	29.9596	4.95237	8.56294	26.6946	26.6897	28.3666	42.8985	27.0848	12.8975	1.57935	2.89135	13.4573	10.333	4.4235	4.9318	28.1136	17.5554	22.9592	6.46153
Sema6a	225.738	442.236	250.897	233.35	245.769	260.751	151.473	123.852	985.512	312.27	623.088	244.725	220.328	1403.21	210.975	601.325	310.736	355.482	240.756	317.205	251.839	499.686	282.908	350.162
Ccdc12	37.3508	38.8709	26.9805	24.6957	49.9287	47.6598	37.0324	28.7983	36.0257	33.2351	29.3839	34.3535	39.8579	41.888	30.4025	23.7395	34.6686	38.6026	28.5576	36.4841	49.4034	40.7306	31.8452	26.9083
Fmc1	13.2176	32.7303	46.4405	33.5787	33.638	73.1426	67.2513	59.0795	26.5237	56.4297	40.9262	64.0224	21.7179	14.7455	49.6179	32.794	11.1504	9.48818	30.8344	38.838	18.9243	14.4511	33.1533	36.2023
Akt3	18.1185	28.849	14.0639	11.0249	25.4927	11.7772	13.8793	12.2943	16.4064	13.2178	17.0591	17.09	34.9204	11.704	8.37933	6.61967	4.29353	3.6393	5.91968	5.32411	8.82529	6.26213	17.772	8.4531
Mrpl24	23.3164	27.7484	22.0093	19.2148	22.895	34.6429	24.9196	27.5545	22.1828	35.7769	27.0363	34.3968	24.616	29.645	27.507	24.158	19.6092	23.7854	26.7362	25.948	19.8342	18.2512	26.2069	19.6501
Gle1	35.1974	62.3904	23.199	26.2707	68.8611	24.863	19.7148	16.7432	52.0561	66.4701	37.3266	34.0932	73.383	50.435	32.2012	22.446	57.9306	62.8429	44.7554	31.2721	33.3905	44.7983	37.5737	28.7228
Lyst	44.8507	29.1966	9.47505	18.3328	30.1157	11.9149	18.8316	16.7432	18.3205	23.703	13.616	23.1626	34.2048	23.2155	16.3638	4.79355	3.97311	5.65391	4.4235	3.30655	21.8358	17.2878	11.863	15.667
Slc35e1	111.533	17.321	14.3188	86.2461	24.8763	42.4944	19.7148	50.8036	31.8899	15.7597	15.5723	24.5072	97.7486	15.8235	11.3625	21.2666	120.091	145.702	81.1192	71.6793	116.275	129.364	79.4325	99.3128
Calr3	1.48512	4.05509	3.61156	5.22895	0.660432	11.2262	6.59265	9.32834	4.2725	0.508376	9.42946	5.94246	1.25227	2.233	4.25547	5.55444	3.46045	2.33955	5.59443	4.37137	1.45572	3.15782	2.61618	5.22233
Polr2i	9.72755	28.4435	19.0351	15.4348	32.8895	46.4201	25.7712	29.5158	29.3606	45.7538	20.1892	26.8929	27.2995	17.017	18.7767	14.0383	11.5989	11.9577	15.8726	16.813	19.2883	18.3582	24.7184	20.0927
Krt10	3.19301	8.63154	10.0274	5.41795	9.37814	19.3532	12.3967	11.8637	6.59674	22.4321	12.1292	11.7114	5.33109	4.158	9.169	8.55992	3.14004	2.40454	5.85463	7.84605	9.18922	4.01418	9.42726	8.09904
Rmnd1	19.2323	9.55842	16.0608	11.9699	14.7937	14.1189	18.8001	19.1829	14.3556	14.2981	15.181	15.4851	16.2795	9.04751	15.7496	11.0708	15.572	12.8025	13.2705	11.8812	18.0145	13.4341	15.3362	11.1528
Ccdc170	0	0.753087	0.807291	1.95298	1.01266	7.025	0.630875	8.18024	0	4.89312	1.99545	15.7453	0	0.2695	1.49161	0.152176	0	0.129975	0.0650515	2.0736	0	0	1.80426	2.30137
Fbxo5	32.0044	40.5509	3.27165	3.52796	25.6688	14.2566	3.09129	3.58782	14.1505	29.6764	1.79981	5.59545	18.14	5.929	3.9045	1.36959	2.75555	1.16978	2.21175	1.17691	3.00242	4.01418	3.83405	2.21285
Mtrf1l	10.3216	11.9915	8.75273	5.66994	12.284	10.3998	9.21078	8.08456	3.86234	5.21085	7.59052	3.60017	9.05212	7.2765	13.6877	9.81537	8.01031	9.03326	10.7985	7.84605	7.46056	7.49314	8.02895	8.18756
Rgs17	36.1627	27.0532	10.8772	7.93792	11.4035	16.8738	12.9645	7.17565	17.1584	48.2957	47.5777	41.2502	10.4475	6.006	8.24772	1.75003	4.10128	1.68968	2.47196	3.25051	36.9388	20.0174	20.0273	8.23181
Hdac2	183.264	168.981	67.7699	80.9542	212.571	121.422	54.9492	56.0657	182.077	161.155	91.321	58.0365	194.245	107.993	91.4707	59.2346	101.378	81.4943	75.7199	61.4234	88.9808	53.3084	83.3117	59.3487
Frk	11.5839	0.868947	0.934758	0	34.6067	9.57328	0	0.0478377	20.4396	2.79607	0	0	40.7882	6.4295	0.614192	0	0.640825	1.10479	0.45536	0.336259	7.09663	0.909882	0.090213	0.531085
Rwdd1	28.9599	46.7494	23.8788	27.2157	43.6766	51.31	29.1464	31.3815	46.6215	61.6406	37.4831	29.6689	34.0975	31.878	29.9638	23.6634	22.4289	22.0958	30.5742	22.8656	35.938	29.7585	29.5447	23.8103
Clvs2	3.7128	1.33239	1.78454	0.629994	1.89324	1.37745	1.10403	0.239188	4.64848	4.82957	8.95995	5.1617	2.11097	0.77	0.701933	0	1.40981	0.194963	0.260206	0.504389	5.54993	3.21135	6.17959	0.840884
Hey2	6.7573	6.66193	38.9199	18.1438	42.3998	28.5132	25.9605	24.9234	24.1994	15.4419	20.737	32.2281	57.0677	11.704	27.858	25.6037	4.99843	2.72948	17.2386	15.1877	9.00726	9.95518	11.0511	19.2518
Stxbp5	50.3456	10.717	7.47806	12.3479	15.8944	13.0169	8.39064	17.4129	18.5939	4.44829	20.2675	9.4125	15.0272	12.6665	8.81804	6.01096	44.7937	50.3003	8.847	12.3295	59.2295	56.2521	26.8384	20.2255
Hint3	21.3858	17.3789	18.9076	19.4668	17.9197	18.5267	21.0081	20.9051	21.3283	21.0976	18.8981	23.7265	16.8877	24.101	22.8567	21.571	12.4961	13.0625	14.5715	12.4416	14.6482	11.0256	14.2085	16.1096
Trmt11	20.1234	16.1624	15.296	14.8678	18.1839	17.287	17.1283	14.2556	8.95516	11.8833	20.7761	19.0419	17.9611	7.931	13.249	17.0818	7.56173	9.48818	13.921	12.2174	7.36957	5.88747	6.31491	9.78081
Katna1	27.549	18.5375	11.8969	13.2929	24.6121	13.1547	16.6236	9.56753	21.9777	30.6932	11.3075	18.0442	23.0418	17.787	17.2412	13.7339	21.0191	18.1315	14.4414	15.6361	14.8301	21.1949	14.2085	13.6312
Pcmt1	108.191	110.704	100.232	104.075	118.394	116.532	101.981	110.792	94.5077	122.01	113.114	135.766	101.004	82.544	99.9816	89.5177	93.8168	111.324	114.946	98.9723	100.354	85.85	99.9109	91.3908
Lrp11	50.4941	37.4227	19.5874	27.2787	39.3177	41.8745	29.4934	22.2445	42.4174	27.8971	40.3393	17.437	39.679	10.318	20.1367	16.5872	14.8671	8.25341	19.9058	12.0493	22.6546	19.7498	27.4698	19.8714
X1700021F05Rik	18.9353	16.8576	20.2672	22.9948	26.4613	36.8468	24.131	27.7937	20.3029	30.5025	23.7106	30.4063	19.3565	14.3605	23.2954	18.1851	13.3932	14.4272	15.2871	24.2667	13.2834	11.882	23.4103	16.5079
Sec63	62.8949	42.6943	57.7001	74.5282	63.9739	48.7618	31.5438	56.4963	65.0103	21.4153	37.2092	24.6807	91.3799	42.1575	38.9573	52.2345	73.1822	88.643	59.0017	55.0345	78.3358	50.7928	59.315	63.0221
Nr2e1	14.9997	52.7161	150.411	139.544	17.3033	98.4189	144.944	157.864	23.7209	85.9791	112.097	141.535	16.5657	20.174	234.358	154.611	13.7137	9.8781	116.507	140.837	9.37119	12.0426	115.337	146.491
Snx3	187.571	218.627	192.858	232.468	269.368	272.253	241.814	248.23	241.413	232.074	216.095	265.979	314.069	290.329	246.466	217.65	216.727	234.605	240.17	252.755	190.153	221.636	225.893	217.523
Aig1	50.7912	62.1007	57.1052	83.2222	29.015	66.8064	84.0326	95.9145	59.7466	77.0825	53.7597	61.897	55.0283	50.82	58.085	73.9577	74.7843	61.4132	84.3718	80.5341	46.401	53.8971	79.4325	69.4393
Pex3	40.7666	22.4188	27.5329	33.2637	32.9776	30.6483	32.1115	39.6574	29.2923	33.807	38.8525	33.7896	23.2564	39.809	31.5431	26.0982	24.2873	26.5149	30.0538	25.6678	21.8358	25.2626	24.4477	24.2529
Fuca2	85.9885	51.8472	98.0646	92.6721	54.6838	74.3823	127.027	121.699	73.3161	37.175	87.3301	97.4216	58.7493	69.608	100.157	84.2296	115.413	146.482	102.651	115.673	102.719	111.755	63.555	95.551
Cep57l1	14.4799	11.9915	7.64802	11.7179	16.5989	14.1877	6.62419	3.87485	13.5353	16.6493	7.66878	10.2366	20.1794	7.0455	6.49288	1.02719	3.07596	6.49875	5.91968	7.9021	9.91708	7.76076	5.99916	6.9041
Ltv1	30.5192	26.1843	17.293	10.2689	22.6748	16.6672	11.5135	6.84078	21.1574	37.2385	16.8635	13.9669	12.2722	23.562	14.3458	12.5545	28.709	27.2298	24.5244	20.0635	17.4686	24.3527	23.5907	17.6586
Plagl1	5.34644	24.9677	23.8363	61.2984	5.72375	34.3674	22.9008	47.5028	4.9561	26.8168	13.9681	49.1445	0.894478	2.618	47.2489	25.87	4.0372	3.44434	19.7106	21.9129	2.72947	1.98033	19.486	22.6154
Cd164	641.35	210.053	325.466	314.934	277.998	274.182	354.741	357.491	271.423	204.431	269.19	362.577	342.406	347.809	380.316	282.325	682.414	769.582	280.892	331.44	714.758	680.859	265.948	317.544
Utrn	78.0431	62.0428	44.4435	38.4296	413.651	81.8206	51.6371	53.052	151.828	67.0421	29.0709	48.624	489.745	124.74	55.1018	44.3213	39.6671	52.4449	26.541	33.5139	131.924	128.293	39.6937	43.7702
Smpd2	21.6085	41.5357	164.22	150.694	38.7013	147.043	190.777	193.982	59.6099	97.6717	142.107	131.341	35.1351	68.299	148.064	125.241	31.3363	30.2842	136.803	160.844	25.2931	40.57	101.535	147.243
Mical1	24.5045	40.7826	100.189	84.6081	71.3267	48.5551	76.1782	67.8816	62.3785	37.4292	54.1118	85.5367	50.3054	35.3045	74.4488	52.615	23.7105	18.0665	49.8945	56.4355	25.1111	35.1107	54.8946	57.7555
Zbtb24	36.3112	31.6876	31.7393	29.5467	29.5874	11.364	12.6175	15.3559	16.0988	4.89312	19.1719	20.0395	37.425	19.019	30.9289	14.3807	27.8759	28.0096	25.1749	20.792	29.1144	22.2653	20.6588	22.0843
Grm1	27.846	17.321	6.45833	1.51198	4.579	8.88456	3.84834	0.717565	11.4503	8.26111	25.393	13.0127	2.96967	4.1195	2.19354	0	4.48577	3.18439	0.520412	0.504389	17.2867	6.79735	6.58555	2.92097
Wasf1	49.009	72.2385	67.2176	47.1865	67.9805	53.3762	46.117	30.1856	170.216	99.2604	117.144	52.7447	69.5188	109.186	52.7327	71.7892	55.4954	61.9331	73.0528	58.7333	76.8801	56.3056	82.2742	60.7207
Rab32	57.3257	9.67428	5.43859	5.10295	10.1707	5.64755	4.63693	4.35323	25.2248	6.03696	8.06004	6.02921	17.2098	51.9365	2.63225	14.7991	61.1988	80.9095	5.85463	19.1668	54.4984	68.027	2.7966	10.6217
Gtf3c6	40.3211	56.134	38.75	35.1536	49.9727	41.2547	43.8143	35.8782	50.5864	47.406	34.4704	48.7542	43.5432	34.111	45.6257	41.2778	31.4645	37.2378	37.2745	32.5051	34.0274	42.7109	26.9286	36.6006
Slc16a10	5.49495	2.95442	0	0.188998	0.660432	0.0688725	0	0.0478377	3.9307	0	0	0.0433756	5.6531	3.003	0.0438708	0.494573	5.63926	8.8383	0	1.34504	10.19	6.47622	0.225532	0.663856
Rev3l	30.2965	29.7759	19.5874	18.7108	37.1603	17.0804	25.1404	23.0099	35.2737	20.0173	20.4631	31.8377	22.1115	21.021	22.9883	8.86427	9.29196	6.62873	8.06638	9.41526	32.8446	8.3495	13.126	19.2961
Fyn	240.664	182.305	245.714	172.177	387.586	296.634	208.347	146.909	738.869	106.695	282.688	29.452	397.112	795.179	241.026	333.456	198.015	269.113	197.496	181.636	277.496	253.108	282.818	231.996
Lama4	53.9099	49.8776	19.3325	4.40996	271.438	22.177	4.79465	4.97512	196.945	37.874	10.525	4.98819	239.863	39.8475	26.7612	3.84245	32.2335	51.86	19.2552	9.47131	57.6828	61.1762	13.4868	7.74499
Prep	45.519	41.6515	38.41	47.2495	67.5842	74.589	34.1934	37.3612	51.8169	53.443	42.5695	42.5515	83.8663	46.893	53.7418	27.582	52.5476	50.3653	41.8281	43.4895	28.8414	41.2658	35.4988	38.5922
Tnfaip3	47.8952	14.7721	11.0471	5.98494	33.6821	0.55098	5.77251	4.11404	12.3732	15.1877	3.87351	1.17114	36.4589	19.9815	5.17676	2.43482	48.0619	70.5114	3.64288	6.89332	44.3084	30.5613	1.03745	5.9747
Perp	78.2659	34.7579	4.75877	1.95298	184.261	53.9272	1.07249	1.48297	85.3474	14.9335	6.29935	7.72086	260.973	30.646	1.93032	0.494573	12.3679	21.4459	3.44773	3.36259	32.8446	28.3669	4.73618	2.4784
Arfgef3	35.4944	23.9829	5.09868	5.35495	8.23339	18.2512	5.93023	3.87485	24.8147	49.6937	62.211	24.5072	11.7713	5.8135	2.98322	1.9022	4.42169	0.909825	2.0166	1.00878	33.9364	15.8962	32.7924	6.10747
Hebp2	4.30685	3.24407	2.76178	7.18193	2.50964	8.74681	7.47587	16.2648	5.8106	0	1.44768	8.63174	4.54395	4.389	1.88645	0.722837	1.28165	1.68968	2.86227	5.99663	0.909824	1.87329	2.0749	3.89462
Reps1	34.0093	10.4853	17.8029	25.8297	8.93785	11.364	17.7591	20.9051	11.2794	7.37145	7.08188	12.9259	9.80348	7.1995	13.1174	10.5382	48.3823	37.9527	52.6917	60.0783	25.1111	34.0403	42.6707	54.0821
Fam184a	5.27218	4.34474	19.0776	13.1039	2.2895	6.74951	18.7054	17.987	6.6651	2.73252	6.33848	3.60017	4.86596	4.9665	13.8193	13.772	6.28008	5.78389	13.5958	13.5625	6.36877	4.97759	13.6673	21.1106
Asf1a	61.3355	69.8633	54.5984	56.3844	54.0674	75.0022	46.2431	49.512	47.9545	78.9253	42.7652	46.889	47.0138	44.3905	52.4256	46.7181	36.8474	35.3532	43.6495	46.7961	27.7496	23.1752	39.7839	37.7513
Gopc	58.4395	31.6297	30.0397	19.5928	42.6639	15.9096	20.4404	14.1121	61.4556	29.1681	40.848	14.4874	52.0228	36.113	39.4838	25.7558	39.2185	48.8056	29.6635	26.5084	34.3913	47.2068	32.9728	28.9884
Qrsl1	12.8463	10.6012	11.7695	12.4109	12.24	11.364	15.3303	9.42402	12.715	9.27786	15.6114	7.98111	11.3778	9.24001	17.1974	12.4404	10.5736	8.18843	10.9937	13.3943	13.9203	9.63404	10.3294	10.6217
Rtn4ip1	21.3858	23.8671	20.3522	29.2947	12.4602	23.5544	23.7524	14.3035	23.7209	17.9202	17.959	25.0277	15.5997	20.2895	22.9883	28.2667	15.572	20.0162	18.2795	26.2282	25.2931	12.1496	13.4868	20.491
Nmbr	3.56429	2.66477	0.127467	0.566994	8.71771	0	0.725506	0.191351	11.0743	3.2409	2.34758	0	4.57973	0.616	0.350967	0.418485	0.192247	0	0.390309	0.0560432	0.0909824	0.107045	0.451065	0.221285
Aim1	1.93066	0.347579	1.06222	0	1.80518	0	1.54564	1.43513	7.0069	0	0.469517	0	10.0897	10.9725	2.14967	0.494573	1.34573	9.68314	0.260206	0	0.36393	3.63953	0.135319	1.41623
Vta1	51.2367	88.9802	93.9856	83.9151	73.264	75.8975	112.517	87.1124	62.1392	114.639	81.5003	110.391	86.335	54.7085	95.3752	86.5503	58.1228	49.5855	96.4713	83.8407	51.769	57.7507	89.9423	85.0621
Smpdl3a	44.4794	79.1321	567.186	373.208	124.558	338.853	767.27	521	73.487	247.134	413.097	451.8	81.7911	124.663	635.82	517.323	69.9781	72.4611	515.273	616.307	50.5862	98.8025	377.812	557.418
Reep3	244.674	270.069	243.037	220.561	193.947	212.954	193.868	202.497	232.8	152.894	138.625	129.693	236.214	287.942	195.62	258.814	166.55	177.741	171.801	148.851	238.556	254.553	218.225	250.849
Fabp7	81.9045	197.019	392.513	415.607	76.0378	249.663	334.648	430.922	139.249	222.669	273.689	449.111	85.4763	72.0335	276.43	147.269	31.9131	15.727	183.901	152.101	64.8704	38.4826	228.058	182.118
Pkib	12.9948	1.73789	1.99698	0.692993	2.20144	0.27549	1.54564	0.382701	5.91314	0	7.51227	1.90853	3.077	6.2755	1.14064	2.09242	7.88215	10.1381	1.04082	2.01756	12.8285	8.67064	2.43575	1.72603
Serinc1	785.555	814.493	968.239	866.304	566.255	685.006	918.649	945.75	779.543	829.733	1161.43	927.891	592.001	753.869	928.877	901.759	845.761	689.258	1003.74	923.088	650.524	611.494	795.272	869.961
Hsf2	14.0344	8.92119	9.47505	8.12692	9.99454	6.19853	7.25506	7.79754	9.2286	6.54534	10.6033	8.15461	7.69251	8.008	8.51094	10.6523	1.40981	2.5995	3.77299	5.21202	5.27698	3.42544	5.50299	5.22233
Rspo3	0.816817	1.1586	0.764802	0.251997	0.220144	1.85956	2.93357	0.669727	2.80276	1.96996	1.17379	1.34464	0.214675	0.308	0.833546	0.684793	1.15348	0.649875	1.10588	1.12086	1.45572	0.535225	0.631491	0.840884
Echdc1	8.98499	9.3267	8.66775	14.6159	6.51627	8.19583	9.77856	13.4424	9.5704	8.89658	8.52956	13.2729	6.22557	11.8965	17.4167	12.7448	12.5602	11.7627	11.5792	12.7779	2.72947	7.3861	11.8179	13.4099
Mgat4c	7.42561	6.89365	26.8106	28.7907	5.59166	20.3863	39.3035	40.1358	5.36626	18.8099	28.9144	43.8527	2.00363	3.5035	24.3044	15.4079	2.05064	0.909825	12.7501	22.1371	8.2794	7.33258	16.5541	13.6754
Ptprk	61.0385	48.1397	34.926	28.1607	128.608	20.2485	7.53896	10.7635	101.139	26.0543	24.4149	12.2753	171.024	33.341	19.0399	24.6526	40.3079	39.4474	40.0067	23.8744	62.9598	41.4799	31.1235	19.0748
Nts	3.19301	6.54607	3.05921	1.88998	18.5361	12.8103	2.83894	0.908915	14.048	38.9543	34.2356	21.3408	13.6676	0.308	2.89548	0.456529	4.67802	3.44434	0.585463	1.12086	11.0999	12.4707	5.32257	2.21285
Dcbld1	31.7073	47.3866	31.9517	24.4438	49.3563	27.9623	35.9914	33.1993	37.6663	14.6794	34.0791	28.2375	38.7488	13.0515	29.3496	15.1796	8.84338	9.8781	27.9721	20.3997	20.744	9.527	24.4928	24.2086
Slc6a15	15.9651	3.59165	5.56606	4.40996	17.1712	7.98921	2.0188	2.20053	22.3195	10.8665	11.3858	7.37385	9.83926	9.66351	5.79095	3.46201	1.73023	3.96424	1.88649	1.28899	2.18358	2.56908	4.42044	1.59325
Ccdc59	34.7518	38.6392	19.4175	19.3408	44.2049	36.9846	31.2283	28.5112	27.2756	58.0184	25.8234	27.023	30.2334	30.9925	25.8399	19.9731	19.9937	25.8	24.2642	20.792	24.7472	32.2205	20.8392	17.1275
Lama2	28.1431	30.8187	69.0871	44.2256	109.984	70.5255	57.6304	45.2066	78.2038	38.4459	49.221	63.9356	120.468	31.262	82.4333	62.6205	13.0728	14.2973	30.6392	32.449	42.6707	25.7978	24.5379	60.5879
Lin7a	28.3658	34.1786	6.62828	5.03995	42.5318	15.7029	5.93023	3.6835	35.2737	48.2957	31.4576	39.9055	21.5748	7.7385	4.78192	1.21741	4.99843	4.74409	3.83804	1.45712	28.9324	19.3216	18.8094	5.31085
Ppp1r12a	36.831	46.8652	27.3629	27.0267	74.805	48.624	26.4652	23.2013	54.4145	48.4228	47.8516	39.7754	109.806	50.974	24.3483	21.4188	30.0547	31.454	21.0767	23.2019	65.3253	46.9392	34.2809	23.766
P4ha1	156.235	78.7266	287.141	158.947	115.444	156.341	284.052	229.095	131.217	111.461	223.294	215.794	175.604	223.339	285.38	268.857	294.267	331.891	237.308	255.781	313.434	271.734	217.278	305.108
2020-09-10	27.6975	22.5347	20.3947	17.5138	36.72	21.9015	16.0873	18.5132	23.55	42.5129	17.646	30.9268	33.203	18.865	20.7948	21.7993	11.8553	17.2867	14.3113	10.9845	23.1095	17.0201	10.2843	12.3477
Lims1	300.292	157.917	129.931	116.234	303.094	155.652	120.939	102.229	202.551	119.723	119.766	120.411	339.401	175.252	151.661	132.279	191.863	214.524	113.45	120.101	146.3	178.604	98.7381	100.021
Zwint	132.993	168.344	143.485	158.695	163.875	155.721	133.714	142.269	194.894	368.509	312.542	302.718	124.44	81.5045	137.096	95.6428	101.571	100.991	122.622	135.569	167.953	140.175	192.469	132.638
Ube2d1	80.1966	92.6877	37.1354	51.7225	63.6657	53.7895	31.2283	26.215	51.0307	59.2258	37.6005	41.9876	57.0677	68.145	39.7031	55.3922	72.3491	65.0525	64.8563	39.9028	60.0484	49.6153	41.0018	40.7165
Dcn	50.7912	32.0352	2.88925	0.818992	307.806	396.912	0.977856	0	165.192	85.4707	0.665149	0	182.545	59.444	13.0735	0.0380441	28.2604	12.9975	0.45536	4.87576	37.1208	20.178	8.97619	0.398314
Cdk1	59.0336	116.265	3.78152	15.6868	56.2248	55.649	7.69668	10.8591	45.2201	106.95	12.9508	16.396	88.1598	19.25	14.2142	5.32617	11.663	7.60354	7.09061	1.56921	12.0097	3.31839	19.8017	6.06322
Atp2b1	526.401	358.701	136.05	89.9631	184.04	302.97	131.159	78.6451	325.564	486.643	396.781	237.481	183.189	134.866	78.3972	85.3329	139.443	131.6	66.0272	63.2168	464.465	359.564	258.325	111.395
Rhobtb1	29.1084	2.31719	0.84978	0.188998	19.7249	7.36936	0.378525	0.430539	17.7736	0.762564	2.0737	1.51815	32.6306	14.7455	1.09677	1.55981	20.3782	34.3784	3.83804	8.51857	28.0226	30.7754	2.39064	5.9747
X1700040L02Rik	0	2.1434	0.977247	1.32299	0.836548	6.81838	0.851681	3.20512	0.71778	12.5188	0.743402	8.892	0	0	0.614192	0.951102	0	0.324938	1.23598	0.896692	0	0	1.53362	0.663856
Arid5b	20.7917	28.2118	11.4295	11.6549	53.1428	36.3647	15.7719	15.1645	15.4494	19.1912	23.515	18.2611	53.1678	11.5885	14.1264	11.5274	20.3782	12.6076	9.43246	9.13505	26.2939	27.5641	14.5243	11.2856
Actr6	28.6628	27.8642	21.8393	22.4278	17.8757	32.1635	26.8122	26.5499	18.3205	51.8543	27.9754	25.7651	25.1885	24.6785	29.0864	24.0819	18.5198	21.2509	30.9645	23.7063	16.4678	12.6313	20.5686	20.0484
Uhrf1bp1l	47.0041	56.5974	41.0019	39.5636	30.7321	29.8907	20.9766	30.0899	44.6049	78.2899	66.1628	65.0634	36.4589	34.958	39.9225	27.3537	37.296	30.7391	16.393	20.2316	36.9388	39.446	38.566	28.413
Poc1b	35.8657	39.0447	14.4887	13.4819	29.8956	16.1162	14.5417	13.7772	27.1731	46.1351	11.2293	24.4205	49.2321	24.948	18.8645	15.3698	37.7446	30.6741	14.4414	13.7866	39.3954	28.7951	12.8102	15.4015
Dusp6	405.661	60.8842	205.817	133.244	207.772	113.571	175.951	161.787	150.734	54.6504	125.518	110.608	217.465	236.005	132.709	148.448	372.255	454.003	95.8859	131.197	431.256	435.298	106.045	142.729
Tmpo	197.373	309.345	81.3239	123.605	254.531	129.48	55.7694	97.3496	205.08	164.205	78.1354	46.7155	320.223	81.158	103.93	54.9737	117.655	93.1271	80.3386	62.0399	107.814	71.5595	87.7321	71.7407
Kitl	38.9102	35.1634	14.5312	8.50491	131.47	15.4963	9.5893	3.15729	59.6099	34.8237	17.2156	7.07022	122.4	50.3195	17.8116	3.5381	39.3466	60.3734	14.7667	14.1229	45.4912	60.5874	22.2826	15.3129
Psen1	142.572	139.437	170.891	194.668	107.43	155.514	177.591	194.604	111.427	141.583	158.931	204.733	130.093	152.691	206.851	191.552	244.667	194.508	195.024	196.207	162.04	196.588	181.734	191.854
Sgk1	524.619	238.265	83.2359	73.4573	214.2	112.056	37.1901	6.9843	304.851	109.873	108.067	36.0017	244.085	314.045	47.6437	65.5119	445.117	557.788	91.5925	51.84	373.665	286.88	72.5763	40.1412
Cep290	7.57412	12.7446	4.20641	6.29994	10.0386	20.1108	3.78525	9.18483	3.11038	15.2513	6.53411	9.36913	2.68343	5.5055	3.72902	1.86416	4.0372	2.01461	2.79721	2.97029	17.3776	11.5609	4.96171	3.49631
Ikbip	21.6828	36.7854	79.6244	68.9213	42.6199	104.066	117.532	106.774	32.847	74.7948	78.0572	85.1897	36.4947	25.179	91.7778	85.8655	26.1457	21.056	75.785	97.291	27.3857	24.5133	72.4861	84.9736
Hbs1l	62.9692	54.0485	43.7212	45.5485	56.9733	44.3539	38.2626	33.7734	46.8949	53.0617	33.6878	52.2242	59.6438	60.137	55.6282	47.5171	66.3895	65.4424	52.7567	49.9345	45.4002	31.7388	61.7508	43.9915
Epb41l2	328.583	153.224	135.37	131.165	299.132	135.541	126.301	110.218	399.974	72.7613	142.577	151.251	345.34	350.35	150.784	139.698	506.957	482.662	134.722	105.978	579.649	579.702	144.07	141.047
Apaf1	26.5094	23.8091	14.6587	18.4588	35.179	7.98921	7.53896	20.9529	28.9163	25.4823	14.2811	18.2611	36.28	10.78	17.8554	17.9948	13.201	15.9219	7.35082	12.7218	16.6498	21.8907	13.1711	9.42675
Myb	5.34644	15.1197	1.69956	1.63798	5.1954	5.44093	0.883225	6.93646	1.8799	9.91333	1.4868	12.7958	7.90719	0.0385	2.32515	0	0.128165	0.324938	1.49618	1.90547	1.36474	0.267612	1.66894	1.8588
Med23	43.0685	38.5233	50.2645	32.2557	48.3877	29.7529	31.6384	36.2131	37.8714	34.6331	33.8443	62.4175	42.9707	37.3065	55.9353	39.7941	36.5911	28.0746	32.6558	37.3808	39.9413	41.694	33.6945	37.4415
Ahi1	100.468	107.402	58.1249	45.5485	67.9805	134.164	64.9801	58.7446	73.7262	179.647	133.46	164.61	53.776	34.3805	60.7611	36.1038	29.7343	29.0494	39.0309	47.3005	90.2545	55.7704	88.4538	39.6543
Nedd1	39.5042	41.3039	32.2916	26.5857	42.6199	18.7333	21.292	13.9208	35.8206	24.6562	23.5541	22.0782	57.8548	39.732	24.6115	25.033	28.5808	54.0696	24.004	29.5908	29.0234	20.3385	25.5303	25.4478
Enpp3	6.16325	6.54607	0	0	0.484317	10.3998	0.378525	0	3.55472	0.063547	0	0	1.57428	0.8085	0.263225	1.71198	1.85839	1.36474	2.21175	0.448346	0	0.21409	4.24001	1.72603
Pde7b	15.5938	5.38747	7.77549	8.75691	9.55426	11.7083	14.5732	9.37618	7.45124	27.5794	13.0682	10.28	7.04849	4.389	14.1264	11.7176	1.73023	0.454913	1.30103	2.80216	14.1023	5.08463	8.66044	8.32033
Mtfr2	6.38602	12.397	0	0.755992	6.78044	1.85956	1.19866	0.62189	3.65726	9.65914	1.05641	0.607258	3.9357	2.6565	0.745804	0.19022	0.51266	0.0649875	0.260206	0	0	0.0535225	0.676597	0.132771
Map7	53.5386	118.409	39.9821	64.0074	30.556	52.6875	17.7907	19.6613	82.5105	51.9814	66.7105	32.8787	26.7986	113.999	43.6954	90.2786	179.495	119.317	145.91	92.5274	94.9856	71.1313	115.247	72.4931
Ctgf	88.2162	52.6582	11.2596	2.96097	251.273	154.274	0.0946313	0.861078	202.927	70.6007	5.00818	1.47477	218.575	53.4765	9.08126	1.40763	32.8102	8.90329	7.28577	6.44497	54.2255	22.2653	7.30725	1.50474
Stx7	203.165	149.227	111.831	104.075	152.56	116.532	97.8487	96.9191	149.059	105.552	118.983	96.4239	143.152	187.611	114.284	137.073	211.024	240.714	123.663	116.57	172.321	183.743	103.159	102.145
Moxd1	3.49004	6.43021	2.42187	8.81991	10.9191	23.4855	3.28055	2.24837	5.87896	19.1912	1.44768	1.82177	2.11097	1.3475	3.4658	2.77722	0.640825	0	1.23598	3.02633	1.09179	0.749314	4.05958	1.81454
Pex7	30.5192	28.2697	33.0989	43.9736	25.4927	34.6429	51.6056	41.0447	36.6409	16.0774	42.1	30.0593	34.4911	27.797	45.8012	30.8918	35.3735	30.999	39.8766	36.8764	30.2062	27.0288	28.8681	36.2465
Ifngr1	539.099	81.2176	125.597	109.052	181.135	102.62	115.45	121.795	185.768	81.5943	95.5467	111.562	212.707	291.137	118.627	102.186	768.093	975.982	107.595	143.134	717.669	719.181	85.2964	132.86
Cfap54	2.52471	2.25926	3.8665	14.1749	1.62907	27.3424	1.70336	13.3467	3.11038	33.807	7.43402	65.9743	0	0.231	9.30062	2.54895	0	0.324938	1.23598	2.91425	2.82045	0.481702	6.67576	5.3551
Cdk17	142.72	46.6914	119.097	112.454	85.2838	65.1534	90.1205	94.4315	146.666	84.3904	89.0126	53.7857	146.516	42.6195	72.5185	96.0613	113.49	99.5609	111.173	97.9075	94.3487	95.0024	124.313	105.155
Snrpf	9.57903	24.2726	4.71628	8.18992	22.983	28.0311	9.99937	9.37618	15.2101	35.904	7.86441	13.2729	19.9647	9.62501	8.94965	4.37507	7.24132	3.76928	6.5702	4.25929	6.55073	7.3861	9.60768	5.53213
Ntn4	47.5981	9.21084	7.86046	25.8927	80.6168	22.2458	11.0088	26.5021	52.8081	0.889658	6.02547	3.86043	463.232	21.0595	12.0645	10.1958	18.4558	17.3517	14.8968	28.582	63.2328	77.0723	18.0426	20.8451
Fgd6	7.2771	23.8671	70.0643	60.0384	23.0271	45.1115	61.9835	58.8403	10.9718	15.8232	47.8516	58.4703	13.8823	23.254	83.7494	65.8923	8.58705	9.68314	23.8088	29.0864	4.82207	8.29598	35.9499	57.7997
Ndufa12	34.5291	69.5158	76.7351	52.7305	63.7978	116.739	104.725	86.2035	50.8598	103.772	75.8661	87.5753	53.7045	45.661	80.8101	67.7945	38.9621	31.5189	69.9303	82.2715	36.12	35.4319	68.1108	59.8798
Tmcc3	174.056	212.776	117.822	164.617	129.797	112.882	79.7111	47.0244	205.422	101.04	141.246	84.2788	115.781	320.205	163.112	207.34	261.264	208.35	233.86	110.629	192.064	187.115	195.537	158.662
Cep83	11.5839	18.8272	7.86046	8.56791	19.0645	19.3532	7.38124	11.3375	11.3136	21.2247	13.5377	12.6223	7.51362	7.0455	6.84385	3.8805	6.66458	7.2786	5.59443	5.71641	15.9219	11.989	14.5694	5.9747
Socs2	7.72263	4.51852	2.67681	1.25999	26.1972	5.30319	4.25841	0.287026	7.75886	7.62564	7.23839	1.56152	13.8823	6.1985	2.67612	0.875014	3.78087	6.2388	2.0166	1.6813	9.37119	6.36917	1.98469	1.2392
Nudt4	281.876	103.694	34.0337	167.263	90.4352	54.3404	14.7625	60.5625	81.9978	46.0716	26.8407	22.0782	244.479	83.006	20.3122	91.534	268.249	282.111	198.147	171.044	210.169	216.07	207.715	174.86
Nuak1	24.1332	14.3666	1.40214	2.26798	19.4607	5.92304	1.76645	1.00459	7.58796	5.14731	3.32574	2.47241	12.308	19.1345	1.31613	3.08157	12.6242	9.55316	2.21175	1.34504	27.7496	24.8344	6.9915	2.38988
Tcp11l2	104.033	113.137	129.719	134.252	105.977	133.475	120.844	127.966	91.3289	101.294	96.5249	134.161	89.0542	130.9	133.674	115.958	100.866	129.78	160.677	160.508	69.4196	81.8358	78.8461	97.4098
Rfx4	7.64838	24.9098	164.687	119.825	17.1712	61.6409	178.822	152.124	16.714	45.0548	111.902	147	4.50817	15.2075	154.338	127.067	10.7018	5.26399	104.603	137.754	9.8261	18.3047	86.0181	132.506
Cry1	19.3808	24.8519	43.9761	19.7188	23.7756	27.4113	30.282	28.7504	37.4613	24.0208	39.5959	14.8345	70.4849	42.3115	57.3392	50.4845	46.5239	37.6928	51.4557	60.2465	22.9276	29.5444	37.709	47.8419
Btbd11	6.16325	9.96393	14.1063	11.1509	17.0392	3.37475	6.845	8.75429	20.0637	6.10051	14.1246	3.25317	19.1418	10.549	10.6606	2.39678	4.67802	0.844838	0.585463	6.16476	8.09743	0.321135	3.15745	8.27607
Timp3	178.809	221.002	1043.53	702.38	547.366	612.208	902.972	840.173	434.393	342.01	617.376	749.53	722.667	279.318	1044.52	741.213	124.192	105.345	653.377	831.457	119.824	167.258	517.777	806.806
Hsp90b1	404.621	365.711	415.84	378.437	461.686	514.684	455.113	527.267	517.69	473.87	480.668	518.078	492.75	657.003	516.228	461.475	742.908	646.626	553.263	520.473	718.943	647.889	455.846	515.285
Ascl1	30.8163	22.4768	8.96518	83.4112	14.0012	29.9596	5.11009	33.3907	15.1759	10.3582	4.92993	11.2343	24.0078	4.543	10.9677	6.16314	7.3054	1.29975	22.3127	11.713	12.4646	6.15508	54.6691	31.2455
Igf1	6.089	1.33239	0.594846	2.26798	5.94389	13.0858	0.157719	0.0956753	8.98934	15.1877	2.93448	7.54735	19.7143	25.641	0.263225	8.67405	4.67802	3.83426	1.69134	12.8899	7.46056	29.5444	0.676597	11.8609
Ccdc53	10.7671	21.2023	21.117	17.0728	23.2032	52.1365	35.4236	34.3474	20.7473	28.6597	20.9718	25.5916	23.1133	22.253	21.8915	18.1851	13.7777	16.1169	16.8483	25.3876	20.1981	16.1103	18.1328	19.9599
Sirt1	29.4054	5.67712	2.67681	7.93792	6.47224	9.84877	3.0282	4.16188	2.52932	4.38474	8.49043	4.38094	3.82837	2.6565	3.81676	3.91854	19.8656	15.2071	10.6684	11.0405	23.7464	11.9355	12.5396	11.7724
Herc4	44.1081	29.1387	20.9896	20.0338	36.7641	32.0946	14.5101	22.101	29.4973	26.3084	15.3376	30.3195	43.0781	31.4545	29.0425	19.4025	41.6536	45.7512	21.0116	21.8569	37.1208	34.8431	20.9294	22.4826
Hnrnph3	44.9249	72.8757	26.1732	34.5866	85.592	63.5694	32.1115	36.5001	44.4682	74.7948	28.9144	45.154	88.7322	34.342	40.0102	35.8756	30.8878	16.6368	32.3306	26.0041	40.3052	26.7612	38.4307	26.2887
Rufy2	49.9001	41.7674	27.3204	29.3577	33.6821	41.3235	41.2592	32.8645	37.598	37.7469	36.5049	27.2832	40.0726	27.2965	25.0064	26.2124	25.1844	25.6701	30.5742	29.3667	20.0161	36.7699	28.9133	32.5732
Ccar1	59.8504	63.1435	18.5252	29.9877	89.6427	44.1473	28.6102	25.641	63.3013	59.9248	31.4185	30.0159	104.296	73.227	40.0979	26.1363	53.9574	63.2328	33.1112	31.104	75.8793	43.2461	42.2197	32.9273
Ddx21	14.4057	28.6753	12.9167	16.7578	37.3364	21.6948	13.9423	11.8159	33.2913	24.8469	14.2811	18.9118	37.2818	15.785	9.91481	9.6632	20.955	23.8504	19.0601	9.30318	17.4686	12.3637	11.5924	13.5869
Ddx50	56.1376	52.5423	27.3204	34.9016	64.15	28.651	31.9854	36.7872	45.4936	39.3991	33.727	38.3007	68.6601	43.428	42.5108	30.0168	35.3094	37.6278	32.916	32.1128	27.9316	29.4909	34.5516	35.1844
Srgn	66.1622	14.7721	9.51753	1.13399	133.583	26.8603	6.68728	0.956753	61.6265	5.33795	2.34758	1.04101	120.003	52.7065	7.01933	3.11961	48.5745	70.5114	11.5141	11.2647	48.1297	72.0412	13.5771	8.09904
Vps26a	126.458	81.5072	74.8656	75.8512	88.8061	41.3235	52.0472	57.3574	101.275	74.35	71.6013	81.7196	103.795	120.89	71.7288	78.8273	138.098	136.669	84.9572	88.4362	94.8946	108.865	55.1652	71.2539
Supv3l1	17.3759	21.6078	31.7393	25.1997	19.7689	12.5348	26.0551	26.3585	18.6965	22.4321	29.2666	29.5822	17.7464	23.0615	24.6554	22.5221	18.9043	12.9975	20.8815	22.5854	8.64333	15.4145	17.0051	26.5542
X2010107G23Rik	6.38602	2.7227	5.90597	5.79594	10.9191	11.0196	4.95237	4.73593	7.55378	14.2981	11.0728	12.8392	7.72829	3.465	4.25547	3.08157	1.98656	2.79446	3.05742	3.47468	5.27698	3.26487	4.96171	2.96522
Aifm2	4.97516	8.92119	20.3947	20.0338	13.6489	20.2485	22.5853	37.7439	9.29696	13.6626	13.7334	25.9386	6.61914	4.774	22.5935	25.7178	5.83151	5.199	18.8649	27.7414	7.64252	6.04804	20.7941	22.6154
H2afy2	56.3604	63.3173	20.0123	31.7517	107.342	41.599	24.5726	19.6613	70.9918	115.719	33.2966	32.6618	83.6874	37.6145	23.3393	14.9513	20.3141	16.5718	23.8088	17.0932	11.6457	8.3495	31.9805	18.6765
Tysnd1	50.4199	9.09498	60.6318	76.1032	20.8256	23.6233	65.9895	79.9846	45.1518	7.24436	12.6378	7.98111	61.6116	12.2815	29.4373	66.9195	55.7518	43.3467	79.2978	85.4099	38.7585	48.759	64.7278	74.3961
Sar1a	238.808	209.822	121.773	148.489	264.129	214.056	100.814	128.588	225.793	258.191	134.086	165.521	281.546	210.133	141.834	136.122	176.227	186.514	136.413	126.041	152.85	160.032	146.461	131.665
Ppa1	42.8458	96.6269	42.0216	58.9044	74.3207	71.0076	51.8895	58.1706	57.1148	126.586	58.8461	87.4018	71.7014	44.9295	70.325	43.1039	30.8878	30.9341	48.3983	50.2708	43.6715	23.6034	58.2776	45.8061
Eif4ebp2	98.315	31.9773	33.0564	54.1795	98.0962	45.387	40.2814	84.0508	68.0865	20.8434	21.4804	19.6058	154.673	29.799	33.6489	53.1856	10.7018	11.8927	7.87123	12.6658	68.4188	45.3335	30.7626	40.0084
Pald1	269.847	81.5072	7.22313	14.5529	342.588	64.3958	8.01211	8.80213	182.111	43.5932	14.7115	21.9481	290.777	110.226	16.5393	9.89146	328.679	403.832	16.458	23.8184	365.385	287.683	12.4945	11.7281
Sgpl1	379.968	140.769	278.388	202.039	185.582	145.872	175.068	182.692	217.863	150.162	208.935	258.519	207.984	235.274	201.718	188.889	426.982	416.57	173.818	214.477	362.565	337.887	161.075	209.026
Unc5b	57.9197	129.183	28.2977	47.5645	58.9986	33.4721	13.0591	9.18483	43.2719	11.6291	23.0455	6.89672	22.5408	93.7861	27.2877	91.3058	65.8768	65.0525	58.156	32.393	98.7159	80.8189	79.0266	49.8335
Slc29a3	519.718	153.63	207.941	152.521	109.147	109.025	110.592	128.731	239.773	95.8924	183.307	118.329	137.249	351.929	158.637	214.226	523.938	544.4	172.907	165.44	540.617	625.41	109.654	168.929
Vsir	901.023	113.774	37.6028	28.5387	205.835	44.9049	33.878	59.9884	248.42	11.9468	42.0218	16.0923	321.69	403.249	22.7251	47.2127	1168.48	1399.57	47.6177	48.7576	1236.18	1298.56	22.7788	50.0547
Slc16a7	18.6383	18.5955	3.82401	4.59895	10.2587	5.71642	1.57719	1.1481	20.0978	15.0606	13.4595	4.64119	22.8271	25.487	7.23869	16.397	27.2991	21.1209	8.39164	6.10871	54.3165	35.9671	8.07406	7.03687
Lrig3	25.5441	7.5888	23.3265	20.6638	6.69238	7.71372	17.1283	26.1194	17.2951	3.30444	7.16013	4.33756	20.5014	4.389	17.2412	21.3047	13.0728	18.1965	23.7438	14.5712	9.37119	13.3271	18.0426	26.5542
Anapc16	39.6527	52.774	58.2524	50.3365	65.1186	85.8152	87.0923	65.5854	51.3383	49.8844	60.6068	77.1652	48.1229	52.7065	72.8695	50.7508	46.9725	45.6212	63.3601	79.4693	51.1321	51.4351	66.5772	57.2686
Ddit4	22.2026	54.8016	55.7031	43.6586	29.3672	31.0615	48.8613	36.9307	48.5014	43.2755	53.0163	45.8046	10.9126	74.0355	41.8966	56.7237	30.3751	26.125	37.2745	38.5577	22.1997	26.8683	37.4384	46.6027
Dnajb12	25.0986	30.8187	24.4737	28.0347	30.2918	38.0865	29.9666	21.8618	25.0881	27.8336	32.5532	39.9923	25.8683	33.6105	19.6541	27.3917	30.8878	28.0096	30.2489	29.3667	29.7512	33.7727	26.2971	33.3698
Micu1	77.2263	79.4218	79.072	97.46	94.5299	104.204	108.984	107.348	93.995	100.214	101.416	125.442	67.3005	99.7151	86.8643	96.4037	101.891	101.446	108.051	111.806	64.2336	59.7846	101.805	90.8597
Cand1	161.953	179.582	199.316	161.341	165.152	140.018	89.9312	122.321	208.259	189.116	155.762	205.73	163.367	139.062	221.153	176.182	139.508	114.768	128.151	146.161	119.096	93.7713	148.22	156.714
Tbk1	56.5089	25.8367	30.4221	25.3887	30.1597	19.4221	25.2035	25.0669	44.1947	43.0213	21.6369	29.5388	45.4395	46.354	30.7096	28.9515	60.1094	71.0313	32.7859	38.838	45.1273	56.6268	19.2154	33.9009
Pno1	22.4253	36.0323	17.6754	25.7037	21.8823	24.312	33.3102	28.6548	31.5481	50.8376	33.2966	25.2446	19.2134	40.348	28.6915	35.2669	32.4257	33.2086	31.8752	32.6732	29.6603	25.9049	23.6358	28.6343
Plek	214.006	21.2023	1.18969	4.97695	62.9612	5.09657	0.851681	0.430539	65.2496	5.78277	2.93448	3.99055	39.8937	132.556	1.49161	7.79904	277.349	322.013	11.319	26.7326	201.162	202.315	1.84937	11.7281
Srgap1	21.6085	11.4701	11.4295	11.5289	11.5796	17.6314	22.5538	18.2261	16.5773	11.1207	19.9545	17.1767	17.2098	7.777	11.8013	18.6416	5.44701	3.44434	7.35082	10.8724	12.7375	16.1103	18.629	13.4541
Egfr	34.3806	145.52	237.344	234.169	62.3448	131.753	193.616	220.34	60.2251	221.715	210.93	244.205	48.1587	31.801	314.686	188.052	17.879	5.199	115.922	127.891	17.3776	28.0993	143.078	230.004
Usp15	49.2318	59.1463	44.6559	26.9637	52.3062	30.0284	29.2411	25.0669	55.1323	60.179	58.0245	29.1484	55.3861	50.5505	39.8347	32.1853	42.9993	52.5749	38.7707	36.9325	50.4952	47.4209	38.7014	38.902
Vps54	44.5536	5.32954	10.7072	13.6709	12.9004	6.95613	9.84165	11.0027	12.5441	6.29115	7.39489	2.64591	25.4032	8.393	5.92256	9.73928	28.3245	31.194	18.2144	13.7866	24.6562	24.7274	13.3966	16.8177
Tbc1d15	95.5676	111.862	82.2162	86.3721	71.855	70.4566	48.0727	62.5238	79.7077	82.9924	78.2528	66.755	66.6207	109.456	69.7546	91.496	102.981	90.7226	85.6728	85.6341	73.5138	66.796	65.9457	59.393
Rab21	35.2716	6.08263	3.44161	12.0959	6.91253	13.0169	8.5799	7.12781	5.57134	12.6458	6.69062	4.25081	7.1916	7.777	2.93935	5.66857	67.607	63.4928	66.1574	61.1432	43.9445	39.8742	45.9184	46.5584
X2310011J03Rik	40.4696	39.9716	51.7516	52.9825	62.1687	54.7537	64.2862	59.9406	35.5814	61.8948	40.9262	80.9389	39.3213	51.0895	59.1818	64.8652	47.5492	54.9794	70.3857	68.3727	53.8616	53.8971	57.9167	58.1538
Peli1	214.674	94.7732	150.071	113.336	184.525	169.84	112.769	76.8273	432.616	64.6273	177.556	29.1918	153.349	343.343	133.06	217.003	142.712	230.121	119.304	137.306	131.106	184.278	108.481	113.829
Apc2	92.4488	139.147	376.367	209.41	204.294	187.953	319.381	267.891	171.276	202.27	406.954	330.826	139.539	121.968	274.939	285.597	53.7652	28.3346	131.014	202.092	99.7167	78.571	204.738	275.235
Thap2	15.371	23.0561	14.6587	16.0648	23.2032	16.185	8.89534	11.5767	15.5861	12.201	15.1419	11.5379	14.8483	17.2865	17.987	23.8536	7.3054	4.6791	10.5383	10.7043	13.0105	8.3495	9.87832	13.3214
Slc1a4	90.1469	218.395	1479.93	1318.2	110.336	621.368	1128.07	1471.58	160.304	686.307	1033.05	1518.97	92.9542	136.714	1318.27	931.319	78.8855	46.4011	735.212	952.623	68.4188	114.645	693.602	1101.56
Dock2	157.126	14.7142	4.75877	3.14997	46.3624	0	0.0315438	0.0956753	49.8002	0.826111	1.95632	1.73502	51.6651	89.7051	2.28128	0.913058	162.705	150.316	0.585463	7.95814	180.145	200.067	2.7966	7.12539
Rab1a	264.055	219.554	223.917	197.188	310.976	204.758	189.452	178.195	282.6	251.455	256.434	242.86	340.796	296.989	240.5	244.814	267.608	293.289	227.68	236.446	240.739	255.409	178.396	199.909
Gamt	64.5285	166.548	49.1173	68.1653	60.1434	69.0792	43.3727	25.5931	89.6541	93.3505	71.2101	48.277	44.3661	228.652	56.1547	130.567	185.583	143.622	140.771	116.906	100.263	126.902	111.368	97.9409
Ptprr	20.866	11.0067	5.48108	2.83497	42.2677	12.2593	11.9551	3.87485	38.8626	16.5858	35.7224	14.4874	29.3747	43.5435	5.5716	15.9024	10.0609	16.4418	5.39927	5.88454	23.1095	21.0343	11.7728	6.72707
Actr2	222.917	136.598	107.115	96.704	186.374	75.622	74.0963	74.9138	234.372	153.911	149.815	147.434	239.72	223.108	110.204	113.371	150.466	161.949	72.3372	68.3727	230.367	200.602	101.309	78.7333
Ndufs7	75.0729	146.389	134.69	115.541	158.944	215.227	188.569	155.472	137.643	180.791	161.396	174.717	144.011	123.932	126.611	123.453	94.3935	93.842	129.192	136.353	142.842	115.234	143.619	116.131
Ptprb	138.413	95.2366	76.8626	7.11893	539.881	31.2681	21.1659	3.20512	282.293	43.9745	72.8925	9.239	693.256	268.499	68.0875	29.37	122.398	193.273	49.8945	37.7171	175.232	220.298	73.5687	61.4288
Kcnmb1	10.2473	6.37228	0.934758	3.77996	67.232	11.1574	0.410069	6.50592	23.7893	12.2646	1.4868	17.6972	82.292	8.97051	0.658063	0.532617	1.60206	4.09421	1.17093	4.87576	6.64171	11.5073	1.3983	2.43414
Mum1	29.5539	36.6116	22.6891	29.6727	31.9209	48.1419	32.5216	27.6502	27.0364	29.5493	26.7233	37.65	30.1618	32.6095	28.9548	25.9841	30.1828	30.4142	29.2732	29.7029	35.2102	21.3555	23.5005	20.4025
Meis1	28.5143	25.0257	31.1444	19.1518	13.5609	13.3613	26.8122	18.4175	20.4738	11.0572	24.4931	11.0608	10.7695	20.8285	31.3676	34.6962	13.97	13.8423	21.9874	26.3964	15.1941	12.8989	15.4264	22.3941
Uqcr11	68.0928	156.526	106.69	71.5043	150.755	237.197	175.068	139.686	122.535	191.403	128.491	131.255	118.787	115.847	107.747	88.2623	73.2463	68.8868	87.8195	101.438	111.362	97.839	129.862	95.551
Cnot2	96.7557	55.4388	68.0674	61.1724	77.2266	64.8779	51.4479	63.0979	73.1452	81.3401	52.7815	58.4703	88.1598	70.3395	79.0991	51.778	96.8927	102.615	54.9685	59.4619	84.7046	86.0641	49.3465	48.7713
Tcf3	90.8152	141.059	58.2099	89.7111	175.675	97.1792	54.1922	66.6857	116.554	104.916	55.4813	61.4632	158.573	85.008	87.6101	71.8653	81.6411	71.9412	72.8577	66.9156	65.5983	62.8889	81.4172	64.0842
Frs2	56.5089	66.04	59.2297	52.0375	66.7917	31.0615	34.0042	29.3245	49.7661	42.3223	37.6005	46.2384	54.42	35.5355	59.0063	51.0552	36.0784	47.8958	40.2018	33.5139	39.9413	27.9387	51.2861	41.0263
Yeats4	20.6432	29.8338	9.39007	11.7179	23.0711	19.5598	7.91748	13.1075	18.7648	24.9104	13.5769	12.4054	25.8683	15.169	12.24	11.5654	12.1757	15.402	7.35082	9.02296	21.0169	14.237	10.1941	8.89567
Cobl	15.7423	11.3542	10.5798	2.64597	9.37814	8.67794	3.78525	2.9181	22.3195	16.268	20.5022	7.1136	14.5263	19.327	2.98322	5.4403	4.99843	5.26399	10.9937	1.90547	25.0202	13.5947	17.366	4.73551
Rab36	15.2968	21.8975	44.1886	41.8316	15.8504	37.1912	48.1042	62.5238	16.0304	70.982	45.2301	69.9648	15.7428	16.5935	53.3908	31.082	8.33072	1.10479	23.3535	37.9973	5.64091	8.02837	25.2596	29.785
Grb10	27.9203	33.5993	6.62828	14.9938	58.7785	18.8022	4.44767	6.50592	39.7513	51.0282	20.5414	35.6114	70.8784	15.708	15.0038	1.14132	12.6883	14.2323	9.23731	7.62188	23.2005	18.6793	18.5839	5.62065
Adora2a	30.5935	37.7123	41.5967	27.7197	91.1837	91.4627	25.4243	13.0118	125.919	207.926	52.5076	39.2115	56.7099	14.399	28.0773	22.6743	9.61237	12.9325	19.4504	19.6712	86.4333	26.8683	41.8137	22.3498
Snrpd3	55.0238	92.2242	59.4421	51.7855	105.537	94.6997	62.8667	48.316	94.3368	95.4476	76.2574	70.9191	70.5206	79.6565	53.5224	46.1094	55.2391	42.1119	50.8052	41.3599	46.219	45.3335	58.5482	41.7787
Nav3	85.0232	38.3495	3.01672	4.34696	51.6898	6.88725	7.91748	6.88862	45.0492	23.5124	12.6378	11.5379	55.3861	38.1535	5.43998	5.09791	58.1228	43.8016	2.08165	2.52195	93.8938	75.4667	12.6298	5.53213
Ddc	34.6033	35.6268	14.4887	14.4269	69.1693	31.5436	9.74702	0.861078	92.6619	45.7538	39.322	15.3116	59.7154	140.333	8.37933	51.0552	44.9859	70.1865	39.5513	23.8744	32.1168	50.5252	29.6801	22.3941
Cpm	64.8256	158.901	43.0838	53.9275	98.5805	68.6659	16.5605	1.38729	99.6688	54.2691	53.5641	20.6034	83.0791	160.699	35.667	78.9415	181.994	157.465	154.953	87.2033	100.354	84.726	91.0249	64.394
Mdm2	84.4292	117.597	49.3297	69.0473	79.2959	60.3323	35.0767	52.4301	90.7821	89.0293	66.7888	73.1746	71.594	127.936	56.5934	91.3058	96.7645	106.06	80.1434	73.8089	68.0548	68.7764	73.8393	57.9325
E2f7	9.35627	22.0713	0.892269	2.39398	15.4101	9.98652	1.19866	1.1481	16.9875	34.3154	2.46496	1.86515	16.6373	1.232	0.745804	1.36959	0.76899	0.909825	1.62629	0.392303	7.91547	0.0535225	0.090213	0.708113
Csrp2	19.3808	12.397	5.90597	2.07898	70.27	32.2323	2.05034	8.56294	23.9944	23.8301	6.72974	17.4804	70.5206	15.862	6.58063	1.36959	11.4067	13.2575	7.74113	5.38015	11.6457	14.5581	7.44257	2.69968
Osbpl8	82.35	71.0799	42.8289	45.8635	84.9756	56.751	35.2344	42.432	72.6667	67.6775	75.2792	57.8197	79.0003	37.2295	58.5676	49.229	45.9471	41.9819	21.4019	29.4227	61.6861	44.1025	44.8358	38.3266
Mknk2	46.113	13.4397	7.52055	23.8768	19.0205	17.0115	18.4216	21.2399	22.0803	8.89658	2.23021	4.98819	59.3218	15.9775	6.36127	11.3752	56.2644	75.7104	14.2463	21.2964	54.1345	67.5989	20.0724	21.3319
Cabin1	55.5435	54.6857	29.7423	44.7925	71.767	62.9495	37.7579	40.949	60.6695	82.6111	44.1737	65.4538	96.3174	48.587	51.1534	33.0603	70.9393	55.4993	21.7272	32.5051	64.2336	57.1085	39.1975	47.9747
Ap3d1	109.825	115.222	88.2496	88.1361	113.374	138.778	87.4708	97.9715	119.562	134.338	136.395	148.605	133.85	92.3616	109.853	95.0721	102.212	105.8	86.6486	88.9406	121.552	120.64	94.453	103.517
Phlda1	24.95	21.2602	17.5055	11.6549	58.03	38.4309	15.1095	9.23267	54.4829	30.8203	25.9799	11.8849	38.7488	53.13	8.86191	23.5112	19.5452	24.6303	22.5729	21.9689	24.3833	18.0906	14.9754	9.64804
Sf3a2	22.8709	29.5442	25.6634	19.4668	44.7333	27.1358	23.3739	13.4424	41.016	40.9243	32.2402	30.1027	32.6306	32.417	29.3496	26.6689	30.5673	32.8187	28.2323	24.9953	21.2899	29.4374	27.2443	20.2697
Mdm1	8.16817	9.906	1.82703	8.00092	16.3787	8.19583	5.42553	3.44431	6.76764	4.00346	6.10372	8.80525	16.7088	6.16	4.47483	0.342397	7.04907	6.2388	5.07402	3.53072	12.4646	4.7635	5.00682	3.09799
Timm13	50.0486	100.045	69.2995	53.4865	93.6933	158.613	93.4326	80.8456	84.4929	113.05	78.2919	91.1321	70.6638	87.5106	66.903	52.9574	54.3419	64.4026	66.8729	67.3079	80.1555	63.5312	79.5227	63.2433
Vps13d	28.4401	24.8519	24.0913	29.7357	26.6815	24.7941	33.6256	28.8461	14.3898	40.3523	26.9581	26.3724	27.3352	28.6825	26.6296	38.5386	7.43357	4.87406	5.46432	8.40648	24.1103	22.2653	13.0809	18.3667
Llph	6.53453	10.0798	3.73903	5.79594	10.8311	13.1547	4.47921	4.11404	9.87802	12.7729	6.10372	5.72558	6.5118	11.242	3.02709	5.05986	6.34417	7.60354	5.33422	4.37137	9.00726	8.61712	6.63065	5.53213
Tmbim4	137.299	103.636	177.094	148.426	109.28	229.483	218.567	196.23	114.503	150.034	155.332	177.84	101.899	151.536	159.778	174.204	114.387	108.009	139.145	157.089	108.542	100.836	130.899	144.455
Irak3	2.74747	2.95442	2.76178	0.818992	9.59828	1.65294	0	0	6.35748	0	0.626023	1.17114	8.08608	9.00901	0.877417	0.913058	9.80462	5.7189	5.33422	3.86698	10.6449	2.40851	1.53362	2.12434
Helb	18.0442	13.0342	13.7239	7.11893	12.7243	8.95343	5.48861	8.61078	11.0743	9.91333	11.5032	13.3163	8.12186	5.236	8.29159	6.08705	4.80619	5.45895	7.28577	6.33288	15.1941	6.04804	4.96171	10.3119
Prmt2	63.7117	53.643	66.7077	67.6613	111.349	72.7294	80.2473	82.807	73.4528	96.2101	74.2619	80.722	96.2101	62.755	64.2269	79.7404	61.0065	51.86	83.396	84.4571	49.6764	41.4264	72.1704	72.4046
Dip2a	90.6667	162.551	126.915	133.622	60.1434	43.9407	51.2901	57.6922	142.12	38.7637	105.25	40.3827	93.1331	190.614	111.958	196.878	178.342	136.799	171.606	122.847	134.745	98.3743	146.235	150.651
Hmg20b	10.0988	11.6439	9.39007	8.31592	26.0651	15.4963	14.5417	12.39	12.6466	5.90987	10.9554	12.4054	16.8162	14.0525	10.7922	6.7338	10.2532	16.8318	12.4899	12.6658	12.0097	8.08189	10.9158	8.58587
Fzr1	85.84	91.587	74.5682	91.3491	97.8321	85.9529	79.4587	90.6524	78.3747	116.545	89.9125	99.894	90.557	73.7275	86.3817	81.2241	97.918	99.4959	82.9406	105.922	67.7819	70.7032	74.2904	78.2022
Ncln	190.021	151.023	222.302	222.451	122.884	177.485	242.13	242.393	186.896	130.398	233.35	274.177	141.685	208.17	219.003	239.716	156.105	209.39	201.79	223.949	155.307	186.205	156.88	225.977
Col6a2	10.6186	19.4065	3.27165	4.59895	59.615	68.8725	0.946313	1.96134	74.82	38.5095	8.21655	2.03865	62.041	10.0485	3.1587	3.76636	22.8134	11.8927	13.856	5.94058	14.9211	6.79735	15.0656	7.34667
Hcfc2	62.0038	31.5717	44.2735	53.9275	47.5071	15.7718	45.4861	33.6777	48.8774	50.0115	44.7215	42.6816	54.2769	49.126	55.2334	43.7126	35.8862	34.7033	37.5998	35.3072	18.7424	32.3811	36.8971	33.1043
Nfyb	46.6328	40.8405	25.196	24.8217	42.9281	28.8576	19.0524	17.6521	31.4798	44.1016	21.676	19.866	39.1066	26.95	24.787	15.4079	24.7358	23.8504	26.476	25.7799	22.9276	30.7754	26.2971	22.6596
Txnrd1	103.81	160.466	61.3541	74.0872	152.296	57.3708	49.366	59.8449	139.01	126.141	53.8379	85.7536	192.706	78.001	76.3353	57.0281	93.4963	67.457	59.0667	48.3653	66.2352	56.8944	69.6895	53.197
Ppm1m	11.6582	11.2963	9.72998	18.8998	26.1091	15.2897	14.5101	12.677	15.0392	8.64239	8.02091	6.72322	16.53	13.1285	13.0735	14.2285	14.4826	18.0665	10.4733	11.3768	24.5652	19.8568	9.92343	16.3309
D10Wsu102e	21.9798	49.1245	11.4295	20.6008	54.6838	29.2708	17.286	22.2923	26.968	45.6267	18.8198	28.758	33.203	18.8265	18.9083	9.13058	21.2113	17.8716	11.6442	12.6097	33.0266	21.9442	22.5532	9.3825
Aldh1l2	5.42069	21.1444	7.56304	5.54394	18.5361	9.0223	3.09129	1.05243	16.6798	7.75273	6.02547	2.55916	25.9041	4.5045	7.45804	6.35336	2.88371	5.7189	4.35845	0.616476	7.36957	0.481702	7.623	4.86828
Wdr82	83.9836	77.7997	81.6638	57.5184	92.7247	49.6571	71.005	66.8292	51.6801	32.2183	60.4503	39.8188	98.4284	36.19	80.1959	53.3378	30.7596	24.8902	41.3077	31.0479	62.3229	49.0801	51.0605	68.1559
Pofut2	49.6773	54.1064	53.2387	55.2504	97.5679	82.7848	74.3802	81.6589	78.7507	69.3298	59.1983	64.673	118.715	65.7195	75.6333	73.5772	59.3404	67.0671	66.3525	64.6178	59.8664	69.3651	45.9635	63.4204
Slc36a1	9.35627	7.87845	5.14117	6.36294	8.71771	8.40245	6.59265	11.3375	5.94732	3.81282	8.56868	5.20507	5.72466	11.627	5.08902	1.82612	6.216	6.04384	1.62629	3.02633	11.9187	12.9524	10.7353	3.36354
Adarb1	18.6383	12.6866	7.60553	6.55193	13.8251	15.0831	5.52016	4.0662	21.5676	13.6626	19.7588	14.8778	20.9308	4.1965	6.0103	2.01634	5.76742	4.48414	3.90309	3.86698	16.6498	15.4145	8.02895	4.60273
Appl2	44.4794	51.963	210.151	185.218	42.2236	123.833	230.143	241.102	30.6936	58.5268	159.01	230.628	36.9956	56.518	183.512	133.649	48.3182	36.523	133.356	143.527	36.6659	41.0517	127.787	159.901
Sumo3	135.963	193.601	89.0994	110.879	237.315	148.076	81.9507	82.2808	168.302	213.836	113.74	152.205	202.474	105.298	86.601	83.735	111.119	142.128	91.8527	86.2505	124.555	118.285	94.6785	79.9725
Hint1	87.8449	187.924	74.1858	78.4342	155.114	175.418	100.372	88.3562	136.071	243.004	105.211	133.727	119.538	95.1336	65.8063	67.338	78.6933	59.1386	75.1345	67.1398	96.8053	76.9653	95.1296	66.9167
Lyrm7	2.89599	4.75024	5.09868	4.09496	3.65439	6.74951	6.37184	5.64484	4.06742	15.5055	4.10827	8.19799	6.15401	5.467	8.51094	5.51639	4.99843	2.01461	5.39927	7.06145	4.09421	1.39158	4.10469	3.93888
Fbxw11	199.378	186.882	298.4	266.991	186.594	124.315	192.322	180.109	196.091	229.214	208.7	285.151	244.479	204.281	312.141	268.249	200.258	208.935	227.03	240.706	161.858	132.04	198.784	225.534
Stk10	34.5291	7.64673	3.14419	4.91395	21.8823	2.34167	5.01546	5.88403	34.2142	0	5.67333	3.12304	25.6536	28.721	2.67612	4.45116	66.9021	82.9891	2.92732	3.92303	121.37	73.0582	7.12682	7.2139
Papolg	19.1581	22.4768	14.9136	19.0888	29.8956	4.88995	11.9235	18.4653	31.719	20.2079	19.3284	17.09	36.5663	11.473	12.1961	25.9841	22.9415	23.0706	8.91205	15.6361	21.2899	17.9835	9.87832	13.7639
Rel	54.2069	6.14056	3.44161	1.51198	6.03195	1.79069	2.05034	1.91351	18.5939	1.65222	9.39034	0.0433756	8.2292	17.3635	1.09677	2.73917	20.5705	13.5174	5.46432	2.29777	40.5781	29.8655	0.135319	2.4784
Pfkl	90.1469	75.7143	162.86	99.35	137.15	59.5747	128.825	102.516	112.555	122.709	122.896	109.957	164.763	104.181	124.769	95.9091	128.998	167.343	124.313	133.831	121.825	120.211	115.382	111.218
Pus10	24.8758	9.55842	13.6815	13.1039	18.7123	10.7441	14.9833	15.3081	23.6526	23.6395	17.6851	18.5214	8.73011	14.0525	17.7238	7.6849	17.11	19.2363	9.88782	17.1492	21.1989	12.8989	14.5694	13.2771
Rhbdf1	47.3754	35.8585	107.795	80.5132	91.3598	74.2446	99.6783	89.3607	88.7654	45.0548	105.641	63.6754	104.976	68.53	72.5185	77.9523	27.2351	38.7326	67.3933	85.9143	32.5717	31.4712	67.3891	98.7818
Pex13	65.8651	61.7532	102.186	76.3552	40.5065	100.623	107.533	106.247	67.232	51.9814	93.16	86.8813	60.6456	64.68	110.467	109.643	56.7771	52.055	80.7939	104.857	40.2142	40.3559	59.2699	84.7965
X1810043G02Rik	14.5542	15.5831	22.0518	22.2388	27.3419	42.701	28.4525	30.8075	13.2277	27.77	23.0063	36.609	29.1958	8.97051	28.3406	18.6036	9.8687	11.8277	17.4338	21.6887	22.8366	18.7329	23.1396	20.8008
Mpg	6.7573	7.24123	3.69654	4.22096	14.6176	15.152	6.21412	6.88862	6.59674	4.57538	7.31664	4.42431	8.2292	5.8905	4.12386	3.65223	3.20412	4.80908	4.4235	5.09993	4.91305	6.79735	4.64597	3.18651
Ahsa2	13.5146	18.4217	9.89994	8.25292	26.3292	16.1162	7.72822	8.75429	15.9279	23.1311	9.50772	10.8005	33.6324	22.099	15.7496	13.5817	20.186	22.3557	18.4746	14.8515	14.5572	19.6427	16.3737	15.7555
Nprl3	30.8163	24.2726	41.3418	34.2717	32.097	35.7448	38.3257	36.7872	26.1135	32.5361	27.9754	39.9055	24.7592	35.42	34.9651	28.9896	23.9028	23.4605	27.2566	40.5753	22.9276	26.6542	33.3788	37.2202
Xpo1	116.582	181.089	59.6545	79.0012	113.066	58.6105	36.5277	50.3731	122.604	164.968	67.1409	95.8601	134.887	108.108	119.285	82.5556	76.7708	54.9794	79.7531	70.9507	64.3245	50.3111	77.3125	70.59
Nsg2	119.107	122.579	30.3796	19.0888	143.05	92.0137	40.4706	13.8729	141.129	314.685	195.436	154.2	84.6176	17.2865	21.4528	6.96207	30.4392	16.6368	11.319	7.39771	154.943	72.1483	114.3	24.784
Cpeb4	49.7516	48.5452	166.982	109.556	64.8985	59.5059	147.909	148.488	62.1734	54.5869	159.792	135.028	56.7457	51.821	179.695	201.9	33.1306	25.4751	70.4508	72.8002	35.4831	44.9589	81.2819	124.628
Asb3	56.8802	25.4312	39.5997	39.6266	35.2671	37.26	36.6538	36.2609	31.0696	57.7007	43.3912	48.0602	28.6949	39.0775	47.1611	36.9028	29.9906	36.393	34.0219	37.9413	32.4807	26.0654	28.3269	31.6438
Cdc34	26.5837	11.586	6.45833	28.6017	9.24605	23.6922	16.2135	18.9437	13.2277	11.6926	9.46859	4.20743	19.8216	6.0445	9.51997	12.2882	32.7461	35.3532	35.0627	34.2424	28.9324	34.7361	30.5822	25.3593
Tpgs1	44.9992	75.077	58.1674	55.6914	52.4383	86.0218	68.8916	71.2781	61.4214	84.5175	61.3111	67.4924	61.7905	50.435	48.3457	41.8104	54.8546	60.0485	62.1892	73.5848	49.5854	56.4662	72.4861	54.746
Chac2	12.6235	13.5556	17.8879	13.5449	11.9758	16.9426	21.2605	16.4562	18.3888	24.2749	20.6979	18.9551	13.5603	16.786	22.5057	12.2882	8.90746	9.16324	14.1162	12.6658	6.1868	5.94099	8.07406	15.7113
Erlec1	21.0145	21.3182	25.4084	26.2707	19.3287	23.9676	32.6793	31.0466	16.9191	22.0508	24.8453	28.5411	6.26135	14.7455	20.1806	18.1851	14.0341	11.5678	22.1175	26.1722	17.4686	15.575	21.8766	22.0843
Shc2	5.79197	0.984807	0.637335	2.07898	4.35885	2.27279	1.07249	1.00459	4.75102	10.4217	2.93448	1.86515	6.65492	1.5015	0.307096	0.456529	6.72866	2.27456	1.23598	2.57799	8.73431	3.15782	5.41278	1.37197
Sptbn1	194.402	233.747	201.993	151.639	607.686	274.182	152.451	138.394	447.348	304.898	271.068	214.449	617.87	265.15	209.439	186.606	176.996	194.118	144.284	125.761	312.615	271.948	241.545	193.403
Wdpcp	11.6582	10.8908	11.5995	15.1828	16.4228	18.6645	16.2135	21.2399	12.2706	15.4419	16.4331	24.8976	8.08608	12.7435	15.2671	16.6633	7.94623	11.9577	12.1646	16.3646	7.55154	6.85087	8.97619	14.5163
Mdh1	223.882	294.747	304.179	296.223	293.188	486.309	402.719	349.693	383.226	678.237	574.963	524.845	309.346	226.996	306.701	291.912	239.156	242.013	300.213	347.356	314.344	269.486	344.614	308.427
Ccng1	61.187	52.6003	50.9868	97.334	51.2055	88.3635	48.8928	81.1327	58.9605	48.3592	38.4221	72.0902	73.5977	87.2796	63.7005	59.6912	71.452	74.3457	50.545	51.3916	56.1361	62.5677	47.8129	55.9852
Nudcd2	43.0685	59.7836	41.9791	41.0126	45.3057	53.0319	44.8237	43.1496	50.4838	74.35	45.8562	41.3369	44.5808	54.4775	44.1779	42.7615	32.6821	31.5839	40.462	41.3039	28.9324	34.0938	37.0775	38.7692
Polrmt	31.3361	25.6629	29.7423	32.1297	27.6941	10.3998	29.7773	22.1967	26.592	14.4887	25.3539	47.7565	31.7719	28.336	33.1664	30.207	31.5286	38.3426	35.4531	43.0972	32.2078	32.3811	35.0026	32.9273
Hmmr	21.46	45.7645	1.57209	6.11094	25.4927	12.2593	0.820138	4.16188	29.4973	33.1715	3.13011	6.67984	37.1745	8.1235	3.81676	0	9.42012	1.94963	3.12247	1.17691	4.6401	4.87054	4.01448	1.63751
Hcn2	29.7024	7.70466	3.18667	54.4314	1.36489	4.82108	2.71276	4.97512	5.57134	1.27094	3.09099	0.563883	5.76044	2.926	2.63225	7.0762	66.7099	92.8022	181.819	75.8265	50.0403	51.9703	115.924	67.138
Acsl6	52.7961	244.811	1580.38	1425.42	105.933	1038.87	1677.84	2060.61	113.478	703.846	1160.65	1409.45	56.1374	188.304	1737.2	1359.24	132.907	69.0817	1190.96	1579.19	88.7988	154.626	946.289	1571.66
Slc22a4	2.22768	8.22603	52.4739	49.5805	13.6049	47.3843	67.3775	53.5782	7.38288	37.1114	44.4085	67.9696	2.5761	14.2835	52.7766	43.7126	6.79274	7.47356	32.0704	47.7488	1.36474	5.19168	32.2962	47.178
Cyfip2	137.299	163.594	68.3223	47.8165	175.983	138.503	48.5458	26.4064	324.983	148.128	263.516	93.2575	175.747	250.058	68.8333	95.9091	59.4685	50.0404	53.017	34.6908	180.964	97.3038	104.963	68.7312
Mgat1	193.511	69.284	123.6	94.121	127.904	113.915	111.192	113.471	134.943	89.6012	111.158	103.841	135.138	172.634	137.316	130.605	215.509	263.329	88.6652	103.063	215.901	205.045	96.6632	106.881
Ppp2ca	382.196	100.74	180.111	447.232	99.9895	127.759	200.366	371.412	273.645	96.655	91.1254	54.7834	400.333	113.96	90.9442	364.995	519.837	545.18	560.093	490.49	427.981	404.63	434.601	421.283
Flt4	3.49004	6.89365	8.4978	0	42.9281	5.09657	2.42887	0	19.7219	6.2276	0.391264	1.04101	53.5256	17.325	12.1522	0	16.7896	11.5028	5.65948	4.9318	13.8293	20.9273	1.66894	2.74394
Hnrnpab	401.131	258.193	111.831	162.475	391.196	233.134	97.8487	119.785	385.448	86.551	92.9644	20.6034	456.005	166.782	140.211	148.22	221.469	195.028	153.001	109.957	187.333	165.331	177.584	131.975
Phykpl	20.6432	5.56126	11.4295	12.5369	16.5548	12.6037	12.3336	11.2418	16.5089	13.2813	8.84257	14.1838	20.3583	9.31701	13.249	13.1252	4.87027	5.45895	5.07402	7.28562	13.5564	14.2905	5.18725	9.16121
Hspa4	78.4144	116.902	74.0158	67.4093	93.0329	91.9448	46.3378	53.9609	112.897	100.722	71.3666	55.8244	121.542	93.3241	58.9185	51.1693	96.8927	93.1921	68.6293	60.5827	78.6088	68.9904	92.4232	53.0642
Cnot6	179.254	78.7845	37.2204	77.2372	120.595	67.564	52.7412	57.2138	141.3	27.5158	37.2092	20.1263	224.264	47.586	39.6154	50.5225	63.1212	56.2142	50.0246	45.0027	89.1627	75.199	68.5167	45.6733
Gfpt2	9.87606	12.4549	19.2475	20.4748	10.4789	16.8738	18.2638	21.0964	17.4318	4.38474	25.4713	17.9141	5.15219	6.237	18.0748	7.79904	7.24132	9.22823	11.5141	17.2053	5.64091	5.19168	9.38215	12.7903
Zfp354a	7.05433	8.39982	12.0669	9.07191	12.9885	13.7745	9.77856	7.03214	9.5704	4.70248	10.2902	7.89436	5.15219	8.93201	14.4335	11.8698	4.29353	8.51336	10.148	10.368	1.18277	10.8651	5.90895	10.0464
Mapk9	68.5384	64.36	69.597	61.8024	96.4672	68.3216	52.6781	39.0355	89.1756	55.7942	69.332	56.0846	82.3993	67.4905	73.1327	66.0445	71.2597	66.9371	41.1776	60.0783	79.3366	55.931	58.5933	50.8071
Canx	716.794	679.111	566.081	634.278	597.867	411.238	405.968	507.51	923.953	582.09	631.774	684.033	705.528	905.367	592.958	627.461	950.407	951.222	730.528	615.747	821.298	837.305	634.738	503.159
Rack1	148.883	148.474	73.6334	84.2301	186.902	174.592	74.0332	79.2192	158.185	202.397	87.6823	118.329	166.158	124.047	82.3456	68.3652	75.4892	72.656	55.8792	59.1816	112.454	105.974	74.2904	58.1095
Rasgef1c	3.63855	2.37512	2.37938	0	2.20144	1.85956	1.57719	3.01377	8.85262	4.32119	4.77342	2.47241	2.07519	0.0385	0	0	2.24289	2.01461	1.30103	1.23295	6.64171	5.19168	6.45023	1.28345
Rufy1	27.6233	19.812	26.7681	43.2806	26.2412	32.3701	28.4209	29.4202	37.4271	10.6123	17.1374	20.3865	52.2733	19.5195	23.9535	18.984	64.2106	57.8389	50.6751	43.3775	40.3962	39.7672	31.0784	38.902
Rnf130	260.268	83.8244	62.7987	147.356	57.5897	60.0569	70.0271	77.21	103.565	33.1715	35.1355	21.5143	109.055	93.2856	44.2218	120.257	398.913	413.256	266.191	201.7	379.851	321.616	189.628	190.173
Ltc4s	52.7961	7.12537	0.764802	0.377996	18.1399	0.344363	0.630875	0.191351	30.7962	3.49508	0.508643	2.60254	26.2261	57.4035	0.0438708	4.90769	76.13	100.016	1.69134	10.8724	99.6257	116.037	0.496171	6.19599
Rad50	19.8264	23.1719	10.1974	11.7179	27.0337	15.5652	10.8826	9.95023	21.9777	34.2518	14.3985	16.2658	21.1097	15.5925	10.3974	5.93488	16.2129	15.1421	11.4491	15.1877	27.9316	24.4062	13.5771	8.63013
Clk4	36.534	48.6031	31.7818	27.9087	39.2297	53.0319	40.4076	50.1339	33.5647	29.041	26.606	30.5364	24.0793	28.6825	38.6502	29.8266	31.08	29.2444	35.4531	41.9764	16.3768	19.9104	23.9064	27.1738
Sar1b	91.335	121.189	105.585	100.736	89.7748	122.937	153.176	136.385	101.993	138.088	111.002	116.984	91.1294	123.932	116.872	109.491	103.237	99.106	118.199	120.885	91.8012	86.8669	94.6785	103.916
Jade2	19.0096	8.39982	3.18667	5.66994	9.06994	11.5706	7.91748	5.83619	6.52838	11.502	7.86441	10.627	7.40628	4.3505	5.00128	4.4892	7.75398	6.88868	2.99237	2.0736	13.3744	14.7187	5.81874	2.83245
Pdlim4	35.6429	27.9801	115.995	142.883	22.4987	103.86	136.364	164.944	20.0637	69.2662	91.6341	147.911	18.9272	31.339	115.117	85.7133	46.588	58.8137	94.5198	111.974	64.9614	54.914	95.3551	94.3561
Cdkl3	4.60388	9.84807	11.6845	7.81192	9.158	1.72181	8.73762	7.84538	5.8106	11.8197	7.12101	12.2319	0.39357	3.157	10.1342	6.77185	6.40825	2.01461	6.4401	8.07022	6.00484	6.69031	5.90895	7.5237
Ube2b	89.8499	104.621	68.1523	74.4022	128.652	122.18	83.2755	97.7802	88.3553	131.542	94.5294	111.128	116.962	97.5976	86.4694	117.062	88.7542	74.7356	83.461	77.0034	91.6193	69.7398	83.4921	72.0505
Cdkn2aipnl	46.1873	45.9963	33.5663	35.8466	67.0559	48.4863	26.9068	33.3428	60.1226	77.6544	43.6259	46.6721	58.2842	53.0145	31.3238	41.6963	63.5057	78.5699	42.8039	41.9203	47.3108	48.5984	40.0997	28.5458
Kremen1	23.9105	14.1349	76.0978	68.3543	42.3117	43.5963	65.4218	79.0278	43.0326	5.65568	28.7579	24.0735	39.8579	14.322	59.1818	30.1309	29.2857	28.3995	44.3651	53.2971	40.8511	20.9808	32.0707	68.0231
Nefh	2.22768	3.47579	0.764802	0.125999	0.880577	2.96152	0.536244	0.239188	2.97366	3.68572	2.46496	1.08439	0.0715582	0.308	0	0.114132	1.98656	1.5597	0.520412	0.336259	4.82207	6.26213	3.60852	2.12434
Med7	31.7073	19.812	35.3508	25.1367	18.8443	32.0257	34.6666	26.9804	23.4817	21.606	28.6014	29.0183	18.2474	22.484	40.6683	28.9135	22.0444	24.0454	24.1991	27.9656	17.0137	18.1976	20.0724	24.5627
Havcr2	70.0977	7.00951	1.1472	0	20.0771	0.619853	0.0630875	0	34.761	0.63547	0	0	26.9059	37.6915	0.438708	1.02719	124.32	143.557	3.18752	1.96151	119.915	92.5403	1.3983	1.2392
Tnip1	11.4354	20.7968	12.2793	20.4118	23.8196	18.1824	12.4598	15.4037	15.4152	11.3114	14.9072	17.2201	12.9163	20.5205	15.0477	22.7884	22.6211	27.4897	26.2808	15.4119	21.2899	21.1414	14.3439	17.9684
Vdac1	111.087	172.399	167.959	153.277	203.809	190.777	178.065	199.005	193.835	262.513	236.597	212.02	184.549	131.17	152.978	153.242	92.471	66.7422	116.637	106.538	128.103	117.535	174.517	135.736
Upp1	4.52962	10.3694	45.3358	30.0507	5.01929	46.0069	48.7351	43.8671	4.34086	13.8532	32.9053	44.0262	2.64765	5.5055	49.9689	26.8211	4.48577	2.92444	26.2808	32.2809	1.00081	5.99451	15.4715	32.7502
Slu7	56.0633	65.9241	44.1461	53.4865	73.0879	53.5828	33.8149	34.2518	71.6754	79.9421	62.0936	66.6249	55.8512	68.222	54.4876	62.2021	106.825	100.861	103.107	67.364	73.5138	76.323	72.441	62.1812
Nipal4	25.6926	92.5139	41.2568	37.7996	16.5108	38.2243	7.00271	4.35323	84.6297	19.636	42.5304	15.6586	16.5657	146.377	23.3393	77.0393	102.596	105.215	101.155	84.4011	33.8454	92.3798	46.9558	54.5247
Ascc2	29.5539	26.4739	21.9668	20.0338	41.255	19.0777	12.3967	18.8959	32.9837	28.6597	22.2629	32.1847	44.1872	29.9145	19.3909	24.7286	42.2304	30.9341	23.7438	22.8656	21.7448	30.7754	26.4324	22.4383
Hus1	26.8064	35.6848	29.2324	39.2486	31.3045	22.0392	27.8531	27.5067	43.9896	34.1883	51.2947	46.9758	30.0187	26.1415	45.1431	51.1693	17.3664	11.5678	19.1902	27.2931	28.6595	12.7383	25.6205	25.9789
Pttg1	31.3361	54.0485	72.1038	67.3463	55.6084	113.915	93.6534	92.4702	47.6811	61.0051	54.7378	86.9247	53.0962	49.2415	66.5082	50.8649	39.6671	44.0615	61.0183	71.3991	30.0242	47.0998	51.5567	55.6754
Zfp607a	16.7819	2.60684	5.31112	10.1429	13.9571	2.34167	7.60205	3.39647	6.22076	10.2311	5.43857	9.84626	5.72466	5.0435	3.86063	9.70124	5.63926	3.37935	2.34185	3.25051	2.36554	11.5073	3.11235	3.23077
Tns3	101.285	80.9279	62.5013	56.8254	101.971	54.6159	42.8049	39.8009	165.773	59.2893	100.633	48.8843	108.625	224.802	70.7198	82.5937	69.4013	72.916	37.0143	43.5456	125.465	93.4502	72.847	65.3234
Btg2	296.207	118.177	50.137	91.9161	267.607	187.127	62.0781	105.626	89.3465	125.124	21.8717	70.2685	133.313	139.255	56.5056	38.6908	301.764	314.02	40.462	38.5577	160.129	175.821	35.4988	44.3898
Gatsl3	19.6779	12.2811	61.779	38.7446	39.1416	42.2189	51.6687	47.1679	20.0978	23.2582	41.5131	50.6627	21.0023	20.6745	41.8966	47.8594	7.62582	14.6872	30.1839	43.9939	8.18841	14.344	30.6273	31.9979
Igfbp3	25.3956	4.57645	3.4841	1.25999	7.83713	3.99461	2.39733	0.0956753	14.7316	2.54188	1.95632	1.34464	15.4924	8.3545	0.965158	0.532617	18.7121	47.051	6.24494	7.11749	16.6498	58.8747	10.2392	17.3488
Pes1	47.3754	44.6639	40.407	43.7216	74.7609	36.4336	25.1719	29.6115	62.1392	72.1894	33.5313	40.7731	65.6905	50.589	38.0799	36.256	71.3238	81.1694	48.1381	42.0885	39.9413	51.6492	42.8061	37.7955
Adcy1	30.5192	13.1501	0.807291	3.14997	8.14533	32.3701	3.40673	2.96593	15.6886	19.1276	16.1592	2.81941	11.0557	2.31	1.00903	0.114132	2.5633	2.92444	1.23598	4.70763	53.5886	21.7836	14.1634	7.39093
Tcn2	279.129	106.127	267.383	213.757	218.911	299.182	313.703	330.08	212.941	167.955	217.23	221.736	206.732	232.425	301.568	287.537	444.668	499.429	270.679	328.413	364.202	405.754	188.635	280.191
Osbp2	6.16325	12.339	11.557	8.31592	2.20144	4.40784	4.51076	5.02295	10.7667	40.543	18.7807	12.5789	1.68162	4.5045	5.13289	8.63601	11.7912	5.7189	13.1404	9.02296	11.3728	10.2763	11.863	5.84193
Gabrg2	29.2569	26.7056	7.13815	7.43392	25.0964	15.0142	12.7437	3.87485	29.9075	87.8855	71.484	42.7683	15.9217	2.5025	6.18579	1.82612	4.67802	3.83426	3.38268	2.69007	25.2931	14.2905	20.1626	5.88619
Myo1g	7.87114	1.67996	0	0	4.49094	0	0	0	6.59674	0	0	0	5.43843	7.161	0	0	15.2516	17.3517	0.910721	0.840648	29.9332	13.006	0	0.398314
Smtn	35.4944	34.5841	13.7664	4.97695	192.846	27.1358	8.92688	4.35323	91.8758	25.5459	9.23383	5.3352	195.748	34.496	12.0645	5.97292	39.2185	47.051	16.0027	13.9548	45.5822	39.6601	18.3132	8.54161
Arf5	157.72	136.019	111.789	129.716	179.285	217.913	131.064	134.041	186.11	136.499	164.566	113.037	139.181	137.407	105.158	118.317	109.132	124.516	107.335	115.001	121.643	122.62	120.57	102.057
X2310033P09Rik	16.2621	12.9763	7.09566	6.29994	15.0138	19.2843	7.63359	10.0459	11.4503	17.9202	9.23383	12.362	9.19523	7.5845	6.93159	7.03815	10.5095	17.7416	9.10721	8.57461	14.0113	14.5581	8.70555	5.62065
Guk1	38.2419	50.1093	43.1688	45.4225	77.0064	90.5674	64.16	57.0703	58.5845	59.7342	50.6687	80.8087	56.209	48.4715	42.5547	43.6746	48.19	45.4263	56.5948	49.6543	63.8696	54.5929	72.441	51.7365
Rnf185	57.2514	29.0228	48.14	47.1865	83.1705	42.7698	45.4546	40.6142	57.1489	49.6302	36.9745	55.1738	68.6959	54.362	47.4682	35.9897	50.497	64.2726	41.0475	47.5807	29.2053	43.2461	31.5294	32.6617
Limk2	29.1084	46.5756	61.0567	44.7925	64.0619	92.2203	71.6674	59.0317	46.3822	63.3563	53.0945	46.4986	50.0908	34.804	53.7856	57.7129	31.7849	35.2232	49.7644	49.7664	38.0306	35.4854	41.092	49.8335
Patz1	70.0977	38.6392	54.0035	103.508	33.9462	41.048	53.9398	80.5108	50.7915	13.5355	29.2666	30.0159	58.3915	28.9135	37.4218	79.9306	61.1347	56.994	77.2812	84.289	50.0403	60.855	70.6368	80.2823
Eif4enif1	35.1231	22.245	13.2141	25.0737	35.3111	22.4524	18.1377	26.5021	16.4064	13.8532	21.9108	13.5332	35.2424	13.2825	12.7664	13.0111	40.5642	34.0535	33.9569	27.3491	48.4026	34.2544	33.5141	28.236
Trim11	23.0936	23.2878	20.0548	32.7597	21.8383	23.0723	29.178	30.1856	23.4133	38.7001	25.8626	24.2903	13.3814	22.2145	23.2077	28.9896	28.9012	31.5189	22.5729	27.0128	27.0218	16.2173	18.9898	24.3856
Ogdh	270.366	335.066	280.3	338.055	292.748	171.493	179.421	237.849	348.055	307.313	290.787	345.66	408.848	303.804	335.963	324.402	339.189	267.554	286.161	289.519	246.562	264.776	251.694	280.324
Drg1	121.186	133.123	107.965	100.736	158.108	125.073	95.8615	92.9486	120.519	141.392	98.8724	121.365	147.804	122.969	105.202	105.496	127.011	128.35	115.466	112.255	94.8946	97.5714	98.1517	85.6817
Rtn4	202.199	182.942	66.6227	145.907	134.508	163.228	72.3298	73.0959	197.526	208.815	155.371	83.3245	132.275	185.031	58.3921	152.367	272.03	202.891	241.081	141.229	291.235	200.12	231.577	152.82
Mtif2	25.9896	18.6534	17.8879	11.7179	23.6875	24.7941	18.5793	23.8232	23.0373	41.4962	9.6251	22.2517	27.4068	30.1455	16.8464	13.6578	15.7002	15.2071	13.4657	19.447	20.1981	19.3751	14.8851	12.746
Rps27a	112.275	141.059	51.4542	53.2975	135.785	105.582	51.4163	49.6076	118.194	161.219	69.7624	81.0256	121.899	113.883	54.5753	58.9683	50.8815	49.0006	37.3395	26.4524	82.1571	73.7539	74.0648	42.4868
Cfap36	41.2121	48.1976	40.407	44.4145	53.9353	45.0426	36.7169	39.6574	64.19	73.2061	59.5895	59.8583	33.5966	35.3815	42.5547	30.9298	37.2319	32.4288	44.6253	38.3896	49.9493	39.7672	55.075	39.7428
Smek2	151.482	105.606	107.752	94.877	118.878	89.8098	72.4245	77.7362	99.0194	85.0894	81.5394	99.6337	115.71	109.186	106.475	70.2294	105.352	94.2969	90.8769	88.3241	96.3503	74.9314	74.6061	84.708
Pnpt1	31.1133	14.6562	14.6587	16.2538	26.1972	14.3944	15.835	18.3218	19.6877	23.7666	13.2247	19.6925	11.0557	23.5235	15.8812	15.2557	19.0966	19.4963	13.2054	17.9338	10.372	17.9835	15.8324	15.1359
Efemp1	6.089	7.29916	20.1823	12.1589	32.8015	65.0845	35.8968	27.6502	23.1399	40.0981	17.5286	18.1744	15.4208	14.168	29.0425	35.4951	2.81963	2.01461	23.2234	31.7205	5.54993	5.51281	9.69789	23.6775
Pold2	33.2667	48.661	29.2324	49.7065	51.8219	66.3243	37.9471	33.4385	45.4252	89.6012	34.8616	35.1776	39.2139	36.0745	40.2296	33.5549	38.4495	34.3134	39.7465	37.549	38.3946	24.4062	39.9192	31.9979
Zkscan17	32.7469	39.6819	46.8229	37.1066	42.1356	44.6294	41.6378	54.0087	36.7777	21.3518	50.0427	64.3694	49.5899	19.019	49.6618	60.5662	20.7627	24.3053	41.6329	38.2215	38.9405	25.2626	37.8443	43.8587
Aebp1	2.07917	8.39982	6.37335	10.7099	24.3479	124.797	1.07249	15.5951	27.8225	47.4696	5.04731	40.4694	21.9684	3.2725	3.81676	5.7827	11.2785	4.48414	13.4657	9.52735	8.00645	11.989	17.772	11.1528
Polm	10.2473	9.09498	8.66775	3.90596	14.5735	11.0196	5.20472	6.64943	10.0489	6.41824	7.47314	7.41723	8.26498	4.0425	13.3367	4.64138	10.9581	8.05845	7.67607	5.09993	9.46217	18.0906	9.0664	9.82507
Dbnl	53.0188	68.531	55.8305	67.3463	84.7995	83.749	55.2016	57.3095	78.7507	48.5499	65.8497	83.3679	84.6892	80.003	52.6889	73.7294	126.371	130.82	71.3615	75.0979	111.18	125.885	70.4563	65.1907
Mrps24	29.8509	47.3866	42.319	30.0507	52.6585	61.4343	53.6875	47.8377	45.3227	60.1154	39.5959	41.2068	35.2424	40.6945	44.485	34.7723	21.6599	29.5693	30.7693	32.0007	24.7472	31.3642	34.5516	33.2813
Ccdc117	49.9001	29.4863	30.847	31.8777	55.3883	17.4248	22.68	20.1875	50.0053	6.54534	21.5587	5.3352	80.9682	36.6905	29.3935	23.5493	71.1316	69.7966	38.0551	35.027	37.0298	36.6094	25.7558	20.668
Dynll2	48.1179	85.1568	35.2659	40.3826	77.1385	62.674	40.6599	23.0099	130.157	93.986	78.9571	47.3661	76.8536	168.438	46.5908	56.077	21.6599	29.1144	18.995	16.7569	69.9655	60.6945	64.2316	33.06
Xbp1	224.328	116.091	141.233	138.284	192.626	155.583	134.755	162.6	168.849	138.088	134.751	154.504	290.419	252.291	273.666	245.841	280.553	340.015	242.772	237.735	293.873	289.449	220.21	226.817
Supt4a	34.4548	33.7731	27.9153	23.6878	52.9667	53.8583	39.4928	35.1607	35.6155	62.3396	32.0054	41.2068	36.9598	41.6955	32.947	29.6363	40.8846	40.3572	30.379	28.582	45.4002	41.1052	34.0103	27.4836
2020-09-04	415.389	1047.89	252.555	483.457	466.573	397.326	91.0037	51.2341	445.536	428.37	226.268	139.756	312.137	631.593	210.755	587.172	1367.71	1026.93	1302.79	579.431	610.128	518.311	702.759	475.896
X2810021J22Rik	10.9899	7.00951	6.96819	6.61493	13.3407	8.05809	7.3497	10.0459	5.02446	15.1242	5.51682	8.41487	16.6373	5.467	10.0026	6.80989	6.08784	5.97885	5.26917	7.28562	10.19	7.70723	6.40512	7.92201
Ska2	39.2072	64.0704	5.7785	17.1988	63.5336	36.0892	15.4249	12.0551	43.9555	51.7272	12.6378	15.4417	65.0822	19.6735	18.6012	21.4569	16.0847	9.09825	15.157	10.6482	12.3736	7.54667	20.749	13.1001
Prr11	2.37619	12.2811	1.40214	3.46496	3.43425	4.61446	1.41947	1.38729	6.18658	1.71577	2.19108	1.43139	10.2686	4.4275	0.965158	0.760882	1.02532	2.20958	1.49618	0.784605	2.54751	0.695792	3.4732	0.708113
Smg8	25.6926	30.5869	23.1565	25.1367	34.1223	24.7941	25.1404	19.7091	18.9015	45.8809	24.1801	34.2233	19.8216	25.256	26.0154	33.0983	33.5151	37.9527	27.6469	33.1215	25.748	27.457	17.366	24.0758
Rnf187	395.711	79.8852	125.428	284.694	106.374	119.7	169.138	221.871	303.45	60.5603	73.8707	41.3803	436.219	59.906	76.2036	231.156	314.581	292.964	274.517	251.802	298.604	310.163	303.792	240.183
Tubd1	2.22768	3.93923	6.71326	6.23694	3.52231	9.98652	3.59599	5.2143	4.54594	13.8532	10.6424	11.2343	13.3456	9.62501	8.90578	5.7827	5.57518	7.7985	5.85463	10.1438	9.64413	8.08189	10.3745	8.27607
Mrpl22	14.1829	20.5071	17.9728	13.7969	21.9704	30.235	18.6424	16.6953	19.0383	32.409	14.555	27.717	14.5621	12.397	17.5045	16.0926	11.4708	13.1275	19.6455	14.4031	9.18922	17.7695	12.0885	15.0917
Cnot8	132.324	78.437	64.1584	56.6364	109.191	95.2507	61.9519	62.2368	98.8485	102.501	72.7751	65.4104	102.078	94.8641	71.5533	57.2563	139.443	159.154	70.4508	57.2201	136.656	107.794	54.1278	54.923
Rps6kb1	60.0732	43.1577	35.2234	32.4447	66.8798	33.3343	39.7451	37.0263	40.9818	43.1484	35.1355	30.7533	47.4789	60.522	30.4025	26.2504	33.7715	31.6489	25.0448	21.5206	36.5749	32.2205	26.9737	26.4657
Sap30l	11.4354	2.60684	7.3506	21.8608	5.85583	6.47402	16.7182	23.3448	5.74224	5.84632	7.62965	6.63647	7.83563	2.1945	11.1432	10.6143	13.7137	14.4272	25.5652	25.0513	17.7416	14.9863	25.1694	27.2181
Galnt10	100.988	52.4844	84.0007	64.7633	113.638	90.7051	56.0533	75.9662	153.742	22.0508	71.2101	29.105	201.114	99.9461	63.3495	45.2344	112.913	124.386	52.2363	54.7542	164.314	131.451	74.6061	45.8061
Rnft1	53.5386	35.7427	50.0095	61.1094	42.9281	53.5828	58.5452	64.9157	30.3518	40.9878	34.04	57.6028	50.055	28.4515	50.5392	42.7996	33.5792	34.3784	40.2669	52.6246	25.566	32.3811	34.5516	39.3445
Mfap3	230.639	96.2214	148.669	107.729	137.722	116.188	135.954	134.519	123.15	103.264	119.179	126.18	148.591	127.897	134.859	103.252	142.712	166.758	93.0236	115.393	179.872	183.743	87.5517	109.669
Fam114a2	48.8605	37.944	23.6239	30.6807	69.6976	50.2081	31.2914	26.8848	36.7435	44.3558	29.1492	26.0687	58.5704	45.0835	32.5522	26.745	53.3166	62.583	37.0143	31.3842	56.3181	47.7956	31.5294	28.0147
Gria1	108.562	102.825	48.8199	32.0037	56.7532	71.8341	77.0299	23.3448	89.3807	163.633	131.621	97.5517	30.5911	12.5895	25.2696	16.8916	19.9297	10.8529	9.30236	9.24713	116.457	55.2887	91.7917	35.9367
Ppm1d	44.0339	17.1472	42.3615	62.5584	21.9704	20.524	29.7142	52.2387	40.4691	14.5523	15.6114	5.5087	37.8901	11.935	28.867	37.8539	29.6061	23.2005	38.5105	46.684	37.3028	20.8202	32.3865	46.2929
Znhit3	15.371	24.2147	17.293	19.2148	21.1779	24.6564	21.4813	20.9529	19.7902	36.2853	23.5932	23.6831	12.8089	16.478	15.7058	10.8045	13.201	12.3476	20.8815	15.8602	11.2818	10.2763	16.4188	15.7113
Prpsap2	44.0339	32.6724	35.0534	34.9646	32.8015	33.4721	32.9001	25.6888	39.4437	40.0346	37.5614	39.9055	38.1048	32.417	30.578	28.0765	35.6939	50.9502	34.6724	33.5699	43.4896	45.0659	24.2222	26.1117
Ggnbp2	98.1665	86.3733	72.9111	67.1573	86.6928	93.5289	75.0741	83.8116	80.7331	143.235	98.7942	100.458	103.223	92.4001	63.9198	64.9412	71.516	85.7185	79.558	68.9332	87.798	77.447	76.8163	60.1453
Acaca	13.2918	56.3078	60.2919	60.6684	27.2979	56.2	48.8297	65.4419	37.6663	45.3725	45.3084	63.285	22.0042	34.265	67.1224	58.9683	10.6377	10.7879	21.4019	22.1371	19.2883	25.4232	46.4146	41.9557
Shmt1	11.8067	25.7788	1.86952	9.13491	15.8944	8.54019	1.23021	4.35323	12.8517	40.1617	2.30846	11.5813	11.4851	5.467	8.7303	3.8805	3.20412	2.79446	6.37504	1.90547	3.0934	3.21135	5.27746	4.51422
Llgl1	204.798	367.449	372.628	347.063	159.649	161.988	176.456	195.13	426.669	237.539	328.623	254.528	155.174	494.302	318.107	496.703	307.147	254.166	383.674	312.441	157.309	208.416	292.019	332.061
Drg2	45.3705	72.4702	71.2965	81.1432	71.5028	88.7767	93.2749	79.7932	81.6902	82.2298	85.4912	113.904	75.1004	63.1015	92.3042	83.6589	68.7605	62.388	86.6486	86.923	45.9461	54.2182	76.5006	72.5816
Srebf1	130.319	363.336	1508.23	1397.89	169.379	902.437	1180.34	1468.28	228.938	704.037	1157.52	1451.13	119.395	258.489	1083.61	833.317	180.264	147.327	783.415	1102.87	94.0758	205.687	617.688	947.942
Tom1l1	26.955	27.9801	101.974	80.3872	23.8636	49.0372	133.903	122.991	14.2189	61.1322	62.3284	131.732	11.0915	22.561	111.388	93.0178	29.0934	18.5864	65.0515	98.0196	23.0185	17.6089	53.361	84.6195
Myocd	5.04941	1.33239	0	0.0629994	19.813	3.78799	0	0	4.81938	0	0.0782528	0	50.7348	12.6665	0	0	0.320412	0	0	0	1.00081	2.56908	0	0.265542
Cox11	7.05433	5.56126	13.0866	13.4189	10.1707	12.3282	16.592	17.1737	6.18658	10.7394	10.2902	13.9236	5.86778	7.7	11.6696	6.20118	5.25476	3.1194	8.7169	9.02296	3.54831	4.7635	8.52513	9.0727
Stxbp4	14.777	31.6876	27.1505	33.7677	26.1091	50.8968	45.1391	45.3023	20.4055	33.9976	26.5668	42.2045	20.4299	21.2135	42.8618	18.4514	11.4708	5.97885	18.4096	25.2195	14.8301	17.93	26.0264	27.8819
Bzw2	50.6426	66.3296	26.5556	28.2867	91.0516	41.8745	25.8343	17.3651	65.4205	59.6706	37.6787	21.2107	54.9567	36.267	27.858	29.9407	25.8252	29.1144	27.7119	21.9129	38.1216	28.688	26.8835	23.6333
Elac2	26.5094	28.849	29.1899	37.6736	25.4927	28.5821	20.4719	29.3245	42.0072	25.4188	28.8362	32.0112	33.0599	34.65	37.3341	24.0439	26.7224	26.5149	37.3395	39.0061	26.4759	26.1725	36.446	31.9536
Pctp	17.8215	2.08547	10.0274	11.5289	12.0199	12.0527	8.42218	13.6816	4.81938	2.1606	6.57324	14.0103	4.15038	8.73951	12.1084	14.5328	11.5348	15.0121	5.65948	9.47131	20.9259	21.7836	9.15662	10.4889
Twistnb	27.549	20.0437	17.8029	16.3168	20.2973	21.1439	16.5605	15.7864	27.6858	23.9572	23.9454	17.2201	25.1169	20.097	13.4245	16.2068	13.8418	19.8212	15.4823	13.2822	21.2899	17.1807	14.4341	10.843
Efcab10	0.37128	0.868947	0.169956	1.32299	0.308202	12.1216	0.473156	4.73593	0	9.84978	0.665149	12.709	0	0.231	0.394838	0.304353	0	0.389925	0.0650515	0.672519	0.909824	0.267612	1.12766	0.929398
Atxn7l1	32.9697	22.8243	20.3522	20.3488	38.261	30.6483	19.5571	20.3788	27.1047	50.2657	27.545	18.478	25.0812	31.031	13.7316	17.1198	15.6361	24.5003	14.7016	16.3086	20.835	28.4204	18.7643	12.392
Sypl	212.447	252.168	164.008	174.067	188.575	175.005	152.23	123.182	180.368	110.826	139.329	123.36	205.623	264.11	180.397	192.922	302.341	262.355	240.821	181.02	165.679	215.16	159.993	164.548
Pdia6	295.836	197.599	352.871	339.378	258.757	481.006	388.335	461.538	332.469	355.863	349.125	415.365	368.668	461.577	445.64	391.702	403.015	475.059	414.703	450.7	457.277	491.604	366.129	403.801
[truncated: 11,236 more rows]
