# Supplementary material for: Inhibition of Trpv4 rescues circuit and social deficits unmasked by acute inflammatory response in a Shank3 mouse model of Autism
Source: Mol Psychiatry. 2022 Jan 12;27(4):2080–94. doi: 10.1038/s41380-021-01427-0 (PMC9126815; doi:10.1038/s41380-021-01427-0)
Supplement: Supplementary file 4 — Supplementary table 2 [file 41380_2021_1427_MOESM4_ESM.xlsx]

## Sheet: Table_2 - PCA Analysis
	scr1_D1nGn	scr1_D1nGp	scr1_D1pGn	scr1_D1pGp	scr2_D1nGn	scr2_D1nGp	scr2_D1pGn	scr2_D1pGp	scr3_D1nGn	scr3_D1nGp	scr3_D1pGn	scr3_D1pGp	sh2_D1nGn	sh2_D1nGp	sh2_D1pGn	sh2_D1pGp	sh1_D1nGn	sh1_D1nGp	sh1_D1pGn	sh1_D1pGp	sh4_D1nGn	sh4_D1nGp	sh4_D1pGn	sh4_D1pGp
Alox12	4.85192	4.12346	5.09788	3.75914	5.57482	4.29846	2.34107	4.01827	5.60349	2.22319	5.42659	1.71613	5.36128	6.29775	4.54044	5.25639	5.00569	6.50333	3.93986	4.96626	4.65497	6.35481	1.70954	4.87869
Ccl3	5.34691	4.86559	3.59294	1.39306	4.75487	4.85989	4.52917	1.30476	3.64459	6.80887	1.19868	3.74533	3.66685	7.53257	1.20796	1.22435	7.79149	7.57136	4.16804	6.30238	6.15648	6.83289	4.08931	4.85047
Icam2	7.07614	5.97922	7.81492	5.39758	8.55289	7.04322	6.93306	5.14319	7.99789	5.49029	7.0114	4.48072	8.49169	8.33215	7.4839	3.13307	8.18248	8.48532	7.86138	7.29519	7.34261	8.24135	7.91398	7.39793
Cfp	4.31043	5.35579	4.80084	5.60972	4.64773	4.97992	5.78114	4.88858	4.93424	5.45979	3.98184	6.99007	6.11642	7.89264	3.30905	8.78446	7.45836	5.85856	4.93785	8.58117	4.78596	7.28977	4.36618	8.49263
Lsr	7.77244	7.52063	8.43243	5.80042	9.19596	8.26477	7.63089	5.84011	8.57812	6.93979	7.99363	5.56667	9.51474	9.34352	8.44041	7.30713	8.94023	9.43545	8.96883	8.31405	8.07172	8.8651	8.62429	7.82709
Rapsn	5.53852	5.25528	3.48416	2.55255	4.53396	1.58741	4.9505	3.37037	4.51493	1.60487	4.95169	3.6741	4.95581	6.15424	3.53243	5.57689	6.18029	6.20691	3.30514	4.88956	4.87389	6.35699	2.59772	4.95494
Spi1	8.94125	7.07439	4.68671	5.76813	7.39273	5.25489	5.39533	2.47513	8.16652	7.51351	5.22759	5.68674	7.71289	9.81229	4.92124	7.70981	10.3969	10.6546	6.84295	8.64417	10.0666	10.1349	4.19232	7.90975
Dennd1c	5.84777	5.40426	0.758997	3.18636	4.91573	0.530377	3.85738	0.801727	4.02666	0.566861	0.687742	0.638223	4.07551	6.64274	3.35622	0.71553	6.97922	7.39627	3.77898	5.3643	6.73495	7.22953	0.625005	1.61419
St8sia6	5.98338	5.17095	5.78488	1.91476	6.47258	6.01871	4.51325	3.00784	5.77222	1.68534	6.1916	2.37242	5.97361	6.5736	5.84096	1.78461	6.40737	6.6437	3.91644	5.41769	6.3512	6.94736	5.16206	5.72121
Inmt	4.34816	6.72326	0.966754	1.10175	6.90922	8.18076	2.87622	1.00904	6.58288	6.24203	0.896526	3.34812	6.47743	6.80698	4.73532	0.923869	4.60748	4.73543	1.11248	4.46147	4.64165	3.12119	3.86941	0.864107
Ptpn6	9.07144	7.40694	6.35408	5.81437	7.76443	6.03431	3.01945	2.56797	8.52941	7.00542	6.58115	3.60235	7.85806	9.69224	6.19276	7.57471	10.3379	10.7877	6.94674	8.73592	10.6191	10.537	6.21698	7.91287
Cd33	10.025	8.50931	7.30498	5.61063	8.08903	5.44684	3.69747	5.84449	8.29004	2.43109	7.0437	5.53779	8.1666	9.91217	5.62486	8.39395	10.6093	10.8941	7.1613	8.8563	10.4654	10.2615	3.62268	8.23701
Ccl24	4.29802	3.2009	4.65378	4.6829	3.28668	1.6334	1.84668	1.09383	3.37795	3.6564	0.990368	3.21273	3.1956	7.32084	1.88954	7.11464	5.32257	5.06034	2.72089	7.19572	5.31203	7.13287	0.93432	6.633
Ggt5	7.47227	7.4746	4.51512	2.28082	8.5766	7.14832	4.61473	4.59862	8.39209	7.59385	4.73152	2.06014	8.34117	7.83791	5.65587	5.79503	7.96517	8.35731	6.63744	6.56827	7.88375	8.79511	4.86761	6.20609
Cd163	6.43184	5.60271	5.75704	5.89769	4.54302	3.85886	4.84802	5.36983	5.65515	7.73693	5.40536	7.82851	5.11729	9.4755	1.91599	9.80346	5.95953	6.92932	6.07527	9.55748	4.83727	9.48218	4.05975	9.8062
Ebf3	4.25055	4.68094	0.774384	2.8063	2.55276	3.27959	0.733387	0.794716	3.22897	0.689029	3.17843	0.71955	2.84258	5.22051	0.746112	1.54116	3.63306	3.69525	1.77317	0.745284	5.41205	5.09706	0.71379	0.726805
Tnfaip8l2	8.28874	7.11144	5.05646	5.58669	6.98868	4.79939	5.63148	2.21603	7.26547	6.05884	4.50187	4.49207	6.98188	8.89759	4.18286	7.09849	9.56856	10.0302	6.56375	7.25671	9.59292	9.53571	4.37204	7.34776
Trpv4	6.27412	4.97349	6.89964	5.66816	5.97298	4.80776	4.61592	5.07671	5.54325	2.00008	5.35572	4.40417	5.66436	6.71131	5.48453	7.62835	5.96599	7.26059	5.39928	7.29786	4.54102	6.28314	5.017	7.39931
Cd48	8.01762	6.31651	5.48995	5.25109	6.18327	1.63231	4.08249	1.89466	6.67564	6.7736	1.7824	4.13142	6.4595	8.50458	4.01224	7.33558	8.55118	9.12927	5.71538	7.60623	8.16456	8.49958	3.99088	7.45311
Fcgr1	8.82061	7.07023	5.54053	3.37379	6.92551	4.6137	3.894	1.98605	7.58505	1.74627	4.20386	5.2702	7.78741	9.42158	3.78336	6.99316	10.0451	10.3454	6.06039	7.75974	9.92207	10.0943	3.94693	7.40042
Fli1	9.30805	7.66272	8.12138	6.2361	9.05502	7.89034	6.95771	6.28669	8.74048	6.72327	5.79547	6.91661	9.55379	10.0847	8.17627	8.65723	10.2279	10.3105	8.41406	8.48738	10.1133	10.4595	8.22252	8.42279
Col20a1	4.39513	5.86084	6.69694	5.07014	3.76155	6.73302	6.28197	4.14703	6.47551	2.00579	7.79661	5.21408	5.14539	8.30567	6.68391	8.44155	6.08364	7.05058	6.47545	6.73186	5.37916	6.76821	6.80462	6.68492
Cmah	1.9904	-0.261472	1.94945	0.0258365	-0.413092	-0.195943	-0.114913	-0.033638	2.73111	-0.175193	-0.103952	3.78866	-0.4318	5.35848	-0.0978554	-0.087072	1.81849	2.87659	1.83498	5.42595	-0.202338	5.39365	-0.141386	5.40112
Cd40	3.54157	4.42636	3.50815	1.78582	6.50049	6.31817	4.41501	1.72712	5.67777	4.46734	1.65948	3.69935	5.70271	5.533	4.34102	1.67554	5.30069	6.00887	5.58668	5.49645	4.31362	5.3314	5.95785	4.95145
Ccl4	6.73437	5.02902	3.74947	2.28915	5.60396	0.847577	5.24095	1.15493	4.14395	7.19442	1.02622	0.970139	4.05778	8.51728	1.03761	5.67961	8.53244	8.55116	5.35973	6.15864	6.82641	7.72242	0.955148	3.19799
Frk	5.64049	3.57333	4.76302	1.23577	6.85784	6.29756	1.05438	2.06577	6.42578	5.08458	1.06862	1.03008	7.07064	5.92702	4.15236	1.09049	3.28267	3.78417	3.86057	3.30777	5.60562	3.45543	2.25665	3.90282
Mtfr2	4.8956	6.33531	1.46856	4.34414	4.91424	4.4116	5.07547	4.24578	4.44043	6.35916	4.75599	3.99538	4.37224	4.85697	4.30635	3.21014	3.11894	1.81724	3.33993	1.43688	1.35516	1.67411	4.03496	2.71101
Ptprb	9.91937	10.243	11.2554	8.41184	11.4673	9.10515	9.88252	7.71831	10.883	9.66805	11.1187	8.53982	11.7884	11.6895	10.9266	10.1522	10.5392	11.0399	10.5773	9.94838	10.728	11.0321	10.806	10.6898
Myocd	4.30875	3.54648	0.152628	1.51888	5.94696	4.86411	0.0735384	0.190311	4.38912	-0.0176225	1.73382	0.0457849	7.91353	6.68929	0.098566	0.114235	2.0886	-0.125717	0.281854	0.0969518	3.02866	4.09476	0.0340571	2.70455
Pik3cg	9.49592	7.61306	7.20528	4.68354	8.01102	7.00546	4.68293	6.91509	8.65377	4.75988	7.28807	6.80288	8.46493	9.97487	6.66839	9.37289	10.6478	10.7679	7.24672	8.79229	10.3364	10.3122	6.61201	9.05647
Tshr	2.80845	5.13666	7.35143	7.71937	1.81792	5.45687	7.09756	8.0354	3.45304	0.917932	5.66659	7.67829	0.358895	1.34362	7.00715	6.54249	0.797082	0.789107	5.09851	5.61178	0.867019	4.31577	4.90776	6.05741
Ly86	10.4918	8.97558	7.28032	6.77984	9.27081	7.66213	6.17112	6.80072	9.86601	7.98173	6.62997	6.68569	9.61027	11.1732	5.76295	9.11068	11.4757	11.7247	8.05094	8.81467	11.7013	11.7907	7.34649	8.71899
Sema3g	4.20453	5.21617	7.01297	1.80517	6.05932	6.03399	6.60673	1.72741	5.60405	1.54269	5.11788	2.69825	5.08499	7.14703	4.16042	1.65769	4.91543	6.71631	5.34874	6.32132	6.19025	7.23363	6.32	7.11051
Ska3	6.21149	7.14526	5.61556	6.51075	6.11203	5.43887	5.88294	6.34809	5.80185	8.57597	6.58155	7.10668	6.34357	4.69843	6.19101	1.8707	4.73965	3.56759	6.40297	4.18599	4.77576	1.5847	6.47089	4.8398
Lcp1	10.7564	9.27735	8.79863	8.78312	9.42011	7.39019	7.09256	6.37995	9.99318	8.76764	7.6618	8.13626	10.0684	11.619	8.45478	10.1786	12.433	12.5572	10.3468	10.7568	12.0655	12.2395	8.94692	10.5487
Dab2	9.11262	8.84534	10.407	9.80248	9.30948	9.51545	10.2089	9.50641	9.02998	9.36126	9.90718	9.93808	9.29724	11.834	9.59972	11.5697	9.98367	10.2412	9.38843	11.8295	9.23031	11.2774	9.19025	11.7341
Adcy4	6.36947	5.451	7.58973	4.33022	8.42788	4.81726	6.27175	2.08002	7.71624	1.8699	7.23517	2.9866	8.30014	8.23344	7.04034	2.00103	7.60228	8.37111	8.00704	5.56762	7.4573	7.58501	6.97424	7.14681
Lrrc6	3.68071	3.45238	4.82049	2.35604	1.5293	5.87286	4.62945	6.17462	4.15293	7.25968	5.38961	6.72482	1.87301	3.24819	1.35003	3.27998	2.61184	2.91987	4.39332	4.06611	4.24602	4.74278	5.86297	4.2693
Cd200r1	5.8323	4.61511	0.82781	2.01698	4.03365	0.618966	0.745683	0.867208	3.02396	0.652059	0.762355	0.717056	4.41402	6.55771	0.771586	5.73133	6.4117	6.80371	4.58021	6.36184	6.26443	6.27077	0.70499	5.1519
Cd86	8.96161	7.67815	6.55478	5.90687	7.20077	5.65437	2.01342	2.14851	7.49898	5.09594	2.03178	5.46998	7.77421	9.46211	2.04197	7.67713	10.5795	10.8077	6.51146	8.51247	10.3006	10.2275	4.91317	7.54324
Runx1	8.58425	6.65081	1.80403	5.01955	6.76075	6.54496	5.19604	1.84756	7.263	1.61289	6.23858	3.56497	7.00795	8.95973	2.9332	6.73789	8.57555	8.63649	4.86521	7.16578	8.42027	8.88159	2.3855	7.35574
Cdkn1a	8.48843	9.81253	9.13798	10.8431	9.38892	10.7035	9.18858	10.9366	8.70219	10.2104	9.45531	10.2123	9.16449	9.46821	9.10669	9.0087	8.60925	9.21127	9.38988	8.82638	8.50047	8.76366	9.36133	8.37147
Slc38a1	9.96568	10.9521	11.1059	12.1436	9.97476	10.6	10.7891	12.1614	9.75659	10.8607	11.1265	12.5958	9.5971	9.46343	11.6718	10.9516	9.71248	9.66009	10.6185	10.1196	10.1888	10.1387	11.3905	10.6181
Clec4n	4.13449	0.104123	0.498886	3.09308	2.45922	0.242491	1.4642	0.545937	1.30899	0.284001	4.07557	4.53574	-0.337926	7.67758	0.431078	7.05024	5.44912	5.3401	4.88581	7.2602	3.13101	7.20346	0.349657	7.41036
Fgd2	9.30339	7.28965	6.45248	5.76375	7.27683	6.10504	6.08116	3.5074	7.90006	2.24472	5.03747	4.99722	8.12441	9.55858	6.00666	7.32276	10.573	10.608	6.42669	7.92855	10.2319	10.351	6.05413	7.08467
Myo1f	8.27713	7.12844	1.86775	5.09529	6.79655	3.94938	1.77097	1.91436	7.6637	7.59169	1.79057	1.73738	7.18158	9.61576	5.81413	6.73669	10.1109	10.3349	5.96013	7.71737	9.91647	9.88011	5.21421	8.04847
Arap3	7.78269	6.55579	8.10686	5.86444	7.91608	5.28133	6.47829	2.40282	7.66571	3.36737	6.7746	5.12661	8.64783	9.02404	7.2265	2.32987	9.3512	9.35806	7.57119	6.84967	8.906	8.87391	7.49629	7.0416
Ms4a7	5.16219	4.29428	4.66173	5.09206	3.36745	1.03525	2.87558	1.33897	4.40119	6.119	3.55528	5.64132	4.96649	9.24122	2.10785	8.23482	5.97793	6.70009	4.15409	8.8141	4.90125	8.59945	1.14084	8.46401
Ms4a6b	7.59891	6.38769	4.36871	6.21113	5.78021	3.34875	1.70064	1.8381	6.13855	5.67663	1.71941	5.69217	6.28929	8.94446	1.72981	7.73265	8.88761	9.15342	5.71622	8.44253	8.49592	8.98059	5.0557	8.04499
Pik3ap1	8.76134	6.7102	7.0787	6.25712	7.51443	7.47567	2.05691	2.19028	8.01964	1.95605	5.7375	5.40169	7.70621	9.1663	3.48151	8.74902	10.1422	10.4588	6.375	8.20757	9.86753	10.0245	2.01286	7.90302
Msr1	4.3755	3.53413	3.77665	1.93235	1.89768	0.503207	0.630293	0.751915	1.45157	0.536422	0.646993	3.51961	3.21945	6.63302	0.656238	6.60484	4.53842	4.74979	3.9649	6.95276	4.73595	6.58131	0.589511	6.69258
Cbr2	5.88672	5.44626	5.56844	6.44244	4.18903	4.0246	2.49544	3.71937	5.61965	7.05379	5.92624	7.80469	5.83944	9.87279	1.80531	9.48243	5.9861	6.76844	6.04099	9.46944	5.52054	9.23784	4.4141	9.53881
Il23a	3.65313	5.36319	5.60882	5.32526	3.28749	6.0296	5.17249	4.10765	5.59742	3.78577	7.29063	4.69196	4.34259	7.42943	4.81646	6.85616	4.97464	5.57685	5.70586	6.72781	3.88639	6.55609	3.5014	6.36893
Tac2	2.99214	3.74445	5.00231	0.701985	1.06476	0.356008	5.18584	0.613754	1.6205	6.86628	6.87726	7.27656	0.375945	3.64389	2.87962	0.532114	1.13686	1.12434	0.712156	3.05627	4.73761	3.77863	6.10959	3.76979
Alox5	7.86271	7.07395	6.87079	7.02617	6.90201	6.83914	6.58472	6.43101	8.45245	8.46653	9.83231	7.40628	6.07463	9.8841	7.48155	9.09967	8.5072	9.02139	7.56608	8.55167	8.20401	9.13746	7.53141	8.67418
Hk3	7.78293	4.96167	6.17699	4.60532	5.54172	1.19704	1.35566	1.50626	6.47829	1.23864	1.3764	3.17859	6.57687	8.02077	1.38787	7.12312	9.24251	9.28119	4.99161	7.5841	8.63972	9.02277	6.00221	7.30386
Sox17	7.85967	7.01235	8.04283	5.33194	8.31082	8.08395	7.07884	2.55093	8.20801	2.36348	6.68716	2.41818	8.64141	8.48369	7.41976	7.15242	8.27073	9.15932	7.8561	7.54028	7.29153	8.81499	8.21185	8.38373
Slc40a1	10.7543	9.37395	10.3651	8.33083	11.0734	8.48172	9.26215	7.53815	10.4457	8.49125	9.58657	7.75891	11.0215	11.4177	9.95366	10.3843	11.6767	11.9301	10.5425	11.0357	10.9672	11.2219	9.52716	10.7259
Slc16a14	3.91467	5.83374	4.76698	5.17508	4.95479	3.91209	4.71881	2.43268	5.04078	6.00711	5.56345	4.84422	4.91814	3.63271	3.48646	1.72763	3.75098	1.6202	2.96912	3.61377	5.21835	3.1734	5.96814	3.65473
Slamf9	6.95229	4.54743	4.93651	1.37436	5.44597	1.03203	1.16051	1.28511	5.66496	5.20928	4.04535	3.62086	5.22055	6.87316	3.61273	1.2036	7.30619	7.47786	3.68846	5.17514	7.05531	7.50158	1.11907	5.30725
Mrc1	7.90696	5.24473	7.25599	8.40952	5.99312	3.84953	4.10822	5.23594	7.20309	6.9505	5.708	8.9951	7.70066	11.539	5.72981	11.36	8.76843	9.00641	6.88769	11.3137	8.64986	11.0439	2.50805	11.5103
Itga8	4.79772	6.74486	5.36198	3.74919	7.87934	6.34815	1.25319	1.38278	7.82669	6.5402	5.12505	1.22284	8.18092	6.6031	4.39791	1.29801	4.56305	6.40583	1.4863	4.66146	6.46121	5.94103	1.21007	4.92514
Ehd4	9.59187	8.52273	8.60449	7.78729	9.19913	8.16906	8.11037	6.6532	8.97459	7.85475	8.31325	7.72376	9.41466	10.5758	7.86782	9.91598	10.5065	10.601	8.27341	9.77958	10.3841	10.6059	7.52189	9.79987
Mall	3.74599	2.57945	5.69258	1.89881	5.50539	4.24171	4.80203	1.85363	4.69629	4.0968	4.04815	2.32232	5.41524	5.87894	3.78202	5.11731	4.79412	5.54494	5.09803	4.14398	3.34657	5.92247	4.85759	4.68791
Fbln7	6.75424	7.25437	7.42738	8.1877	6.91295	9.39126	5.83357	8.76121	7.24879	8.12935	6.20292	9.71439	6.5301	7.31233	6.91202	6.99195	6.6827	6.05588	6.85357	6.51595	5.7439	4.97812	7.60618	6.81236
Edn3	7.28978	7.29443	7.20594	4.78315	9.54447	8.74272	5.93292	2.69156	8.96757	9.05171	6.19268	5.00683	9.07456	9.48371	7.15948	6.65389	8.08886	7.97037	7.28488	6.90686	7.20938	8.08712	7.45221	7.24439
Mecom	6.33033	6.85811	7.67606	2.31921	7.35506	3.68384	6.38863	2.91328	6.68686	3.7542	6.99139	4.02365	6.77077	7.73663	6.56509	6.31375	7.34278	7.90322	5.97964	6.5456	6.69578	7.94476	7.54248	6.58035
Epha10	2.18429	3.21937	2.93601	1.79172	1.97196	1.95174	2.11963	2.04145	1.82025	1.53307	3.77743	1.58557	2.32836	1.55719	1.16954	1.17211	1.13888	1.44888	2.78656	2.61569	2.23164	2.59264	4.46082	3.16435
Nos3	8.12994	6.93898	9.17609	6.41185	9.43981	7.99334	8.1115	6.30286	8.4052	7.22406	8.39269	6.21443	9.73746	9.27149	8.67628	7.95571	9.41002	9.87842	9.44093	8.33616	8.77422	9.52026	8.81389	8.38097
Prkg2	3.78529	3.62256	4.39943	1.68595	3.86785	4.579	4.28146	1.64018	4.26592	3.15909	6.07984	5.08055	4.71319	4.44731	4.00449	2.22963	4.3364	1.49235	5.72483	2.57964	6.08154	3.74595	4.5293	3.92148
Pf4	5.73466	5.61085	5.40798	5.95188	4.63686	2.22364	3.42737	4.056	6.10357	6.23793	5.2942	6.84892	5.78623	10.0382	4.24414	9.15774	6.4609	6.98306	4.87568	9.11833	6.18947	9.42541	1.65858	9.45182
Irf5	9.23296	7.58224	5.96777	4.92424	7.64441	2.14542	5.32428	3.06523	7.76771	5.63036	6.05348	4.91323	7.72132	9.36423	5.79904	6.70804	10.5	10.7448	7.33486	8.34827	10.3602	10.1615	5.73444	7.65343
Arhgap25	7.96507	6.54644	5.9733	5.12094	6.93598	3.24097	5.71164	3.69003	7.18753	5.9671	7.08877	4.22084	7.01291	8.41818	5.63565	7.21617	9.23216	9.58608	6.81675	6.72527	9.32584	8.97124	4.79478	6.55366
Ret	5.10588	3.84133	3.98815	5.01132	6.80236	1.60146	5.63733	1.81289	6.42917	1.62857	5.20054	1.68283	6.57902	7.06962	4.90616	6.86941	6.1445	6.63635	6.35074	6.50002	6.35807	7.35603	5.56099	6.66306
Rerg	5.73421	5.44836	4.6456	1.93791	6.65907	3.65579	4.96654	1.86823	6.61941	7.32803	7.19718	6.45027	6.78756	4.48166	5.44062	5.59953	1.6351	5.17213	5.67121	4.92888	5.12244	5.32492	5.93003	4.68389
Pglyrp1	7.99369	7.74416	8.58884	4.88386	10.1444	8.27716	8.18258	5.24686	9.479	6.5474	7.93765	5.09125	10.0938	9.26504	8.90295	7.69779	8.91385	8.66723	8.81444	7.25402	8.81095	8.37407	8.82516	6.78211
Itgal	3.45581	0.405569	2.78668	0.574248	2.7068	0.442169	0.488912	0.537527	4.16499	0.45398	0.495365	1.8755	4.63577	3.13518	0.498968	4.47541	0.986194	3.39829	0.578609	4.0673	0.438551	0.379172	0.473455	3.73983
Il2rg	5.66332	5.15659	6.09452	2.02905	7.21838	5.10515	5.20978	4.25812	6.61115	1.78534	5.82208	1.83519	6.80651	6.62338	6.22729	3.26311	6.9329	7.12083	6.51788	6.03735	6.7077	6.46672	5.0317	5.62247
Hpgd	10.0197	7.86055	7.49165	7.64889	8.19898	6.5006	6.97553	7.16809	8.13084	6.42118	7.33246	7.3079	8.97153	10.8757	6.12114	9.44793	11.2803	11.4224	7.85604	9.43164	10.7006	10.7896	7.28778	9.38415
Adcy7	9.00921	7.35236	6.56076	5.36158	7.12607	6.64702	5.61344	3.82377	7.17897	5.97477	6.64872	5.34116	7.11987	9.10077	4.81866	8.41262	8.79453	8.74855	6.83882	7.37077	8.89238	9.05007	4.1868	7.03942
Snx20	7.21161	2.90099	4.15785	2.89287	2.83146	4.32415	3.08083	4.01511	4.45571	4.56826	1.20133	3.0194	5.07077	5.41539	3.51717	1.22894	8.37814	8.31975	5.85171	4.86634	7.6837	8.01248	4.48758	5.57185
Mmp2	8.34127	8.19681	8.82629	9.04947	8.48683	9.43036	8.23728	9.43935	9.03233	8.08989	8.82134	8.86119	8.4913	8.95073	7.89649	7.95127	8.51037	8.61067	8.39468	6.62021	8.65856	8.25045	7.34528	7.36333
Cntnap4	5.06979	4.90154	6.62506	5.98264	5.45234	3.28011	5.19554	2.11525	4.11462	5.55081	6.90025	7.34719	0.669598	0.855016	4.44963	4.83984	3.7772	0.943339	1.30741	4.5029	2.83446	2.68357	2.84794	3.41019
Pou2f3	3.5307	1.96748	0.986115	1.02611	4.04057	3.0857	0.962297	1.68205	3.43067	0.937324	0.966987	0.954417	4.67439	3.38725	0.969615	0.974299	4.32731	3.82697	1.02948	3.86307	3.12875	3.12582	0.951161	2.78423
Il10ra	10.139	8.16834	6.87947	5.33605	8.15507	6.16652	3.31305	2.44616	8.60387	3.62606	2.34185	5.63466	8.04361	9.69873	5.26642	7.1991	11.3117	11.4436	7.7307	8.28348	10.9326	10.8238	6.17171	7.6445
Robo4	7.10158	7.7784	9.00449	5.74435	9.39418	7.06716	8.02407	2.6884	8.57117	2.50202	6.37044	2.55634	9.40591	9.22913	9.07512	7.1188	8.75919	9.25842	8.90161	7.99385	8.17591	8.89963	8.14118	7.7291
Ccnb2	6.61232	8.62838	6.59146	7.56501	7.21101	7.66531	6.9324	7.60876	7.16321	9.27922	7.9651	8.04329	7.01919	6.65653	7.43644	4.76423	6.20035	4.71444	6.67847	5.57395	5.45628	4.69465	7.18734	6.15488
Col12a1	5.31953	4.94879	5.70318	5.7482	7.33748	6.98751	5.29153	1.62617	7.26549	7.37471	4.08889	5.53523	6.53596	6.93387	6.36111	1.55553	3.97645	2.30795	1.71419	3.26134	5.55304	4.61403	3.74672	4.02125
Adamts7	1.90815	3.12512	4.97269	6.15808	4.90969	2.38507	4.3016	2.52179	3.89614	6.42959	5.91153	5.53245	0.870634	3.98376	4.72868	1.20075	1.99307	4.29604	3.00166	1.18909	1.08869	3.62672	4.44656	3.81073
Tbx18	6.97248	5.69618	5.05587	3.58698	7.41798	8.26008	1.35551	1.4817	7.19124	5.12564	1.37271	1.32605	7.92991	6.49774	5.06067	4.96072	6.06897	5.79401	2.51033	5.05659	6.30862	6.14464	5.61647	1.34154
Folr2	1.9976	2.47915	2.22264	3.58158	1.07397	0.701594	1.62483	0.876891	2.50023	3.45961	3.18405	4.23934	2.46401	6.31814	0.807356	5.8323	3.28405	2.39904	3.27137	6.13292	3.0776	5.46016	0.760368	6.11824
Fanca	4.10905	6.55716	5.80256	6.43074	4.83958	6.26479	5.00489	5.96149	4.62582	5.5679	4.0124	5.89206	5.28669	4.72869	6.48592	3.59803	1.49839	1.4945	4.08327	2.31279	2.91446	4.78829	4.83051	2.2615
Tagap	7.34538	5.27908	1.22949	1.36773	5.60852	1.00089	3.57969	3.04314	5.66424	1.83758	1.1577	3.64607	5.72702	6.84707	2.85178	5.22331	8.03857	7.64924	5.34154	5.2155	7.38783	7.73905	1.92978	5.34856
Otud7a	5.43251	4.47687	6.18407	6.26229	3.89477	4.31287	6.36757	6.343	4.18947	5.05908	6.22329	5.55831	4.43827	3.82989	5.50098	3.03248	6.84786	6.14493	8.62548	7.42003	6.23948	5.69556	8.24442	7.91705
Vav1	9.51707	5.67002	2.05462	4.91858	7.73406	1.81361	1.95928	2.10059	8.10321	6.58096	6.09846	1.92621	8.3933	9.68182	5.33487	7.20051	10.8871	11.0375	7.07939	8.23598	10.6495	10.6051	6.77616	7.69332
Loxl2	3.68477	3.73778	1.99984	1.41298	4.61969	4.65128	4.01503	1.37879	5.10159	4.61628	4.33361	3.89813	5.03175	4.01076	3.32531	1.34946	3.4636	1.69261	1.41709	1.34311	2.30185	2.78389	3.08492	1.89409
Cd300a	8.86147	6.17237	5.30609	4.79855	6.70542	2.26151	4.33356	1.87746	7.16141	1.62548	1.75405	5.26816	7.47778	9.19275	4.66233	7.41165	10.1143	10.2257	5.81458	7.61692	9.75837	9.79716	4.01872	7.84767
Itga2b	1.78217	1.68456	4.82881	4.88075	3.79957	3.8535	4.08232	4.95766	4.07011	6.85412	2.70085	6.18995	4.40286	4.54484	3.64804	2.04672	2.5207	2.06212	3.65065	2.02317	2.16947	4.07432	3.77599	3.66316
Lrr1	3.39171	5.64007	2.75474	3.93675	4.76697	5.31133	1.33024	4.97775	4.26789	6.33265	3.89941	2.78135	4.36852	2.82943	3.46636	1.3494	3.34852	3.33265	3.57528	1.99012	3.80929	1.2067	2.75952	1.94373
H2-Aa	6.67079	0.621165	1.03492	3.43122	7.48292	5.36129	0.930204	1.08466	6.68378	0.808899	0.951581	0.893348	8.88943	7.77297	3.96938	6.51344	8.84519	4.52308	6.20695	5.21891	7.73592	6.16792	0.877754	6.16407
Hhat	5.5391	6.2758	6.41729	6.77906	5.8891	6.71214	6.35122	6.54518	5.75779	7.08973	5.81567	6.94912	5.156	5.9388	6.39925	2.91758	6.33226	6.69531	5.34762	4.99143	5.99821	4.80302	5.70285	4.90745
Gpr160	7.64973	5.54083	4.13179	2.01134	6.9632	1.67907	5.47536	3.1411	6.49971	5.7818	4.51691	3.16613	6.94717	8.69597	4.45059	6.92706	8.36894	8.44827	6.38661	7.61778	8.28322	8.32681	4.53867	7.09065
Scarf1	6.43477	7.31027	6.25327	2.90764	8.07831	4.81032	5.5528	4.59256	6.88703	1.8454	6.02641	1.90304	7.75778	7.15396	7.02679	1.9674	7.46115	7.55284	7.35123	6.86282	7.547	7.38293	6.4285	5.9279
Asb10	5.30117	1.22162	4.18251	2.43256	3.73578	0.611334	0.712756	0.812224	0.691443	4.82412	0.726283	0.689625	3.65491	5.89681	0.73379	5.89585	6.18511	5.97248	0.89242	3.56208	4.82804	5.60591	0.679913	4.43516
Foxf2	7.0301	5.92234	7.04833	4.1031	7.84282	7.03325	6.76515	3.71833	7.40617	3.53827	5.06201	3.66237	8.91751	6.83084	5.98129	5.90642	7.91942	8.80773	8.32205	7.76498	7.51467	7.75306	7.76536	6.4167
Foxq1	6.87203	5.22283	6.96695	3.00133	8.07615	6.62967	6.80732	3.82257	7.44301	1.97338	4.68902	2.02936	8.37756	7.15573	6.87381	6.19001	7.41484	7.95448	7.33201	6.8577	6.81277	7.32546	7.10458	5.91426
Hlx	6.77018	5.33752	5.64917	4.14953	6.74921	6.26922	5.30738	2.23792	6.36307	6.14742	4.64879	3.30948	6.73625	7.62732	6.28566	5.86381	7.40532	7.51391	6.154	6.10584	7.0528	7.60887	5.45852	5.99141
Ccdc81	-0.170485	-0.0435982	3.57655	3.01905	-0.311122	4.6918	0.173576	6.31118	-0.33084	5.45378	4.49793	7.5076	-0.349402	-0.115806	0.197313	4.78051	-0.00762604	2.10418	3.53575	3.97852	0.0473491	-0.122645	3.07532	4.3389
Arhgap29	9.6333	9.41368	10.0683	7.81263	10.7481	9.90253	8.81292	6.66938	10.3578	9.5971	9.95304	7.61936	11.2412	10.698	9.21369	10.34	9.96078	10.3379	9.66676	9.51996	10.05	9.86285	9.60519	9.25055
C3ar1	10.1478	8.20678	7.17012	7.1074	8.27727	2.4824	5.377	5.84833	8.36397	6.77216	5.84988	6.57265	8.20347	10.4274	2.61751	9.20879	10.7107	10.782	7.67173	9.60909	10.4772	10.7131	3.09081	9.04419
Cd79b	6.2201	4.11844	3.84444	1.04448	5.36107	4.46909	0.812078	3.112	4.81772	0.706412	0.830825	0.779841	5.26666	6.27262	0.841195	0.859445	7.59146	7.80938	4.45912	4.98564	7.45045	7.17103	0.766235	4.9279
Pif1	4.20909	6.39425	0.971897	4.95757	5.27985	4.15846	2.19467	5.6046	5.00411	6.89429	0.919968	5.27725	5.45612	4.46809	3.00533	0.940081	3.82992	0.753147	4.27631	1.77756	0.801923	0.670425	0.875237	3.47798
Lad1	4.98056	3.6195	5.92437	2.50726	4.27888	3.54548	6.41892	1.64719	6.06729	1.51068	6.90553	1.55011	4.01932	5.1185	4.79834	4.00688	4.73579	4.39821	5.79899	4.92179	5.27337	3.46572	4.88168	4.20979
Slc35f2	6.69649	6.78643	7.60742	4.25537	8.28779	4.27186	6.39164	2.3064	7.3554	6.515	6.04534	2.18009	7.8458	8.0725	5.96658	5.59663	7.52745	7.94159	7.61101	6.8728	7.3085	7.306	7.40864	6.35738
Stab1	9.64322	8.17579	8.42589	9.24984	8.91291	6.67798	6.64071	6.36272	9.36913	8.60131	6.58008	9.59335	9.48909	12.2035	7.94542	11.4814	11.0365	10.9434	8.37386	11.2922	11.1018	11.9071	7.58265	11.8144
Foxf1	4.90251	2.08887	5.6767	2.66216	6.08661	4.782	5.50658	1.85074	5.3382	4.49165	3.61745	2.35196	6.89798	5.18473	5.2868	5.44657	6.50777	6.25654	5.68956	4.54179	4.82364	3.95507	4.88131	4.77498
Zc3h6	5.77951	6.47165	8.0902	7.47175	5.02223	6.124	7.68988	7.52442	4.85456	7.54621	8.23936	7.31072	3.96755	4.40144	7.03595	6.00751	4.95567	4.90126	6.09106	5.10538	6.82826	5.70822	6.32024	5.79398
Arl11	5.34275	1.2926	0.866724	0.976157	3.92124	3.82889	0.796521	0.900769	3.59255	4.74731	0.810684	1.62848	3.07621	5.86616	0.818546	4.1091	6.31507	6.31854	2.88452	4.13545	5.93811	6.81473	0.762157	4.6855
Clec4a3	8.08018	6.5625	5.22143	3.28651	6.39681	1.60308	3.64713	3.12925	7.26719	2.31383	2.9347	5.68243	6.95465	9.05209	3.50442	8.00228	9.18253	9.08353	5.6875	7.23962	9.06251	9.34806	4.97682	7.78095
Aplnr	7.04965	5.38578	8.29984	2.94366	8.44088	1.8196	6.91181	2.06413	7.80427	2.47367	7.48254	1.91415	8.69669	7.52373	8.22543	6.8428	7.93772	7.64515	7.63156	6.45986	7.06494	5.00863	7.48821	6.50606
Cd300c2	8.46319	5.97	2.94444	5.14069	7.25714	4.19027	2.78511	3.35291	7.56123	1.41971	1.55465	1.49922	7.21577	9.07964	4.39279	7.56762	9.39588	9.7015	6.17982	7.05607	9.62539	9.74064	2.25825	6.52696
AI467606	8.00719	4.59066	5.95481	5.1543	7.60862	3.17048	5.23352	4.80149	5.95389	5.60639	6.72639	2.10321	7.40003	7.99257	6.30645	6.69077	8.39075	8.97684	6.56773	7.04696	8.64683	8.72231	6.44857	6.33842
She	7.28339	6.91302	7.97788	5.5635	8.58873	6.69116	7.52401	2.61535	7.71152	2.93108	8.25672	6.15554	8.65127	8.86402	7.62893	3.48346	8.12232	9.08312	8.24637	8.02643	7.64108	8.7304	8.42084	7.88333
Sox18	8.39633	7.96113	9.00045	5.66035	9.89282	8.14831	8.55317	4.35463	8.84748	6.72698	7.63841	5.47657	9.82794	10.1942	9.05741	7.71067	8.84706	9.78465	8.88988	8.54078	8.77852	9.71636	9.13248	8.50577
C1qtnf2	5.46502	5.79964	5.26707	1.67173	7.11546	7.05388	4.51232	2.83814	6.79052	6.5653	5.07443	1.48353	6.73652	5.12251	3.82672	1.53789	4.417	4.93803	3.77426	4.29592	5.48891	2.79308	4.68187	3.85301
Ticrr	5.92864	7.31778	4.27675	5.76236	6.10977	5.52034	5.21135	1.80888	6.23398	7.61822	6.50011	5.33606	6.57472	5.60791	4.73936	2.85022	4.2549	4.23737	4.97267	1.73449	5.24779	4.01292	4.18484	4.24581
Gimap6	6.94438	6.65577	7.27349	5.31698	8.43758	5.99011	6.77773	3.90693	7.04941	6.62693	6.10288	5.12788	7.78531	7.55307	6.97265	6.76709	8.36886	8.56782	8.34916	7.45643	7.35259	7.88125	7.71351	6.61331
Gm5607	6.22484	8.11357	9.32646	10.1769	6.86097	8.46947	9.70131	10.3194	5.93428	7.58059	9.28577	10.0578	5.34023	5.99791	9.69322	9.01473	5.37045	5.38667	8.71575	8.38815	6.82608	5.72249	8.64993	8.50542
8430408G22Rik	6.36913	6.69763	7.70201	2.2122	7.92069	5.60396	6.47197	4.79952	7.34748	5.08858	6.72056	2.00696	6.86797	7.19791	5.53072	2.06624	6.95426	7.72971	7.66747	6.31975	6.0788	6.93961	6.43952	5.71653
Arhgap30	7.28908	6.14781	1.23859	3.26874	6.02068	0.97825	2.02317	1.28706	6.39634	2.89142	1.15764	1.97127	6.15984	7.59913	1.16909	7.85514	8.13111	8.27537	6.06858	7.06641	8.37744	8.55254	1.08624	7.03078
Clec4a1	4.67205	2.95928	2.1887	3.12645	2.22926	1.31449	4.0451	1.46809	3.84351	4.82871	4.22319	3.90423	4.38837	6.44507	2.11281	6.24199	4.55943	5.24142	4.14119	6.02696	4.88302	5.25642	1.36525	5.97266
C5ar1	8.18457	6.57557	6.68421	5.73958	6.26986	2.94277	3.17324	2.26243	6.44163	6.67743	5.24988	5.98675	7.09321	10.081	4.3556	8.83307	9.54584	9.95097	6.22437	9.59268	9.16244	9.95789	4.5961	8.87062
Lrrc25	5.55376	2.69347	4.20748	1.44633	4.12782	1.84628	2.76955	1.37542	4.44142	3.95935	1.29215	3.56647	4.94359	6.57613	2.51111	5.33944	6.40552	6.57555	4.58336	5.53091	6.5886	6.72847	1.9751	4.94562
Gja4	8.83194	8.22443	8.01331	5.23501	10.4377	9.41554	6.74524	4.75492	9.45284	7.62752	7.09865	4.19676	10.5582	9.32233	6.49164	2.6206	7.263	7.98499	7.11928	7.11781	8.5435	8.95376	5.86047	7.23774
Zfp366	5.18391	4.43405	6.20638	1.72924	6.61068	4.25396	2.26792	1.65545	6.00166	1.48073	5.15669	4.1429	7.00337	6.92536	5.17881	1.58942	5.97126	6.71159	5.36818	5.24653	4.10499	6.65993	5.01703	6.06648
AU021092	7.21847	7.095	8.18257	5.66741	8.87076	7.15811	8.03573	2.5661	8.18032	6.59269	7.23786	2.43473	8.7674	8.45855	8.24485	2.49558	8.33727	8.41748	8.31665	7.66096	7.90365	8.06777	8.10125	7.27392
Casr	4.03142	7.55641	7.30352	5.41776	4.55828	7.34322	3.38895	2.21794	8.08084	6.77247	9.01737	5.57719	4.59344	8.99562	5.41353	8.22501	6.27137	7.0923	6.05311	7.08646	5.63002	7.6796	6.64361	8.01609
F730043M19Rik	4.02535	4.78555	4.14893	2.62316	4.59423	2.95425	5.8692	5.587	4.05416	4.37754	5.90973	5.57176	2.66052	4.06658	4.96442	1.91252	4.25929	4.07517	4.11845	4.11217	4.64961	3.97728	4.40163	3.95736
Foxo6	5.57439	5.00139	3.49818	4.977	3.79494	4.4629	5.39721	4.29137	4.1982	5.40779	5.12356	4.97597	4.15676	3.13941	3.57579	2.93753	6.52193	5.6085	7.09616	6.05986	6.70221	5.87901	7.40984	6.6152
Fes	7.42074	5.68772	4.23403	3.83491	6.85586	5.98881	1.6887	1.8229	6.94402	5.93685	1.70699	5.11349	7.44535	7.88653	5.49192	1.73502	8.9588	9.11505	5.54937	7.13763	9.11215	8.74453	6.36804	7.05564
Adamts18	1.5445	4.36151	5.40244	8.16603	1.90435	6.1327	5.9605	8.15655	0.231365	5.7414	5.42922	8.16985	0.203567	0.543083	7.17901	6.83712	0.693942	0.685301	6.30783	5.84693	2.65886	0.533428	6.95252	6.35167
Smagp	5.71713	3.70967	5.01253	4.34125	6.57077	5.83127	4.42439	2.01239	6.20874	1.84464	4.53941	4.43788	6.4486	7.59529	5.38171	6.36881	6.85635	7.24028	5.92828	6.61109	6.31404	7.0223	5.66576	7.29663
Lipg	1.83501	4.59608	3.30523	5.79388	5.36631	4.5979	4.92815	5.07587	4.72676	3.83602	3.57198	1.66323	3.96191	4.42054	4.02023	3.9008	3.15181	1.60593	3.53865	3.20466	3.67624	2.44945	4.41687	3.13855
Kcnn4	4.53313	5.73106	6.57063	7.49196	3.35799	5.03291	6.57149	7.3367	4.85476	3.51447	6.10635	7.71259	5.11828	4.49564	5.40354	6.20662	5.07112	5.37145	5.90941	5.32504	5.93404	6.06182	5.98224	5.47693
Xlr	5.84949	4.67079	4.0223	1.67773	5.24983	4.59842	2.21134	1.61328	5.50878	4.36216	4.07624	2.56894	4.53786	6.18282	4.40353	3.93815	6.51734	6.97728	4.95294	3.78931	6.66659	6.61966	3.05475	3.58747
Ptafr	8.12634	5.86898	1.30091	1.45574	5.79281	3.37734	1.19914	1.34954	6.77425	2.3603	5.55228	3.61381	6.67709	7.7975	1.2313	6.36005	8.43501	8.82811	2.97506	6.66534	8.76308	8.86309	2.46933	6.24537
Dnah9	0.402296	3.82827	5.53626	7.09719	1.9761	6.03817	4.39512	7.80119	0.179204	7.39005	5.27885	8.82666	0.152975	4.93999	5.42346	5.17267	0.622771	0.614399	5.39544	3.1772	3.75695	2.33395	4.41472	5.55514
St6galnac2	6.13087	4.79583	7.35438	4.66355	7.90251	6.44288	6.48008	2.37437	6.71811	6.68812	6.35624	3.78721	7.56152	7.75319	5.4059	6.09162	7.16895	7.33143	6.93876	5.89762	6.31621	7.10523	6.63692	6.33286
Lepr	5.3364	3.84255	6.1483	2.52988	6.80019	8.02311	1.4726	1.57946	6.32232	6.65938	2.23961	1.44804	6.82044	6.04265	3.23093	5.65647	4.57594	5.8834	5.4219	5.17987	4.73586	4.47385	6.02472	4.58258
Gm5431	5.70546	4.22238	5.2441	1.10546	4.48797	0.822615	0.927624	2.44684	3.97434	0.849759	0.941646	0.903655	3.43858	5.47847	0.949429	5.26164	6.00853	6.10548	2.10772	6.31365	5.80835	6.21398	0.893594	5.27491
Gpr182	5.48749	3.78794	4.58448	3.18854	6.58236	8.37469	4.17371	4.5319	6.88455	7.57406	2.03318	3.93474	5.79252	5.82401	5.51167	2.07463	4.77728	3.50305	1.39875	1.21028	4.71521	3.95016	5.20012	1.17447
Fcer1g	10.7184	9.0173	7.6675	8.11324	8.95679	6.62816	6.81811	5.16163	9.73712	8.22302	7.20835	7.76417	9.59896	11.5051	6.17766	9.71311	11.4451	11.7009	7.97275	9.79888	11.4454	11.6067	7.09504	9.82572
Fcgr3	10.6819	9.00887	7.5725	8.09337	9.1804	7.83898	6.20193	5.08684	9.68039	8.34283	5.43828	7.79633	9.62795	11.5474	5.75809	9.77319	12.5284	12.8392	9.01783	10.5126	11.9143	12.0269	7.59155	10.2274
Tmem26	4.87575	4.22511	1.78275	1.09466	3.52743	0.93903	0.994104	1.05139	5.32944	0.952945	4.38202	4.15575	3.81294	4.30422	1.00595	1.01349	3.35891	4.10334	1.0998	2.79967	5.05315	4.3334	0.975891	2.72873
H2-Eb1	6.15711	3.35524	5.43488	3.10664	7.25197	4.7547	5.23601	2.95621	6.13495	2.57688	4.70537	3.21986	8.34833	7.02271	5.26124	4.88278	8.66594	4.54867	6.68869	4.78329	7.08313	5.35502	3.19518	4.95267
Psrc1	5.65693	6.65144	5.32889	6.0298	5.55524	6.92043	4.80845	7.2144	5.24362	7.72136	5.5003	6.21518	5.75609	4.17827	5.79759	5.00936	4.83919	4.27132	5.22434	3.6904	5.34022	3.14491	5.8749	4.77768
Lyz2	8.31737	8.07157	7.6757	8.81851	8.99496	6.53285	8.16329	5.83964	9.26106	7.87088	8.04174	8.74878	9.87837	11.7561	7.38908	10.8633	10.9375	10.5804	9.56379	12.0352	10.672	11.7456	6.53177	11.9828
Tmem200b	6.95016	4.15479	4.55997	5.05049	5.51677	6.06887	4.20932	3.4104	5.4511	5.0072	5.31114	3.14518	6.4782	5.01983	3.80118	1.95912	6.33938	6.62498	6.6659	6.16936	6.95667	7.1989	6.73689	6.0573
Hrct1	5.76938	4.66746	5.763	2.06134	7.78366	7.42997	5.59503	1.98918	6.75458	5.51708	5.00845	4.07422	6.85033	6.27641	6.15942	1.92523	5.28779	6.85933	6.13357	5.50199	6.22004	6.60916	6.35273	5.53312
Cfap44	3.65971	4.88081	5.18919	7.28486	0.174396	5.62779	2.6055	7.72238	1.42637	6.8222	3.11743	8.39258	0.122018	0.43666	5.90516	1.83626	1.39899	2.15603	4.03931	4.8832	3.99819	2.29445	6.32879	5.87321
Csf2rb	7.17579	5.91447	4.33093	3.90874	6.14775	1.3256	1.46753	4.19098	6.83097	6.31931	5.4237	1.4354	5.81694	8.20419	1.49664	6.32728	8.27176	8.29127	5.71327	6.44238	8.44982	8.40207	1.42187	6.183
Lst1	6.44753	5.24885	3.01922	3.78016	5.73088	4.97192	4.73076	3.61798	6.05307	4.315	3.41823	4.39457	5.68893	7.56945	3.62324	6.22948	7.22763	7.72561	4.56265	6.39973	7.43747	8.00478	4.11239	6.47149
Ifi207	1.23764	0.298523	3.36064	3.47275	1.72871	0.409063	1.51961	0.660713	2.37058	0.442782	0.554773	4.77219	3.66262	6.56634	0.564119	6.53413	5.49848	5.46544	4.55249	6.98606	2.07783	6.12692	0.4966	6.36676
Ecscr	7.71511	7.08801	6.56523	3.9387	8.15795	6.89934	6.89488	4.50186	7.99633	6.17857	5.65241	4.30976	7.91183	8.7652	7.10395	2.36999	9.33339	9.89377	7.73497	6.44299	9.41507	9.39537	6.76361	6.69824
Ly6c1	10.3455	10.548	11.1939	8.16427	12.1695	10.6919	11.0926	7.60862	11.2566	9.72491	10.4364	7.6486	11.8054	12.0205	10.712	9.81878	11.1816	11.8764	11.1266	10.5842	10.7393	11.6728	11.0267	10.5446
A430108G06Rik	1.61095	2.87651	2.74214	0.919851	2.32121	4.24186	2.34617	5.73001	0.45575	6.38699	5.18303	5.60131	1.44143	2.76111	3.13952	4.32883	0.651323	0.647161	0.926904	3.81707	1.39754	2.2278	3.92386	4.09753
Ier5l	6.24545	4.91337	6.17762	4.96783	4.42882	6.35399	6.8286	6.27095	5.48775	6.35719	5.95019	5.68744	4.74694	3.34952	3.79149	3.6426	6.58827	6.67791	7.13326	7.09028	6.71861	6.77431	8.34196	7.87485
Gimap1	6.93811	6.38105	6.19781	4.25556	7.35639	5.89857	5.64585	2.05141	6.4926	1.86938	5.46095	3.62433	7.18567	6.98521	6.46158	1.98231	7.5238	7.95061	7.00208	5.84299	6.85162	7.16038	6.55171	6.12352
Miat	4.97009	6.10586	5.36924	6.04418	6.01519	6.30967	6.40768	7.06504	4.79768	6.40048	5.21752	5.58494	4.79932	4.33167	5.82826	1.87011	3.09447	3.21927	4.43495	3.93599	3.21452	4.16833	4.89334	3.7405
Bin2	8.40884	7.08639	6.44384	3.99602	7.59466	2.39339	1.89669	2.03792	8.33835	6.53097	4.55968	1.86373	8.08484	9.45256	3.82491	5.94693	10.9035	11.1156	7.20062	6.97389	10.6906	10.6828	6.47379	6.73474
Ms4a4a	4.88052	3.41936	2.76349	5.07997	0.345686	0.743853	0.874678	1.00032	1.76292	4.6878	4.06025	4.99713	3.42684	7.41798	0.901448	6.87327	4.82521	5.4207	3.02908	7.18452	2.55356	6.58998	2.7662	7.20929
Gm37180	1.66838	4.00922	4.26194	3.61723	3.0155	3.66981	4.58366	1.31322	2.72156	1.72061	4.56683	3.78888	3.66339	3.38025	4.46884	1.28987	1.89175	1.22847	2.43928	1.28484	3.59935	1.20467	2.3333	1.80014
Gm42721	2.40919	3.55674	2.74004	3.08418	2.62057	2.73246	2.60983	4.16346	2.71298	3.23907	3.32482	4.18106	1.92242	1.25307	2.08447	1.30763	1.59399	1.58872	1.34412	1.30429	2.25332	2.70223	4.18215	1.7445
A230001M10Rik	3.59895	3.94372	3.3229	3.73077	2.65348	4.74869	4.25158	3.20408	1.30041	1.27929	5.25118	1.32114	1.02688	4.46208	4.72792	5.93223	5.71406	4.85301	7.01049	4.848	2.49998	4.59167	5.91314	5.20397
Gm42770	2.81837	3.44419	1.66463	0.941806	1.83299	0.785487	5.36131	5.10502	2.31517	3.33174	5.3407	4.84202	2.24019	0.714599	0.852419	0.85999	2.65997	1.6447	0.947	1.59016	4.32539	3.11902	4.22112	1.94667
Gm45182	3.26763	3.61104	1.00643	4.82258	3.19476	1.50789	5.22509	4.15036	1.86817	4.93364	5.55407	4.52759	0.756115	0.836283	2.61946	0.986961	2.00765	0.878348	1.07606	2.10429	4.25774	3.75402	3.37273	1.64976
Gm44831	3.77838	4.03563	3.54413	2.86185	2.39513	4.0854	4.12251	1.41586	2.72681	3.20455	3.26502	3.68658	2.05918	1.78479	1.3966	1.39973	2.25248	1.67485	1.43743	1.39628	3.24399	2.99685	3.96274	2.1261
Gm30329	3.83351	1.23584	0.211308	4.49266	3.3789	0.0198694	0.136387	0.247103	2.87663	0.0504188	0.151631	0.110168	4.43314	4.92118	0.160064	0.174902	5.60424	5.92101	0.334296	0.158536	6.06269	6.37776	0.0991006	2.85064
Ccnd2	12.3848	13.6328	11.8319	12.5992	12.7301	12.7214	12.2291	11.9407	12.0316	13.4596	11.6679	12.1489	12.5486	11.2979	12.5648	11.3826	11.0282	10.4039	11.7752	11.2457	11.1308	10.3549	12.0728	11.2915
Itgb2	9.73745	7.91394	5.5088	6.2389	8.003	6.06006	3.41668	5.75007	8.79622	5.91809	5.64255	5.5751	8.17191	9.79796	2.5134	7.20495	10.8383	11.1335	7.16111	8.15481	10.9281	10.9449	6.61334	8.04915
Acvrl1	8.37849	8.43485	9.32665	6.55665	9.88263	8.47423	8.1407	4.9791	9.30395	4.04752	8.16686	6.18203	9.85468	10.0797	9.00204	7.81835	9.53738	10.193	9.12132	8.34895	9.2464	9.79675	8.87472	8.71578
Hk2	8.5198	6.84814	7.70358	7.68744	6.68996	6.64057	5.88206	5.98365	6.91094	4.98774	7.06401	7.35434	7.1265	8.81165	6.59593	7.07782	9.37232	9.37111	7.25469	7.27357	9.58098	9.01092	7.69513	7.41913
Cd52	7.06621	6.24558	3.84988	3.47478	6.99309	4.04426	3.31625	3.5595	7.00891	5.14298	1.64202	4.43569	6.90737	7.86373	3.36883	3.59872	7.51256	8.0478	5.43079	4.82147	7.75077	8.03785	4.82747	4.47132
Slc7a7	8.47618	6.27012	6.95951	7.1861	6.91314	7.00032	7.80098	7.18875	7.12489	6.59927	6.8779	7.06226	7.70371	9.01353	7.59661	7.71733	9.45221	9.58125	6.70293	7.7023	9.28692	9.51838	7.24916	7.67759
Uhrf1	8.2482	10.3523	9.01572	9.76458	8.94628	9.30726	7.98095	9.316	8.44076	11.0442	9.13949	9.59751	8.75572	7.83487	8.95176	8.43821	7.57207	6.77428	8.43384	7.52182	7.84073	6.62763	9.50519	8.72178
Sgca	2.00319	0.545944	2.85126	1.80925	3.72075	3.15338	2.70005	2.6218	2.91965	0.572877	0.596731	0.586628	3.8014	2.26606	0.598843	0.602606	0.552912	0.981663	0.646878	1.20724	0.564177	1.29828	0.584009	2.12384
Il16	8.52459	7.09857	5.90544	6.12481	6.51048	5.65063	5.5264	5.99781	7.11123	4.55723	5.99126	5.70256	6.94718	8.9028	3.76688	6.30046	9.68435	9.88978	5.99033	7.47871	9.56872	9.49414	3.63883	7.05161
Spag5	6.77355	8.2339	8.0793	8.2256	7.39696	7.52447	7.89155	8.00307	7.12983	8.50581	8.0009	8.23839	7.53245	5.59074	8.22636	7.33853	6.64112	4.03275	7.62505	7.22276	6.108	5.39223	6.75163	7.85029
Stat6	9.11096	8.25263	8.18215	5.26774	9.60241	8.54171	6.12004	7.31462	8.91239	6.24139	7.37582	7.38582	9.84213	10.1196	6.59587	7.83541	10.6663	10.726	8.38022	8.62352	10.3654	10.5152	7.11752	8.76037
Def6	6.60422	5.6201	6.82544	5.91045	7.30466	5.50691	5.43344	5.82235	6.68195	2.01442	2.10029	3.30604	7.01613	7.26631	6.05953	5.45776	7.51553	8.03721	6.70121	6.36748	6.94038	6.88683	6.52797	6.23809
Ikzf4	5.62448	6.66385	6.4118	7.16237	6.05341	6.98155	6.89931	7.71903	5.83702	7.07353	7.6318	7.53664	5.58739	3.90987	7.16477	6.39156	4.1937	3.6194	6.82333	6.56426	6.3874	5.21895	7.02846	6.67726
Tgfb1	8.61087	7.68491	7.71263	6.73817	8.23852	7.44392	7.51762	6.67586	8.43043	7.24775	7.73418	6.68654	8.48913	9.36124	7.58282	7.52021	10.2066	10.0229	8.32843	8.2103	9.86947	10.0048	7.33071	8.04745
Lcp2	8.85296	7.26749	6.83909	5.73689	7.55131	6.31854	6.10519	2.58411	7.64665	6.27254	5.25557	5.86877	7.68528	9.02615	6.897	6.15493	10.0845	10.39	7.22713	7.89833	9.94527	9.74906	5.57384	7.12227
Cd36	4.91992	4.119	4.79657	5.37932	3.86074	1.33531	5.20509	5.07255	4.47377	1.36989	1.48634	6.663	4.7338	8.437	3.95663	7.51969	6.18503	7.11984	5.63975	8.65792	5.46335	7.48529	4.43764	8.12873
Ebi3	6.72092	5.31153	1.16726	1.30202	5.26004	0.943945	1.07937	1.20945	5.07061	4.38152	1.0972	3.81817	5.32147	7.03619	1.10708	4.40904	6.93286	7.6912	4.37331	5.85236	7.28822	7.62926	4.20944	5.79405
Edar	3.72771	7.10551	6.82222	7.81236	5.75525	6.86856	7.12779	7.35827	4.86161	7.13916	5.9689	7.51816	5.23473	1.87755	7.36628	2.44826	3.51192	1.45869	7.07747	6.43337	3.7627	1.35333	5.25414	6.42164
Hck	8.70079	6.74395	5.46981	6.09085	6.92301	1.78408	5.12442	2.05552	7.55674	6.19208	1.93939	4.94432	7.2033	8.84695	4.25576	6.34066	10.0293	10.1543	6.31315	6.98216	9.78577	9.6728	5.97569	7.17063
Rps6ka1	10.6577	9.53044	9.94952	9.68504	9.54866	9.0373	9.04817	9.20447	9.65156	8.0073	9.54727	8.86708	9.79371	11.0843	8.88429	9.45293	12.1962	12.3954	10.2668	9.90878	11.9074	11.8644	9.19879	9.66101
Calb2	7.1073	9.97011	7.19792	6.71558	7.29855	9.91334	7.16997	6.84166	8.53178	9.40723	8.54079	7.8387	7.68711	6.12475	7.18331	6.87389	5.07768	6.78108	6.66503	5.48432	6.23929	5.49507	6.85049	6.04496
Ly9	5.64514	4.19028	0.899318	1.01699	4.70255	0.706836	0.823145	0.936052	5.31557	0.737054	4.36372	0.796732	4.42333	5.81392	0.847109	0.862179	6.6919	7.07446	3.7618	4.98829	5.91669	6.35036	4.38109	3.61953
Adgre1	10.8305	8.37898	8.01249	7.30823	8.88495	4.7856	4.72039	4.7965	9.4835	7.70753	7.88823	8.02641	9.00417	11.2893	6.04999	9.49918	11.8729	12.0939	7.98033	10.6198	11.5791	11.7332	7.17971	10.4008
Grap	8.12748	7.39216	8.21478	6.66669	9.28008	8.13902	7.93916	4.32265	8.51751	7.92454	6.93962	6.16121	9.33059	9.54134	8.2517	7.52774	9.63535	10.0699	9.05424	8.68879	9.32642	9.28186	8.8701	8.40408
Crabp2	-0.605584	2.22862	-0.0826105	2.00495	2.73224	6.92592	-0.171416	-0.0407112	2.48255	7.6822	1.62429	3.65752	3.25424	0.887737	2.02263	-0.125569	1.9978	-0.401296	0.0600676	1.06638	2.75162	3.22396	4.37455	-0.18628
Man2b1	11.8395	10.8465	11.5835	11.4814	10.7117	9.8438	11.784	11.4328	11.4682	10.7844	11.6802	11.2807	10.7642	12.2869	11.496	11.9329	13.1193	13.2671	11.6405	11.7875	12.9019	12.9363	11.1054	11.8858
Dnah2	3.17915	4.92879	6.28571	6.67163	3.85411	5.39938	5.36786	7.32948	3.27971	6.3889	5.6057	8.2437	4.5372	3.80884	6.24144	5.19624	2.28242	1.29109	3.6091	5.54416	1.34582	3.54785	6.27933	5.74148
Mlxipl	7.14502	5.87521	7.16793	6.66141	5.3849	4.01893	7.68489	7.87824	5.10672	2.25819	6.5844	6.27201	5.7753	7.33815	6.7645	7.05756	7.47964	8.15708	6.00437	6.18589	7.79522	7.68411	5.95843	6.77876
Mcm5	8.69472	10.5017	9.13576	9.64784	9.39952	9.81254	8.9898	9.1952	8.93541	10.738	9.02425	9.71461	9.18066	7.95437	9.71801	8.55495	8.42896	8.23529	9.13217	8.21399	7.41192	7.83132	9.16272	8.93934
Hspb7	2.5372	-0.167492	-0.0801144	-0.0337217	2.88125	3.26455	-0.104582	-0.067948	1.54275	-0.130944	-0.099715	-0.112819	3.25909	2.01517	1.73362	-0.0921747	-0.157896	0.41049	-0.0276864	-0.0974916	-0.142592	2.31068	-0.116244	-0.108502
Nectin4	7.84602	5.26619	3.90965	4.97101	5.04664	5.01632	1.42489	5.45836	6.07478	1.32846	6.13495	2.16601	5.79424	7.27757	1.45181	1.46875	7.75054	7.9257	4.75399	5.56327	7.84564	7.79622	4.58883	5.55286
Cyba	10.3927	9.18243	10.1689	10.1407	9.86252	9.80632	10.3321	10.1984	9.75914	9.50673	9.56939	10.3097	9.82171	11.1283	10.0739	9.87395	11.166	11.6065	9.9227	10.3097	10.912	11.2918	9.53951	10.0803
Hfe	9.35645	8.09863	9.66546	9.39493	8.77952	8.59156	9.75237	9.71097	8.74124	8.89424	9.28776	9.51943	8.77326	10.0118	9.2048	9.93925	10.4835	10.7255	9.27303	9.84921	10.1826	10.4141	8.00951	9.95372
Dennd2c	6.74385	1.91684	1.122	5.34571	5.24178	0.894785	4.05752	4.50488	4.52691	0.930816	1.05083	1.00155	5.75855	6.73359	6.33909	1.07855	7.37817	7.94237	4.79792	5.46453	6.93938	7.12538	0.988426	5.74415
Ctsd	14.2944	13.416	14.992	14.7081	13.3297	13.6676	15.2624	15.093	13.5284	13.6712	14.6791	14.6235	13.4688	15.1059	14.6931	14.956	15.7551	16.1322	14.713	14.8089	15.5382	15.6703	14.25	14.7734
Elk3	8.01639	6.74186	7.42626	7.03678	8.2622	7.03593	7.25631	7.67539	7.82437	7.5361	7.07831	6.62011	8.35156	8.68294	7.92877	7.3821	9.03057	9.53118	7.71292	7.41807	9.10216	9.21995	7.67776	7.47673
Pou2f2	5.7112	5.42701	3.66167	3.46878	5.02478	4.82733	5.40183	3.32235	5.2476	3.91153	4.2405	4.37228	4.75728	6.79632	3.70919	5.56049	6.90898	7.20536	3.72137	4.73957	6.63049	6.8144	4.59122	4.25768
Ccl8	1.37432	1.24466	5.50862	5.50009	2.3855	3.6713	0.714833	0.870623	4.62627	0.592176	5.14179	8.20467	2.99949	8.31915	0.748344	8.19083	4.62238	2.12035	4.60097	8.44049	3.80912	6.2695	0.661828	7.7893
Pifo	2.67531	3.84717	5.34278	7.34841	0.637403	6.87697	5.64507	7.95484	2.31471	6.65629	5.44686	8.41324	0.59492	2.84082	6.24969	5.35188	3.14521	2.63608	5.41092	5.82256	2.54959	2.13454	6.6419	5.85006
Tnfrsf13b	8.14243	6.21985	3.97738	5.48485	6.72757	3.18212	3.92516	1.55549	6.36119	5.79023	1.42863	5.85878	6.32641	7.95188	1.43981	1.4595	9.05897	9.24832	6.03648	6.37977	8.93324	8.99975	1.35907	6.14179
Myt1	7.34002	8.22211	5.61821	4.87772	7.89196	6.39844	6.16178	5.00969	7.43512	8.82899	7.57641	1.94342	7.92909	5.12189	6.45828	4.89806	5.97836	4.6621	4.69659	4.72153	5.82001	3.46981	7.07888	5.78981
Cdh23	6.68971	4.77572	2.95404	3.86233	5.01267	1.00131	4.75895	3.68085	4.77322	1.03666	3.07523	1.10624	6.4037	7.03012	3.47435	4.44718	7.24774	7.62215	4.51342	3.29694	7.71268	8.03227	4.92108	1.12241
Piezo1	7.90008	5.93919	8.21872	8.40958	7.37372	5.36546	7.81412	7.83615	7.49665	3.53639	5.63946	7.16648	7.81065	7.44635	6.51306	4.12661	7.48104	7.89832	6.40139	6.61378	7.68941	8.63387	6.72988	7.85648
Dll1	7.43004	8.52485	8.38824	8.93679	7.55557	8.63659	7.44458	8.83887	7.44851	9.68785	8.35272	8.48042	7.40827	7.20924	8.3722	8.77422	6.82523	6.55002	8.07854	7.57675	7.08391	6.96617	8.48334	7.33472
Gata2	6.90506	6.75479	7.67272	2.5571	8.63111	5.81093	7.0879	2.48334	7.54463	6.66608	7.10996	5.55116	7.67395	8.32695	6.81174	5.17056	7.62913	8.2605	7.56945	7.29465	6.67952	7.8941	7.53479	7.21505
Hmgb3	8.61522	10.0948	9.19897	9.7321	9.30331	9.51065	9.34159	9.7018	8.69197	10.2377	9.24492	9.69082	8.66698	7.89053	9.23679	8.60582	7.9441	7.30797	9.12386	8.45479	7.91917	7.18348	9.14479	8.67172
Cybb	5.75587	2.87875	1.46884	5.94875	4.92756	1.23148	4.97901	1.51378	4.83358	2.46708	3.63066	6.26912	6.54704	8.46735	4.42998	7.11661	6.98404	6.2844	6.18197	8.52983	6.87105	8.51739	1.32905	8.33248
Cd83	9.10327	8.18204	7.68452	5.8911	8.48235	7.87528	7.76823	7.25417	8.33179	5.69125	6.86448	7.77168	8.51113	9.79198	7.23783	8.13181	10.548	10.9165	7.66862	8.51826	9.81953	9.88176	7.1064	7.81775
Fcrls	12.3471	10.4597	9.16274	9.36423	10.7576	6.75003	7.89059	6.15869	10.8991	9.37062	7.6149	8.06694	11.114	12.8641	7.64815	10.4847	14.0068	14.3082	10.295	11.4025	13.6804	13.7346	8.79365	10.7415
Fam184b	4.89792	6.61751	7.87282	7.59619	4.77314	7.62215	8.26789	8.51076	5.51162	7.7312	8.35101	7.84476	4.07169	5.51285	8.26824	8.11287	5.44163	4.36047	7.97667	8.09492	6.53955	4.79304	7.74818	8.11658
Ncf1	9.29547	7.13809	5.46917	5.70213	7.52371	4.85805	4.42191	3.39667	8.35592	2.02739	5.41148	5.58471	7.86868	9.64389	2.15081	6.85656	10.5959	10.7643	6.89452	7.92691	10.4412	10.3025	6.35338	7.51619
H2-M3	7.21622	4.12304	6.13126	5.15648	6.98011	5.89462	7.0614	6.82526	6.73063	5.09135	5.48188	7.04685	6.96111	7.57512	5.22393	6.89274	8.15011	8.7714	6.75396	6.94698	8.42682	7.99213	6.03065	6.61609
Sertad4	6.52803	6.74794	6.06701	7.12099	5.72724	6.9684	6.23946	4.47419	6.26309	7.60258	8.48843	6.76414	5.99017	4.76094	5.82609	3.74714	6.15322	4.93559	6.37847	5.5717	6.65598	5.4231	7.61808	6.109
Mpped2	9.26397	9.74339	10.1792	9.95739	9.49841	10.1023	10.6214	10.0729	9.08482	10.3194	10.7345	10.1311	8.98041	8.73464	10.0549	10.1252	8.45705	7.6424	9.77685	9.39306	8.74296	8.30395	9.88662	9.35128
Cd34	10.2768	9.44294	10.5715	7.94104	11.1426	9.02312	9.7073	5.29954	10.6649	8.69422	9.11295	5.64575	11.0228	11.0653	10.6487	8.72536	11.2782	11.4284	10.8195	10.0199	10.7852	10.9236	10.3327	9.59083
Dyrk3	4.69228	7.44379	9.07346	9.31655	5.86997	8.00449	9.02034	9.44636	6.25964	7.69733	8.39655	9.36547	5.90372	5.971	9.33721	8.47559	5.74809	5.45011	8.44578	8.132	5.02105	5.00409	8.40702	8.18458
Rnd3	9.94156	10.8709	11.4538	11.8691	10.2061	10.2451	11.374	11.4401	9.65149	11.1118	10.8554	11.5025	10.2457	9.02811	11.8041	11.1527	9.43636	8.73687	11.2215	11.1337	8.44197	7.72734	10.6934	10.659
Pipox	3.84044	6.67741	8.14992	8.60934	5.27183	7.74205	8.7306	8.72608	3.64596	7.8551	8.05145	8.6902	4.50964	3.52209	8.65048	7.90804	5.14743	3.8973	7.84542	7.73711	2.56876	4.98882	7.3102	7.59896
Cdc6	5.82146	7.60474	6.55257	7.49933	6.8365	7.04641	6.77742	6.94549	6.31795	7.84071	6.30162	7.66701	6.23108	5.90725	7.52018	2.42119	5.81845	5.65132	7.32984	5.88275	5.6113	4.94713	6.55743	6.92466
Birc5	7.15383	9.10994	7.43486	8.0353	7.7542	8.10242	7.33123	6.96044	7.51605	9.49714	7.53291	7.83797	7.55309	6.85457	7.38842	6.48502	6.87036	5.41441	7.26283	5.88523	6.48164	4.92358	7.35186	6.1299
Mmp9	0.431843	3.71496	5.96745	4.24259	3.29824	0.706249	1.77606	0.981199	4.19964	0.743186	0.865626	6.03017	2.24569	7.37003	0.875831	6.95036	5.14974	4.88786	4.55015	7.3422	4.52547	7.15846	3.44571	7.5669
Mybl2	5.53013	6.73938	6.07325	6.54591	5.96213	6.78596	5.43729	4.83897	5.63254	5.83774	5.34228	6.80607	6.10983	4.59634	6.59749	3.90343	4.67499	4.23764	5.79259	5.0775	4.20537	2.59149	6.00832	6.11075
Cyth4	10.4344	8.9168	8.40414	8.08933	9.07788	6.86754	7.13849	7.4657	9.21808	7.33083	6.74531	7.74544	8.93662	11.0386	7.2145	8.90749	12.116	12.4682	8.5426	10.012	11.8348	11.836	7.90619	9.47891
Abi3	8.17304	5.54653	4.3728	1.49049	6.37135	4.03462	4.3555	2.31506	6.75478	2.70949	1.25007	3.64475	6.6263	8.23545	2.14357	1.28223	9.37922	9.76265	5.84923	5.48248	9.07157	8.89249	3.7503	4.61197
2810408A11Rik	3.56404	6.03171	4.06962	6.43455	4.83838	6.62497	5.25904	5.6045	4.82145	6.7511	1.46795	5.75855	2.07983	3.99839	5.16967	4.67907	4.19469	2.995	5.39243	3.47345	1.36348	1.25091	3.47713	3.95551
Ikzf1	8.18293	6.3297	5.31027	4.64604	6.13719	1.28747	1.44217	1.59012	7.27994	1.32792	1.46249	5.20639	6.41374	8.33098	4.12786	6.49843	9.43451	9.43809	6.29851	6.38703	9.16668	8.89771	3.85412	5.55705
Cd68	10.7079	8.97777	7.50559	8.3349	9.35968	6.85336	6.86726	6.36372	9.84524	8.92319	8.06315	8.85123	9.63425	11.7402	6.5582	10.133	12.1377	12.4463	8.90918	10.7084	12.0194	12.2922	8.58964	10.4204
Ccl6	8.4582	6.72594	5.56727	5.94176	7.07621	5.57535	5.55056	2.49167	7.12892	5.85096	4.16795	7.41285	8.01622	9.37489	5.38932	8.03894	9.68409	9.91161	6.62959	8.00279	9.05691	9.54625	5.98674	7.89155
Ccl9	8.66206	6.74045	3.13725	5.45466	6.81442	4.25023	3.28792	1.99055	6.73446	7.63899	1.87749	6.12497	7.60698	9.23813	3.33928	7.00753	9.50121	9.90404	6.36731	7.07136	9.40026	9.54209	4.17562	6.47091
Psmc3ip	4.6474	7.7622	6.37226	7.37621	5.95407	7.28122	7.23126	7.08823	5.97747	8.08343	6.56156	8.07662	5.71319	6.07019	7.09114	5.27514	4.87422	4.49293	6.1448	5.60246	4.94298	5.47019	6.80656	6.29036
Pdk4	6.02585	8.67311	10.7592	11.0179	7.33384	9.02126	11.2427	11.2933	6.69998	9.96229	10.8091	10.8083	7.13282	7.39377	11.283	11.099	7.77841	6.88968	10.6423	10.6065	7.70855	7.26401	9.99489	10.5958
Plagl1	5.7895	8.2131	9.43163	10.4228	5.81428	8.71682	9.52333	10.2273	5.82817	8.61477	8.72027	9.98349	4.14876	5.92044	10.0725	9.5582	6.18391	5.98396	9.03446	8.84805	5.57839	5.28668	8.79085	9.06495
Rab32	8.40611	7.12879	7.68716	7.46927	6.4313	6.66363	7.63804	7.39819	7.59613	6.90972	8.06579	7.5011	7.01294	9.28051	6.71359	8.87297	9.25879	9.55362	7.61076	8.67452	8.88646	9.18319	6.58673	8.16291
Nmbr	4.09379	4.451	2.72715	3.86214	4.95178	1.36419	4.33917	3.00678	5.37142	4.9277	5.37002	1.39781	4.31404	3.26106	3.40763	3.72406	2.28328	1.34019	3.51218	2.0121	1.83508	1.88892	3.47017	2.94721
Aim1	3.69134	2.76675	4.82614	1.43877	3.58753	1.23019	5.35441	5.11	5.11997	1.2492	3.93467	1.28761	5.36218	6.42438	5.41788	4.06847	3.97761	6.03912	3.31609	1.31988	2.65679	4.81949	2.62176	4.86322
Pkib	6.14844	4.72865	5.99075	4.75803	4.28246	3.23289	5.83933	4.28344	5.42598	2.02734	7.41224	5.65393	4.61912	6.27229	5.23219	6.06691	6.32253	6.56733	5.15328	5.56825	6.6451	6.24103	5.84339	5.56263
Cdk1	8.50794	10.09	7.35287	8.82791	8.40199	9.33681	8.28633	8.51044	8.33251	10.3189	8.68336	8.71802	8.94596	8.18474	8.68252	7.76091	7.41322	6.91037	7.89858	6.01069	7.22726	5.92232	8.8604	7.59588
1700040L02Rik	0.744389	4.4448	4.7518	4.93853	2.83347	5.8411	4.72953	6.04062	2.83711	6.73144	4.39436	6.95834	0.612655	0.787363	4.09741	4.7479	0.875633	2.60519	4.85148	4.23186	0.922001	0.781925	4.87854	4.07695
Myb	5.08679	6.97864	5.71768	5.5344	5.01109	5.93868	5.13435	7.28269	4.13327	6.8036	5.50372	7.73049	5.48011	1.88522	5.89281	1.68838	2.40539	3.0294	5.42327	5.40127	4.16231	2.7646	5.33289	5.5383
Enpp3	4.71477	5.49317	1.11163	1.19351	2.30074	6.13732	3.74332	1.13683	4.25925	1.67602	1.07075	1.04319	3.318	3.50688	3.14651	5.22173	4.14906	3.80689	5.32058	3.4069	0.979801	2.1046	5.83446	4.92991
Moxd1	4.81296	6.16171	6.27037	7.60221	5.97648	7.77246	6.74344	6.14966	5.47602	7.72494	5.63867	5.66416	4.28771	4.70123	6.49794	6.44963	3.82582	1.82332	5.38545	6.06937	4.13236	3.80922	6.47405	5.67552
Ifngr1	11.7581	10.3595	12.0781	11.7601	10.4719	10.7345	12.1157	12.0017	10.6721	10.6595	11.6852	11.6255	10.6659	12.0212	11.8283	11.8628	12.9607	13.2147	11.7308	11.7572	12.6409	12.6776	11.238	11.8464
Cfap54	4.45936	5.04048	6.86844	8.26712	3.96325	8.05148	6.05364	8.31031	4.80086	8.50605	7.57078	9.99547	0.93764	2.97569	7.72693	6.40981	1.35082	3.09785	5.40446	6.07276	5.07093	3.31219	7.11763	6.95374
Vsir	12.2375	10.5682	10.531	10.0693	10.448	9.64234	10.5445	11.0327	10.8469	8.41897	10.5878	9.28249	10.9835	12.2815	9.78493	10.8205	13.3568	13.5398	10.6401	10.3656	13.183	13.2784	9.58863	10.5685
Plek	10.0423	8.07642	6.09482	7.50228	8.53053	6.60773	5.87162	5.09418	8.75755	6.92011	6.98994	7.10121	8.02016	10.4835	6.16676	8.18933	11.1687	11.3144	8.43092	9.13411	10.5288	10.5709	6.20268	8.34183
Egfr	8.49197	10.8212	12.6917	12.5171	9.07821	10.8333	12.5848	12.5593	9.21195	11.6388	12.4726	12.4	8.81867	9.30723	12.8465	12.4362	8.49682	7.2884	11.6549	11.459	8.26473	8.7937	11.675	12.3449
Dock2	9.48952	7.43798	7.37491	6.75215	7.96687	2.13167	2.868	3.46792	8.23911	4.61067	6.29318	5.93397	8.11494	9.8335	6.35984	5.55745	10.3448	10.2069	4.93735	7.50315	10.2256	10.3913	6.38656	7.55012
E2f7	5.79837	7.52236	5.13122	6.05854	6.30595	6.72908	5.56973	5.36186	6.59479	8.36934	6.16758	5.6328	6.41109	4.54744	4.78458	5.61336	3.91861	4.0455	5.62102	3.92182	6.12244	2.04129	2.81312	4.63265
Stk10	7.72838	6.76398	6.97132	7.32805	7.1593	5.61777	7.63198	7.64278	7.8506	2.58674	7.56937	6.66664	7.35814	8.49455	6.62064	7.38921	9.28601	9.50773	6.73554	6.76807	9.76775	9.18822	7.51763	7.62507
Ltc4s	8.07481	6.5021	5.23444	4.40322	6.77265	3.54874	5.15282	3.8677	7.57183	6.00745	4.74961	6.27606	7.21826	9.1923	2.78095	7.33776	9.31474	9.61093	5.93833	7.77124	9.40198	9.62475	4.45228	7.28712
Havcr2	8.28041	6.30968	5.46767	1.72179	6.72594	3.7832	2.73742	1.61581	7.56856	3.97111	1.48726	1.43179	7.09263	8.55009	4.25894	5.36959	9.80558	9.94606	6.4782	5.61674	9.51286	9.22572	5.31376	5.2702
Myo1g	5.01933	4.0216	0.528258	0.655256	4.33921	0.316836	0.445155	0.56808	4.94996	0.350344	0.462033	0.416168	4.57181	5.88489	0.471376	0.48783	6.56427	6.67933	4.36841	3.99427	7.116	6.17442	0.403949	3.35866
Sdc1	6.3404	8.13847	7.05213	8.28967	7.64752	8.46638	7.79153	7.89886	7.1189	8.16163	7.13475	7.70421	7.24894	5.99822	7.75683	6.87102	6.36897	6.09794	7.89739	6.6218	5.74443	6.1908	8.11696	7.10122
Rrm2	9.39959	11.6207	9.31752	9.68358	9.98848	10.1668	9.57175	9.29305	9.66068	11.8292	10.0121	9.84641	9.45587	8.3366	10.0505	7.98063	9.32153	7.73768	10.0045	8.84612	8.80427	7.05729	9.7661	9.46976
P2rx1	5.52564	4.5599	1.13143	5.29963	6.68281	3.9079	1.0533	3.17609	6.00289	0.965194	1.0691	1.02624	6.98679	6.07509	1.07786	1.96807	6.50627	6.92695	3.57928	3.18262	6.1074	6.36539	3.60262	4.37879
Tekt1	1.14992	5.03201	7.65413	8.30337	4.17748	7.80249	7.37517	8.83057	2.74378	7.47644	6.92221	9.31624	0.93687	3.7435	7.57182	6.93468	4.26675	3.0931	6.98027	7.29016	3.89106	1.20817	7.39717	7.19689
Abcc3	9.38811	7.57568	3.21154	6.62428	7.11143	1.77853	3.36003	3.28401	8.469	1.81682	1.94523	1.89235	7.51023	9.95874	5.92001	7.72118	10.7548	10.8624	7.22697	7.99134	10.4897	10.7639	6.84895	8.18727
Asgr1	-0.914073	-0.812432	-0.445058	-0.261677	2.43302	9.62158	3.06903	-0.386476	1.89434	3.64221	-0.545124	1.75325	2.76383	-0.87047	-0.530786	-0.50572	0.749362	-0.788422	-0.247524	-0.533379	0.87545	0.794786	-0.636105	-0.592649
Aurkb	7.69213	9.44281	7.80372	8.30802	7.96884	8.44734	7.25624	8.41147	8.03092	9.45281	8.72017	8.74105	8.45548	7.04108	7.63893	2.79082	7.41493	5.50662	7.3301	6.54928	6.36293	5.06243	8.44861	7.50592
Pik3r5	7.81777	6.56007	4.84556	1.67155	5.3827	1.27569	3.64816	5.5176	6.31611	3.57917	1.44448	3.20942	6.53924	8.07277	3.85672	6.3631	9.1135	9.35299	5.34826	4.94937	9.08348	9.13223	3.38489	6.03081
Top2a	9.42519	11.5023	8.96176	10.0638	10.0602	10.215	8.85587	9.72672	9.77947	11.6379	9.80983	10.3762	10.2192	8.95146	9.87179	8.26677	9.20279	7.73922	9.45968	7.86276	8.6094	7.81163	10.0182	8.98297
Ccdc103	1.13677	4.7005	6.12402	7.28819	3.58731	6.37695	6.57047	7.53289	4.3089	5.98594	6.49068	8.19318	3.71226	2.71314	6.44772	6.06466	1.29331	2.7945	6.00593	6.07678	2.0232	2.96915	6.76065	5.84227
Lrrc9	4.02925	6.59231	8.7647	9.01746	4.61297	7.02402	8.84768	9.2974	4.62061	7.18039	8.35071	9.13855	3.5711	5.08135	8.74	8.45979	2.47288	4.17279	8.00799	7.69786	4.78836	3.78454	7.82794	8.10764
Cdca7l	6.29305	6.73659	6.32713	6.58618	6.15284	6.243	4.94916	6.64254	5.50352	6.75581	5.12324	6.08869	5.92626	4.5657	6.3956	5.13788	5.8754	4.66606	5.42964	3.82736	1.91205	1.8075	4.8064	5.71094
Efcab11	5.17938	6.36147	4.51663	6.22995	4.66795	6.0547	6.17069	6.05184	5.64479	7.15359	4.37396	6.91386	1.79524	4.77163	5.9057	5.8622	3.643	3.8634	5.48998	5.13431	1.63127	1.51417	5.01753	4.44705
Cenpp	6.06213	6.98742	5.61771	6.15076	5.60877	7.39682	5.72884	6.31748	5.93948	7.30682	5.74181	5.99818	5.4868	4.95334	5.98484	5.33882	5.66907	5.35724	6.61832	5.37672	3.20447	4.57362	6.37493	5.61452
Syk	8.09454	6.31753	6.34257	4.92176	6.69865	1.95575	4.36953	6.09267	6.37765	6.6138	5.95597	4.73699	7.74048	9.25473	2.76814	7.0216	9.49575	9.64488	5.9118	7.70413	9.43279	9.79326	4.70855	7.93733
Mxd3	5.84544	7.57092	6.40169	7.15022	6.65301	7.21247	6.26002	6.4339	6.50453	8.07967	7.21745	6.79257	6.4249	5.21727	6.14361	5.5673	5.17992	5.00552	6.52199	5.28008	5.42026	4.44648	7.09362	5.78269
1700001L19Rik	3.37957	4.59562	5.02204	5.88965	0.877542	6.28513	5.5857	7.37341	3.57066	5.36484	5.35134	7.44841	0.85028	1.02873	3.72296	4.97018	3.09798	3.40452	4.45173	5.31188	3.23621	1.90093	5.66661	4.9532
Cd180	7.39792	3.5586	3.85535	2.78261	5.82103	0.786752	2.37412	2.61571	5.60394	2.18058	0.965456	3.71815	5.69199	7.83234	2.77274	3.99781	7.87382	7.98904	2.2622	4.65233	8.59662	8.38752	0.894343	4.95027
Hexb	14.7269	12.5179	12.3892	11.9711	12.6978	10.9603	12.2563	12.0113	13.2621	11.3386	11.838	11.8079	13.0865	14.5021	12.0696	12.3491	15.9103	16.1401	12.824	12.7303	15.486	15.3261	11.7253	12.2551
Thbs4	5.61232	8.17402	9.21234	10.427	6.16255	7.41732	10.0244	10.0871	5.82932	8.21383	8.99279	9.43735	5.24042	5.50899	10.8138	10.4059	5.04651	5.27716	9.54403	9.4964	5.48194	5.3949	9.54508	9.65628
Cenpk	5.31903	7.40065	3.04749	5.58375	5.87709	6.77412	4.74316	6.504	5.23554	6.92177	5.52507	5.98855	5.98927	4.82996	5.73279	4.83775	4.7404	4.02653	5.82901	4.9037	2.71487	3.95132	3.64451	4.95872
BC067074	4.40386	6.96994	7.98446	8.4841	5.20258	3.23664	7.9099	8.88591	6.29201	6.88628	7.90081	8.19431	5.19316	5.49368	8.45301	8.43961	1.63987	1.6331	6.74489	7.88535	1.69994	3.97991	6.1266	7.48102
Otx2	4.41896	6.98304	9.0031	9.32464	4.11966	8.41676	9.43094	9.67498	3.86999	8.55859	7.58446	9.40521	4.66456	5.28275	9.10251	8.49212	4.52743	3.31535	8.33908	8.11447	2.10454	4.92548	8.465	8.25398
Rnase4	10.9069	9.35737	8.89018	7.76451	9.62439	9.25446	8.13937	8.3667	10.0224	8.97403	8.11748	9.3979	9.86587	11.3733	7.7724	9.39461	12.141	12.4613	9.33285	9.84989	11.7545	11.9583	8.42403	9.7316
Gpr65	4.61212	0.926417	1.11874	3.79871	2.75387	0.988603	2.53187	2.98967	4.03479	2.76257	1.07661	5.04309	3.22219	6.08398	1.08248	5.42271	4.98576	5.30658	1.2097	5.2224	4.04125	5.83977	1.04068	4.63219
Galnt15	3.64323	3.12906	5.82229	5.89504	6.1671	2.01077	5.69778	5.61415	5.60142	3.23722	4.73649	4.99758	5.65957	5.20639	5.12216	6.22144	5.35833	5.13832	5.32038	5.58879	5.11747	4.45665	6.13322	4.82014
Epsti1	5.07978	3.21663	1.34738	5.15482	4.61378	1.17338	1.27777	3.78373	4.88464	1.20027	4.56167	5.38108	4.70282	6.2799	1.29957	5.65332	6.47811	6.874	3.44881	5.60885	6.84709	6.0708	1.24383	6.052
Pbk	8.71748	10.784	8.98383	9.46759	9.14401	9.60132	8.71354	9.37632	8.9455	10.9538	9.51555	9.64551	8.9485	8.1643	8.9586	8.16922	8.51761	7.43818	8.87931	7.89784	7.65044	5.08807	9.02397	8.28475
Dok2	0.808111	3.23619	1.09684	3.83491	3.24345	0.955383	1.81431	3.97477	2.49332	0.976952	2.57883	4.5236	4.74404	6.60856	1.05755	5.95158	5.14818	4.41392	3.40027	5.67442	4.67891	5.2107	1.01214	5.41476
Fyb	8.20418	6.68301	5.63498	5.69059	6.84342	5.65607	3.14881	6.46949	7.04028	5.35875	2.16392	7.0474	7.05804	8.96191	5.32574	6.75609	8.96302	9.22671	4.83398	7.28037	9.05855	9.25071	4.95986	6.6843
Slc7a8	10.6925	9.04098	8.61567	7.87428	9.06311	8.82846	8.32158	7.54939	9.76303	9.30167	9.48729	9.3971	9.42033	10.7195	7.17174	8.36436	11.8162	11.94	8.21451	9.18842	11.5113	11.7641	8.30236	8.92559
Dnah5	2.17055	4.75642	0.99707	5.83867	3.55798	5.9509	5.47625	6.97937	0.417644	5.11092	1.82544	7.7239	4.59037	2.47929	5.92899	0.958398	0.730393	0.724042	3.98028	2.31621	4.58164	3.16655	5.87921	5.18919
Sla	9.27999	7.21831	6.96222	6.742	7.37458	2.65482	2.8507	2.34872	7.77285	6.7033	7.05577	5.9233	7.94851	9.25794	5.55117	5.63163	10.2697	10.6202	7.23002	7.37248	9.93343	10.3114	4.72373	7.0664
Dscc1	4.77101	5.77403	4.36609	5.072	4.80988	6.11009	5.21166	3.28178	4.56988	6.72525	3.97411	4.13795	4.89934	4.38723	5.33066	4.49399	4.12962	4.06187	4.98032	3.6456	5.09495	1.86119	4.92021	4.74321
Parvg	8.74866	6.65011	6.30049	6.43842	7.2921	1.50279	4.72144	1.80633	7.75952	1.54331	4.89454	1.62284	7.4923	8.81442	5.37864	6.81043	10.0344	10.3062	6.38223	6.01436	9.98809	9.84737	1.60809	5.50963
Nckap1l	10.556	8.34276	7.05721	7.37071	8.14	4.9056	4.04803	2.82026	9.08293	7.57377	7.63212	5.64009	9.35522	10.5674	2.73617	7.30179	11.6022	11.6982	7.40914	9.02254	11.5098	11.2148	5.61133	8.74691
Tnfrsf17	4.50305	3.35278	0.727945	0.819547	3.19002	0.583172	0.669828	0.756317	3.19453	0.605426	0.681509	3.12012	2.65181	5.36025	0.688003	4.78948	5.31094	6.16569	0.826948	3.55179	5.61752	5.33525	0.641583	4.40231
Ly6e	11.9247	10.9159	11.3086	9.97763	12.3648	10.9793	11.1169	10.3731	11.8902	10.5048	11.1795	10.3245	12.1978	12.7454	10.8275	10.8956	12.9778	13.3921	11.5441	11.7668	12.6312	13.0053	11.2969	11.4808
B3gnt5	7.2198	9.0303	7.62751	7.73214	8.05564	7.95236	6.6469	7.40317	7.33818	9.75147	7.32524	7.89531	7.47346	6.19955	7.24591	2.44958	6.76548	3.70679	7.71673	6.22149	6.28633	5.21795	6.48043	6.44914
Boc	6.44385	7.92495	11.1126	11.3334	6.40903	8.19277	10.9079	10.933	7.42574	9.28315	10.9369	10.6637	6.67687	6.6689	11.0543	11.0677	7.39723	6.75368	10.2191	10.1433	6.27414	6.18495	9.56324	10.8528
Aifm3	5.14476	7.10218	10.5391	9.89233	5.82958	8.61838	10.9767	10.3538	5.92854	8.7792	10.1405	9.87304	4.98521	6.07196	10.182	10.2496	6.09975	5.72558	9.66835	9.66407	6.11471	5.77979	9.56349	10.0703
Hcls1	7.16498	5.92394	5.42559	5.20487	6.44206	1.66563	2.51163	1.92523	7.08222	3.4663	4.96211	5.96345	6.22744	8.58308	5.67186	6.47695	9.17438	9.37062	6.5208	7.25379	9.04247	8.71836	4.32186	7.10954
Samsn1	7.4923	5.928	5.06182	1.66285	6.31614	3.17333	2.68735	1.5634	6.44	1.31798	3.4947	4.16355	6.52946	7.49692	5.51354	4.85182	9.02961	9.13447	5.43081	6.05615	8.56236	8.06956	5.16735	4.19944
Chaf1b	6.53995	8.05711	7.39027	6.85647	7.24865	7.86251	6.70197	6.91642	6.98106	7.80834	7.09206	7.87499	6.77369	5.59564	7.17445	2.39824	5.9745	4.53922	7.17233	6.18119	5.47806	4.28272	7.04877	6.78266
Racgap1	9.32451	10.7475	9.09141	10.0135	9.32177	9.99843	8.89239	9.52038	9.5253	11.0019	9.72461	10.1375	9.43522	8.80998	9.47341	8.4178	8.81628	7.76941	9.12936	8.08263	8.00704	6.04448	9.71353	8.80343
Lrrc71	2.41802	1.09523	3.30685	3.69097	0.225558	5.25955	3.61503	5.66574	0.213102	6.34153	3.99268	5.81531	0.201517	2.96114	1.96525	0.603397	0.434788	0.430175	3.12223	3.58846	1.67335	0.351895	3.7963	3.09953
Fhl1	8.62078	9.88456	11.6897	11.8289	8.64187	10.3623	11.6802	12.1823	8.81736	10.9398	11.5032	12.4898	8.51765	8.90235	11.5715	11.4393	9.63045	8.54294	11.5352	11.0879	8.99057	8.35849	10.7539	11.2334
Serinc2	6.83639	7.62698	7.51657	9.00608	6.4314	7.12703	7.29073	8.25201	6.6885	8.19892	7.70843	8.72451	5.76734	4.90177	7.4905	6.65056	6.29462	5.06992	7.0673	7.17284	4.79163	4.23488	7.26866	7.27293
Cdca3	7.28366	9.08258	7.08451	8.60705	7.71109	8.51389	7.22394	8.21035	7.82558	10.2014	7.63409	8.50389	7.83616	6.74315	7.79986	6.85614	6.34492	4.89253	7.43297	6.14848	6.39613	5.27254	8.19343	7.23924
Sgol1	5.88967	7.48157	4.50952	6.119	5.99266	5.596	5.3134	3.8553	6.27673	7.90362	6.78692	6.83933	6.9368	4.55149	7.07162	6.16991	5.09386	2.24472	5.56386	4.87414	4.1008	1.65839	6.6268	5.35136
Clic5	7.08458	5.94538	8.08528	4.89613	8.57021	5.72624	6.45267	2.4112	8.2579	4.25501	6.97515	2.27742	9.10154	8.74747	8.69522	4.65117	8.33461	8.39873	8.08507	7.65871	7.70405	8.15714	7.72844	6.82345
Calcr	3.49026	-0.107838	4.63782	3.31927	2.35792	1.76578	0.0996991	1.35972	2.16427	8.08492	5.00249	7.0366	-0.395943	-0.176387	3.65835	0.136775	0.817672	0.805598	0.29085	0.121013	2.53074	-0.182866	1.9496	2.96324
Trem2	10.7072	8.93077	7.55689	7.06567	9.35577	6.41867	5.9687	4.92139	9.71124	7.43399	6.44047	7.14171	9.5288	11.1895	6.6733	8.07734	11.9657	12.4885	8.35175	9.02922	11.9152	11.9919	7.0598	8.40671
Cbs	7.93833	10.0028	13.1109	13.0279	8.2092	10.9543	12.9772	13.1344	8.08485	11.1069	12.5767	12.9132	7.40455	9.0554	12.6869	12.6364	8.86089	8.46332	12.5407	12.4735	7.57309	8.58834	12.0982	12.4364
Ndc80	5.0889	7.95105	6.24142	6.75112	6.74538	6.77832	6.06262	5.62213	6.30212	7.38011	6.9208	7.3022	6.89081	4.98899	5.51319	3.82757	5.94801	4.13319	6.08698	5.35906	6.01048	1.90754	7.44057	5.05084
Xdh	5.71184	4.29985	6.57289	1.81816	6.39603	4.6833	1.61826	1.73399	6.92526	1.53153	1.63394	6.23084	7.90705	7.80909	5.95658	5.42324	6.97992	6.77342	5.04176	6.39757	5.85955	7.15728	5.9471	6.43976
Map3k8	5.01191	3.83218	5.76849	5.46189	6.06052	3.21183	2.42006	4.5659	5.16948	1.75141	4.48166	1.78949	5.52807	5.2879	3.79231	4.53737	6.65361	6.54821	6.19618	5.3007	5.84308	5.22284	5.58558	5.11181
H2-Oa	5.67954	3.49401	3.503	0.592853	4.5516	0.202165	0.352429	0.493833	4.20544	0.241697	0.371981	0.318742	5.11542	6.55827	0.382785	0.401777	7.25945	7.38748	2.39599	3.89461	7.18156	7.33585	0.304499	2.79125
Psmb8	8.58837	7.83729	8.24283	8.03343	8.30786	8.05379	7.62936	8.36913	8.33468	7.76508	7.38855	6.61474	8.45918	9.71923	7.06717	8.7003	9.54931	9.95553	8.06581	8.51958	9.39684	9.73617	7.65915	8.17178
Tmem173	10.1458	8.6926	8.37236	8.53577	8.53051	7.62258	8.99222	9.07832	8.8908	6.7178	6.43941	8.78023	8.95782	10.4082	8.27494	8.90869	11.718	11.8405	8.98805	9.01854	11.4211	11.3447	8.42651	8.57007
Aif1	8.74201	7.35631	6.26785	5.80974	7.52086	5.45011	5.12396	5.10743	8.14186	5.91223	5.69312	6.52901	8.00585	9.6814	5.18199	7.41174	9.90592	10.4014	6.55329	8.00631	9.90911	10.0535	5.6997	7.43548
Slc14a2	2.25594	3.84219	5.27452	7.49282	0.251389	7.30638	6.60076	8.26653	2.69739	7.3861	4.37604	8.93481	0.191986	2.96827	5.34881	5.60041	1.50978	0.688972	5.94593	6.54977	0.775095	0.533068	6.71083	6.32066
Cd74	8.75424	6.90922	6.66104	5.92351	9.90064	4.8252	4.20685	2.8404	9.78009	7.16282	7.19384	6.23583	10.8382	9.74534	7.15753	7.58224	11.2335	8.89499	9.27525	8.33121	10.3715	9.29455	5.50905	8.71847
Csf1r	14.3459	12.6052	11.3176	11.2547	12.8036	10.0132	9.79067	8.38682	13.4517	11.1047	10.1463	10.7437	13.0875	14.7396	9.89915	12.5183	15.9831	16.1724	12.3071	13.2595	15.7101	15.8094	11.0231	12.9367
Rab3il1	10.5856	8.96544	9.91676	9.64603	9.04414	9.52649	10.3993	9.63117	9.3364	8.14145	9.72946	9.66004	9.25457	11.1838	9.70405	10.3593	11.7088	12.0412	9.79327	10.4255	11.4139	11.5863	8.65175	10.1188
Tmem216	6.0448	7.32993	8.42525	8.56061	6.64364	7.72335	8.50959	8.94564	6.21622	8.28373	8.65512	9.14369	6.76912	6.28049	8.29399	8.68604	5.97409	5.75427	7.70313	7.83	5.81121	5.50651	8.13026	8.059
Ms4a6d	7.55409	5.16199	4.7554	3.98564	5.2047	1.43608	2.79479	1.71579	6.46574	6.7123	1.59687	6.40471	6.04924	8.54742	2.39464	7.57566	8.65425	8.97505	4.5938	7.44657	8.6601	8.56477	4.38858	7.53281
Lpxn	8.2054	6.6131	1.94045	4.90897	6.11265	1.72494	5.11546	5.50071	6.34987	5.82011	4.28866	4.54968	6.82684	8.53331	5.36491	6.05276	9.24514	9.65045	6.08782	7.35534	8.92518	9.06169	4.35437	6.6995
Slc15a3	5.84356	4.59421	0.983207	2.13311	4.81461	0.775735	4.71638	4.64671	5.09166	0.80844	0.917927	0.872876	5.31456	6.83594	0.927121	5.31816	6.31626	6.64146	3.29683	1.83336	6.96707	7.28375	0.860896	4.43929
Cdca5	6.766	7.86759	4.68232	7.71037	6.70393	7.36903	6.60576	6.73072	6.50104	8.9428	7.43407	7.26226	6.76566	6.1118	6.51596	5.454	6.32046	4.89968	6.31153	5.17599	5.64598	4.7858	6.50199	6.36702
Kif20b	6.32098	7.27699	6.31623	5.7113	6.33689	7.39449	5.7726	6.53502	5.70856	7.74655	4.13428	5.77471	6.46728	6.27857	5.41642	2.7697	5.58097	4.66001	5.99035	3.74583	4.49222	4.8853	5.87674	5.16986
Fermt3	9.68794	7.82091	7.0895	7.44492	7.60274	5.60951	6.2157	6.38341	8.31031	7.87216	5.71667	6.40846	8.35845	10.1364	5.73728	8.20195	10.9743	11.1406	7.53905	8.62209	10.6418	10.6934	6.39967	8.33336
Cep55	6.21399	7.22985	5.95671	6.34228	6.11107	6.23848	4.65374	6.04963	6.03442	7.09443	6.72021	6.68658	6.94119	4.94888	6.13231	1.90228	5.35476	4.16816	4.74774	4.70848	4.39088	1.65455	3.10486	4.79524
Rbp4	3.68986	4.66587	3.6353	4.02017	5.59408	7.34522	4.26877	3.20507	3.79815	6.61629	5.91709	4.48114	4.95446	1.06335	4.9147	1.307	2.10161	1.13376	3.76047	3.01981	4.21428	3.11893	5.73794	3.86427
Slit1	6.79667	8.14554	7.26353	7.58744	8.05435	8.03944	6.06423	7.22284	7.7695	7.42326	8.23015	8.68232	6.76731	6.09314	7.5041	5.78331	4.3499	4.63725	6.21476	5.84137	7.05872	5.10717	7.90241	6.74873
Hexa	11.5199	10.9694	12.5991	12.4246	10.7004	11.193	12.8616	12.6877	10.9726	11.4898	12.3829	12.3373	10.8257	12.6665	12.5814	12.8559	12.7805	13.0352	12.3695	12.592	12.6122	12.9406	11.9217	12.6728
Prim1	7.17665	8.74637	7.1762	8.74965	7.47281	8.04887	8.43174	8.7743	7.41548	8.88384	8.16205	8.67696	7.6185	6.81863	8.38547	7.87144	7.1713	6.41378	8.30655	7.72693	5.9127	5.69886	8.34223	7.78812
Katnal2	4.08959	6.01954	7.36173	7.67156	4.57158	6.77745	7.93232	8.70045	3.96245	8.05796	6.87907	8.73846	4.13572	4.69799	7.43813	7.63455	4.36975	3.33793	7.27726	7.35678	3.87069	4.42099	6.91067	6.83478
Tk1	6.81308	7.93439	6.54609	7.38485	6.89318	7.73523	6.69098	6.85845	6.11152	8.59314	6.14458	7.46235	6.5847	6.35158	6.83496	3.86743	5.93166	5.25322	6.54268	5.88393	5.84063	4.67363	7.31895	6.78496
Clec3b	3.83341	3.1879	1.10554	4.31414	5.38982	7.79195	1.03154	4.30142	4.83716	7.15743	3.79584	6.02896	5.60924	4.89911	4.73576	1.93705	3.46348	1.9457	2.21104	4.29787	4.84741	0.755608	2.25362	3.72703
Ccr1	7.34479	5.6405	5.62519	1.61207	5.12072	1.22383	1.37085	1.51184	5.4011	6.67592	1.3902	6.68586	5.53199	8.05738	1.4009	7.73037	7.87908	8.00783	5.34851	8.0005	7.5776	8.46021	1.32364	7.4957
Casp1	5.72576	4.09492	3.81373	5.23168	5.45668	1.94769	6.19208	6.26045	5.31453	5.16399	5.67651	6.10283	5.67653	6.64453	5.5203	5.68092	7.5576	7.22922	4.81086	6.39664	6.73351	7.09854	2.92296	6.17488
Casp8	8.91945	7.57799	7.36599	7.29982	8.32416	7.48953	6.70927	6.47176	8.00012	6.72011	5.59278	7.50267	8.33787	9.36759	7.25174	8.22887	10.044	10.3161	7.90581	8.21405	9.59942	9.65707	6.60869	8.28704
Sgol2a	6.19665	7.57103	6.48436	5.59377	6.0024	6.88363	5.56594	4.90049	6.31391	7.78961	6.68556	6.37651	6.28197	4.1148	5.89624	5.393	5.69829	3.8759	5.2377	5.272	5.03428	3.67605	5.60823	5.0542
1500015O10Rik	2.22774	4.61359	5.69051	6.53251	1.62679	6.40066	5.99944	7.72774	3.85777	7.07423	5.47312	7.49326	0.674253	3.24651	6.53685	5.91901	1.02907	2.40826	5.5528	6.06198	1.08898	0.905852	6.60412	5.24761
Ptpn18	6.59605	5.70067	2.90747	4.47225	5.68299	3.63033	3.06176	4.39589	5.52311	3.8161	1.67189	4.999	5.3326	7.68783	3.34601	6.20947	7.24189	7.48326	3.4669	6.19925	7.33325	7.70116	3.93685	6.51766
Slc11a1	9.59992	7.1826	5.42586	6.70974	7.77512	6.73787	6.36882	5.30888	8.59275	7.20869	6.21411	6.18095	8.40745	9.88512	5.78594	7.87052	10.6033	10.6402	6.98944	7.83138	10.3099	10.4562	6.35407	7.84409
Inpp5d	10.6657	8.99996	7.62757	7.96518	9.16171	6.24136	8.1999	5.4877	9.57346	6.89993	7.67684	5.9596	9.69598	10.9987	6.87615	7.40496	11.882	12.1898	8.58839	8.93349	11.8541	11.8649	8.60821	8.76486
Tnfrsf11a	8.41011	4.20096	3.08322	4.97054	6.25894	1.65458	6.22793	1.91726	7.09053	5.08036	5.71523	5.24592	7.01268	7.38618	3.88879	6.07724	9.23977	9.48817	6.16449	7.56381	8.7381	9.2727	4.56536	7.34975
Rgs1	5.18301	2.06855	2.7616	0.423907	3.68279	0.231387	0.300755	0.371455	3.31935	0.249044	0.310224	0.284675	3.12541	5.10352	0.315499	0.324846	5.24936	4.66448	0.430082	0.314541	4.78726	3.71573	0.277968	0.293111
Ptprc	9.34827	7.40614	4.93818	4.75987	7.35636	1.76059	1.90097	2.03788	7.52714	6.43578	5.99633	5.90674	7.79174	9.23039	1.92997	6.51081	9.77082	9.89536	4.98726	7.6586	9.96838	9.40378	5.79714	7.64716
Ppfia4	9.69938	8.00414	7.28107	4.98723	8.11636	6.65631	7.41913	5.79969	8.67114	6.48637	7.35134	6.95369	8.48702	9.82405	6.24495	7.60919	10.6974	11.0571	7.29074	8.11854	10.7321	10.806	7.28505	6.8949
Ncf2	8.58252	7.8601	5.89141	6.91068	8.4433	4.93695	3.76746	3.9724	8.17641	7.9176	6.63096	5.22378	8.59398	9.55349	6.3036	7.45586	9.87678	9.99908	7.63143	8.17457	9.85642	9.75702	6.91137	7.54148
Fam129a	7.45602	6.82346	7.21187	5.93852	7.72796	6.56659	6.78916	4.49547	7.56403	2.84685	7.2592	2.93175	8.08966	8.30722	7.75068	5.33804	8.00945	8.35316	7.21921	6.38674	7.66648	7.88685	7.4573	7.02415
Dusp27	5.24946	3.40843	0.485808	0.582619	3.48922	0.329339	0.423574	0.515949	4.11067	2.219	0.436139	0.402085	4.59109	5.43079	0.443112	0.455418	5.39297	5.941	0.590381	1.87641	5.48196	4.69758	0.393062	2.38547
Cenpf	7.57374	9.4816	7.06134	8.1116	8.38538	9.01839	8.40226	8.10663	8.1454	9.05642	7.53927	7.85083	8.43802	7.45545	8.1269	7.4967	7.08215	6.08701	7.77873	6.22777	7.09908	5.91329	7.56408	7.48725
Nek2	7.03483	8.97147	6.73013	8.04339	7.50901	8.22053	6.36274	7.87789	7.70662	9.02171	8.36728	8.01853	7.94802	6.89951	7.50818	6.5618	5.8282	5.5713	5.72825	5.45202	6.38791	2.27143	8.18168	6.8353
Atf3	6.75515	4.8041	5.46561	4.06568	6.97919	2.32334	5.45894	6.18952	5.46116	6.77654	4.66261	6.78493	5.85949	8.16339	5.59038	1.87767	8.76266	8.78247	6.10721	6.42541	7.3624	7.61102	3.72256	4.66252
Fcgr2b	9.69264	7.85467	6.84526	7.39767	8.05959	5.11449	6.72294	5.64319	8.95867	5.56006	6.58927	8.42358	8.47836	10.5396	6.02298	9.57996	10.6608	10.6223	7.69958	9.67796	10.7428	11.1199	5.93585	9.82714
Frmd4a	10.9136	10.3344	12.276	11.8803	10.2984	10.5167	12.4828	12.0756	10.8606	10.47	12.419	11.4876	10.0134	12.0984	12.2195	12.2959	11.4087	11.6201	11.481	11.321	11.2634	11.6049	11.5176	11.8321
Enkur	0.967504	5.53213	5.39829	6.19189	3.51005	6.50092	6.14659	7.74335	3.70595	6.56854	5.12694	8.55725	3.61181	1.02304	5.18813	4.71027	1.13583	3.51248	5.67942	5.9808	3.77144	2.60165	6.42977	5.26539
Apbb1ip	8.55091	6.84208	5.32588	5.49634	7.01534	4.91934	4.76815	4.4842	7.09367	5.88093	4.87645	3.3587	7.40903	8.93576	4.75303	6.35609	8.9808	9.07222	5.00297	6.06712	9.24239	9.29697	6.1456	5.66564
Ak8	2.74859	4.30607	5.32966	5.68619	1.32379	6.19756	2.36535	6.37779	3.26896	6.46369	4.8943	7.44107	0.650849	1.7741	2.41175	4.69446	3.82977	2.49353	4.35185	5.33333	0.981379	1.40368	5.49703	5.18324
1700007K13Rik	1.08377	5.86011	6.72726	7.30449	2.9032	7.83595	7.57259	8.45627	1.93303	7.47334	6.76769	8.41635	0.883897	4.5081	6.71029	7.01233	2.33961	3.55069	6.09743	6.29353	3.17645	2.73251	6.65875	6.94037
Lhx6	4.7569	6.45773	6.18066	6.76686	6.26143	2.53216	6.402	6.60597	5.31997	7.73169	8.13884	7.53957	5.38216	4.0143	4.66362	1.65893	4.43747	4.21734	4.87367	1.64282	3.01327	4.21267	6.5086	5.85971
Psd4	7.38	4.68486	1.30485	6.33	6.00066	1.84072	3.49687	4.9186	6.14789	1.10213	1.22942	1.17717	6.43091	7.09331	4.34208	4.84563	8.17662	8.25841	5.41477	4.85543	8.22568	8.02142	1.16325	4.59454
Pax6	7.26677	9.04697	9.67786	10.0007	8.04983	9.11279	9.94014	10.1902	6.4688	8.45836	9.03315	9.03091	7.18658	6.8503	9.86116	9.35943	6.50153	6.13148	9.14718	8.74821	6.98836	6.35147	8.87395	9.09603
Dut	8.22516	9.56196	8.70091	9.07383	8.19737	9.20904	9.2026	8.91097	8.02119	10.3331	8.99328	8.62522	8.12116	7.57167	8.98857	8.53571	7.55031	6.99263	8.87847	8.23073	7.95302	7.07907	8.8714	8.44775
Mdk	7.88296	10.3224	10.686	10.5513	9.18128	10.9777	11.7869	11.1228	8.76973	10.7355	10.2821	10.6559	8.59437	8.83972	10.7322	10.4435	8.05275	7.65675	10.6244	10.5474	8.06266	7.86831	10.3556	10.4149
Nusap1	7.71933	9.11221	7.03858	7.87446	7.83437	8.29748	6.77937	7.16098	7.51998	9.67143	7.70341	7.60563	8.3392	6.95299	7.67038	4.98098	7.36024	5.85733	7.4414	5.94002	6.16823	5.35272	8.32125	6.74528
Spint1	8.41745	6.42161	6.21079	5.63251	6.60445	5.35199	3.98032	1.90508	7.18033	4.91027	6.49381	5.67024	6.63449	8.15427	1.7983	1.81635	9.49333	9.62907	6.03797	5.25196	9.45212	9.40398	6.27719	5.06202
Siglec1	3.8413	3.82307	1.03196	6.90761	3.69775	0.776932	2.96561	1.07948	5.62334	1.68964	2.73872	7.24812	5.23228	8.41772	0.963849	8.31566	4.21099	5.72748	3.83842	7.43513	4.2734	6.99804	0.882668	8.12801
Cdc25b	7.2848	9.01692	9.54692	9.90593	7.74915	8.6427	9.49359	9.73531	7.10029	9.36041	8.99632	10.0068	7.77692	7.00526	9.47746	9.17539	6.51214	6.07059	9.25602	8.59974	6.28036	6.52298	8.66306	8.77099
Hdc	1.28519	6.64919	6.20973	8.45065	1.11645	9.01795	7.52201	9.94693	2.37174	9.1621	7.61959	10.0376	4.53701	5.52225	6.92773	7.62096	3.62763	4.40216	7.57367	7.42119	2.23294	3.88493	7.44399	7.06405
Bub1	7.18749	8.45782	6.67311	6.48194	6.71869	7.17941	6.25542	6.8481	6.85032	8.98126	7.42594	7.35892	7.28929	5.88191	7.28698	2.31813	6.43151	4.99898	6.96062	4.79007	5.75702	3.73713	6.97541	6.82208
Gins1	5.79972	7.27435	6.37164	6.62385	6.36779	6.42969	6.3143	6.91537	5.03253	7.22673	6.48096	6.6197	5.90177	4.67592	6.60364	4.81294	5.60839	4.79844	6.56434	5.8605	5.66842	3.72993	6.32236	5.79559
Ccm2l	4.97618	1.68928	3.11251	1.44299	4.99664	3.03985	3.14484	1.37988	4.5455	1.23225	3.99069	1.27532	5.72442	4.32795	3.62081	1.32376	5.67494	6.36755	6.19115	5.08595	4.23318	5.9157	5.32274	5.81827
Fam210b	9.47721	10.6665	11.7321	11.9248	9.64295	10.6439	11.6374	11.9157	9.02198	10.9971	11.3394	11.6832	9.1662	8.94473	11.9592	11.3028	9.41223	9.24692	11.2974	11.0534	9.27875	8.84383	11.0646	11.0888
Aurka	7.74446	9.19251	7.64406	8.85897	7.81039	8.53398	7.76016	8.20634	7.88893	9.31447	8.17078	8.29214	7.82721	6.1773	7.68395	7.92723	7.25241	6.26814	7.82631	7.25606	5.45921	5.77446	7.97933	6.9615
Srms	3.77107	1.78963	1.02207	1.05712	3.98502	0.972561	3.30918	1.03261	2.56683	0.979708	3.96308	0.994497	3.81554	4.20299	3.36183	1.01177	1.63788	3.05528	3.16776	3.76305	0.970389	3.00493	0.991675	0.998071
Ccna2	9.09124	10.773	8.26504	9.87888	8.9744	9.77475	8.33702	9.23977	9.17417	10.6958	9.77114	9.90422	9.55143	8.54123	9.2135	8.1012	8.4207	7.02224	9.11909	7.0076	8.19569	6.01137	9.44089	8.8886
Veph1	3.01934	5.64963	6.55407	8.40591	3.32424	5.24034	7.31345	7.82911	2.91653	6.70484	6.59067	9.20799	4.12488	4.10607	7.90856	7.36717	1.33912	1.33211	6.15877	5.82828	3.63773	3.6835	7.48077	6.82641
Olfml3	12.4483	10.5771	8.85447	8.82902	11.0408	10.5883	7.69525	7.85569	11.3405	9.76298	9.05695	7.33035	11.4189	12.6492	8.44753	9.00759	13.4481	13.5572	9.86288	9.48907	13.5639	13.552	8.93678	8.87751
Il6ra	8.36161	7.07776	6.39955	5.8874	7.69198	4.06878	5.74051	6.3925	8.13118	6.32105	4.76922	6.17462	8.08976	9.35773	4.87213	7.64904	9.91539	10.1642	6.348	7.49839	10.1797	9.92133	5.67596	6.94864
Tlr2	9.38087	7.39111	7.22751	6.05327	7.19315	3.47798	6.36168	5.57429	7.11897	6.20314	7.0392	5.06258	6.90201	9.2099	6.29155	7.14002	10.2263	10.2243	6.03155	8.16245	9.80256	9.89445	7.02955	7.47266
Npy2r	4.07507	4.61862	1.86994	4.15001	1.09393	0.71092	6.88153	4.81253	4.21421	6.94626	6.98041	6.73254	0.706099	3.21384	3.74586	0.874639	0.644031	2.70714	1.04646	4.30075	4.34999	1.5706	6.39283	5.03199
Pmf1	5.66652	8.11936	6.84041	8.2436	7.22748	8.23989	8.03991	7.7806	7.01187	8.86537	8.10826	7.76994	6.81678	6.87678	7.48565	7.25336	6.79072	6.64995	7.89137	7.2296	5.5977	5.70835	7.70225	7.13397
Bdh2	3.75402	5.91276	8.20604	8.80773	4.39084	7.94145	8.96705	9.16437	2.81638	7.42825	7.79588	9.47835	4.13679	4.74408	7.91892	7.63881	4.09759	4.15681	7.67499	7.6711	2.41166	3.02663	7.57639	7.01261
Ccne2	5.9434	8.46101	7.92473	8.02233	7.17085	7.73907	7.76415	8.01642	6.47955	8.93385	7.8785	8.29884	6.25252	6.63185	7.60418	6.37321	6.72172	5.72497	6.92633	6.54614	5.05764	5.50348	6.98325	6.81756
Cfap206	0.313717	0.48038	5.88073	5.90641	0.124972	5.47678	5.2801	7.68204	0.611139	6.68049	5.58097	8.38976	0.0728295	3.45931	3.57651	3.32018	2.13459	1.8002	5.3619	4.85169	2.52255	2.06701	6.74753	4.83933
Col15a1	4.84742	3.4464	5.52285	1.21597	6.23475	4.6078	2.60082	1.1467	6.03099	3.87265	3.06872	1.03034	5.83686	6.31478	2.64959	1.08451	5.32416	5.74968	1.22408	1.88641	5.35337	5.50818	2.22042	1.04176
Laptm5	13.3698	11.497	10.3256	9.85589	11.6373	9.11686	8.58414	7.50708	12.3118	10.0177	9.63904	9.19924	12.0092	13.694	8.7198	11.0549	14.568	14.8382	10.8599	11.7627	14.3532	14.4753	9.89134	11.309
Tnfrsf1b	10.4989	8.60345	7.69385	7.27246	8.64422	7.87224	7.35778	3.25808	9.38599	6.74329	6.35374	5.62789	8.78748	10.4994	7.04353	7.53613	11.5324	11.7661	8.12914	8.5984	11.2831	11.4166	7.81445	8.86006
Cfap57	1.28724	4.85092	1.7057	3.92805	3.13949	5.52523	2.6671	6.29884	0.0709863	6.6136	1.59579	7.46094	0.0522006	1.94332	4.13281	0.648731	1.22429	2.72091	4.88254	5.35828	0.469813	0.287664	6.00452	5.35257
Csf3r	8.66744	7.08095	4.74598	2.62387	7.26205	3.21656	1.43274	1.58709	7.62617	5.49055	1.45396	1.39626	7.56024	8.61984	2.77488	2.80709	10.0277	10.1745	6.09391	6.94501	9.87804	9.7959	5.24267	5.64749
Map3k6	4.27521	6.3222	6.25562	5.46064	5.6613	6.18288	2.00544	5.39133	6.2836	3.18979	5.72027	3.86345	4.96321	5.01972	6.35304	4.45127	5.04188	4.81115	4.45706	3.85343	3.53087	4.64405	5.90581	5.22184
Cdca8	7.61089	9.34976	7.56842	8.64109	8.33558	8.95065	7.98798	8.20298	7.93538	9.31435	8.52241	8.57367	8.19934	7.44415	7.73094	7.11898	7.33448	6.50967	8.10861	6.84288	7.41381	5.82119	8.58986	7.85673
Slc2a5	10.4869	8.26975	7.02352	6.13263	8.43891	6.35759	2.94996	2.45952	8.89666	2.23674	2.34931	5.1011	9.09833	10.4136	5.8246	5.99897	11.707	12.0784	7.66294	7.89738	11.7085	11.5116	6.78084	6.48641
Draxin	6.51154	7.54515	6.93684	7.93649	7.65725	6.76018	5.55823	5.2717	6.80127	6.87834	7.3513	6.4126	6.61319	4.67208	7.39029	6.95606	4.84893	4.86991	6.33539	5.43163	4.56545	2.89777	7.23072	5.76843
1700001C02Rik	0.109315	4.68255	3.52625	6.24984	-0.111005	7.37297	5.32403	8.29578	-0.143125	7.34497	4.76935	8.27166	-0.173679	0.191434	3.05204	4.1813	0.349261	3.07926	4.74673	5.10731	0.427466	3.26264	5.57211	4.43976
Sel1l3	6.9336	8.71592	8.17349	9.94327	6.96145	8.27364	8.67741	9.13985	6.9208	8.25519	8.56198	8.27527	7.79591	4.73325	9.31403	7.92227	6.66602	6.08044	9.0103	8.12254	6.39543	5.66938	9.29689	8.63136
Slc10a4	4.01924	5.05362	6.8019	4.17659	4.88771	0.914054	5.39848	3.30795	3.55259	4.70938	7.70574	6.20706	4.08905	0.772005	4.32811	1.05259	1.93289	2.61347	3.5003	2.66181	4.59423	0.766677	3.81136	3.69121
Crybb1	9.77188	7.85964	7.47988	8.07219	7.59632	7.23231	7.94134	8.72167	8.48191	7.20045	7.59449	8.27962	7.85012	9.5238	7.96082	7.52352	10.418	10.6183	7.76131	7.60423	10.4034	10.4495	7.63163	7.60521
Anxa3	9.68075	8.86663	9.19469	6.54669	9.90655	8.9709	8.3034	5.75823	9.22465	6.98067	8.61987	7.26877	10.1974	10.6164	8.98644	8.03702	11.0995	11.2732	9.46808	9.02576	10.789	10.8269	8.83044	8.82864
Tes	7.27836	5.69097	6.13272	4.51149	6.9972	5.68034	6.63745	4.33924	6.88166	2.0474	7.03109	4.98108	7.44188	7.72877	6.44547	2.15854	7.98693	7.99028	7.57696	6.699	7.52922	7.82381	6.2596	5.92459
Flt1	10.2617	10.2917	11.0851	8.0277	11.9231	10.3061	10.5975	6.92634	10.9274	9.51326	9.98919	8.22669	11.8395	11.7428	10.8835	9.40544	11.0041	11.6739	10.8378	10.4136	10.7981	11.5136	11.0138	10.7215
Mcm7	9.12211	10.957	9.70642	10.6416	9.80286	10.1098	10.066	9.98623	9.48709	11.1577	9.6903	10.2584	9.57602	8.92777	10.2365	9.40036	9.30179	8.73839	10.1883	9.54212	8.79533	8.54464	10.2874	9.50794
Dlx5	7.42467	8.20074	6.28101	6.05466	7.81605	7.6358	7.18951	5.22378	7.34336	8.82943	8.44242	7.76051	7.27449	5.34927	6.21683	4.6792	7.13108	5.43799	6.73234	5.93333	6.72598	6.15424	6.8366	5.65707
Pon3	8.33495	5.86785	6.15558	6.23663	6.96262	6.54876	7.06535	7.59763	7.55027	7.22317	6.836	6.90896	7.15818	8.42834	6.31326	7.51988	8.96285	9.263	6.65617	7.11479	9.10076	9.30294	6.41683	7.51522
Akr1b8	3.03138	1.43528	4.06557	1.5694	4.84634	6.04818	3.00372	4.54729	4.45827	5.02282	1.50347	3.61276	3.92895	3.3945	4.55411	1.51152	2.99431	2.48274	2.97363	3.94513	2.59835	3.22028	3.93202	3.12405
Clec5a	7.00589	5.62715	3.48926	1.38685	5.90966	0.971039	1.13031	1.28087	5.70736	5.70463	1.15108	1.09455	6.40058	7.72414	1.16257	6.44593	8.82293	8.88674	5.9445	4.96434	8.28316	8.44134	5.23748	5.08906
Hpgds	8.96773	6.59589	6.26705	6.97293	7.40919	6.30278	4.08916	4.31293	7.57934	6.39189	5.73053	5.82593	7.85054	9.61881	5.8251	7.46589	9.97746	10.1273	6.89434	8.00442	9.82731	10.0321	6.11925	7.5363
Tbxas1	9.52522	7.41869	7.34353	5.9538	7.69337	5.37722	7.43144	6.61909	8.15163	5.95353	6.14403	5.64681	7.61675	9.45582	6.19348	7.74527	10.2946	10.4558	7.16622	8.20984	10.0871	10.0001	5.49811	8.33091
Lag3	6.77847	4.92648	3.93978	3.91933	6.13676	0.985629	4.08045	3.33714	6.35961	2.61945	2.03291	3.80362	5.73459	7.33891	3.34472	1.18008	8.46505	8.77865	4.09978	4.60587	8.39837	8.43278	2.73416	3.25674
Clec4a2	7.47824	5.73365	5.98676	4.6031	5.70784	1.34996	1.48696	4.415	5.94616	1.38556	3.68007	4.84441	6.17741	7.91531	1.51518	6.09113	8.32886	8.29953	5.0563	6.57461	7.95247	8.234	2.94993	7.05756
Arhgdib	9.39334	8.52416	7.27844	6.61006	9.59158	8.71102	6.96423	4.41141	9.30781	8.03603	7.35903	7.34312	9.16823	10.1483	6.80748	8.05545	10.6377	10.9224	8.64458	8.99902	10.4085	10.4714	8.17886	8.7609
Lrmp	5.72085	2.62177	4.10551	1.27572	5.17491	0.95332	2.38127	1.1914	5.3543	4.31191	4.34703	1.04655	5.351	6.24824	3.65717	1.11455	6.92123	7.35998	4.58158	5.33848	7.20307	6.689	1.03502	4.91497
Caprin2	5.14808	6.46461	6.99942	6.52504	5.39696	6.92337	7.04903	7.29268	5.58262	3.80539	6.27789	6.95723	5.42922	4.71268	5.79834	6.70426	4.65164	5.16245	6.5478	6.52739	4.3894	5.03542	2.09572	6.21929
Efcab12	2.22391	4.49034	5.5063	4.70314	3.88569	6.477	5.99158	7.19654	3.35449	6.30038	5.37515	7.71219	0.791884	0.98516	5.39803	3.9915	3.52089	2.11576	5.63147	5.878	3.36631	0.979131	3.58797	5.35487
Scnn1a	2.69818	5.13014	5.80172	7.30955	0.5924	6.20979	4.8935	8.09383	2.94315	7.94211	5.55474	9.09593	0.544219	3.98216	5.36037	6.40643	3.03288	2.12406	5.50684	6.23511	3.45185	1.47699	6.36525	6.08578
Rad51ap1	5.74025	6.77201	5.46165	5.84371	6.17885	6.87636	5.61662	5.62048	5.61605	6.56355	5.41807	5.69781	5.03228	4.87692	5.59391	5.60217	4.65469	4.74959	6.19099	5.08883	3.84279	4.40403	5.91824	4.57152
Siglece	7.18054	5.20009	4.09034	4.95618	5.87088	5.26061	1.4251	1.56297	6.31425	4.67408	1.44394	5.30168	5.99863	7.55056	1.45438	4.65094	8.58548	8.87071	5.52666	6.29466	8.63404	8.78216	3.53454	5.56167
Kctd15	6.09046	7.72847	8.86939	8.92523	6.61254	8.05387	9.39289	8.77433	6.61563	8.11236	8.64649	8.52184	6.99657	6.44163	8.19417	8.44086	5.31793	5.83217	8.589	8.21915	6.05075	5.8482	8.40978	8.30276
Ctsc	11.4214	9.75349	11.3308	11.0086	10.0831	10.1502	11.3528	11.1234	10.4475	9.93338	11.1045	10.8961	10.6901	12.4388	11.0995	12.0937	12.4764	12.6151	11.2709	12.43	12.2119	12.5889	10.3857	12.3126
Tyrobp	10.1624	9.27652	7.31489	7.33781	9.41814	7.12001	6.94965	4.91294	9.68949	8.13684	7.22989	7.92921	9.49134	11.386	6.81023	9.43077	11.4546	11.8393	8.35216	9.82319	11.5427	11.5639	7.71719	9.74646
Ddias	6.04493	7.28214	6.00363	6.55166	4.57615	6.79011	6.03944	5.25966	6.50265	6.75512	5.32071	6.43398	5.62308	5.04812	6.50593	5.13048	5.38682	5.18692	4.97536	4.94121	1.95749	2.22052	6.88048	5.48267
Cyp2r1	5.26908	2.30604	3.00276	2.98809	3.45575	1.50976	3.68526	3.52237	2.93181	1.51944	2.44318	2.05261	3.20816	4.20323	2.45575	4.17405	5.1177	5.08531	2.71971	3.21801	5.14709	4.58671	4.05082	4.25727
Pde3b	10.5587	6.87369	6.72002	8.59351	6.90339	7.16671	6.70195	7.79391	7.89626	6.29387	7.0323	6.34487	8.49794	8.69641	5.50627	7.6889	11.2956	11.5301	8.78509	8.20522	11.1281	11.0605	7.81737	8.5368
Kif22	8.02091	9.25146	7.03531	8.02626	8.10599	8.46754	7.81867	7.86806	7.93798	10.148	7.88715	8.55801	8.21577	7.27192	7.79261	3.72207	7.32991	6.07852	7.83965	6.73759	7.22675	6.17267	8.21728	7.23518
Coro1a	10.4475	8.38294	7.12392	6.9082	8.7608	7.43163	7.75422	7.21432	9.3646	8.92967	9.80416	8.85727	8.76907	10.2126	7.74353	6.02511	11.1844	11.3626	8.27832	7.90852	11.0395	11.2276	8.43841	7.58293
Slco2b1	12.2223	10.2967	9.97277	9.167	11.1085	8.89842	8.68806	8.08093	11.1127	9.31834	8.64648	8.53409	11.2698	12.3513	9.89568	9.82525	13.5495	13.806	10.5843	10.8411	13.2226	13.2085	9.82169	10.4147
Il21r	8.38347	5.29277	2.96428	6.46186	5.79183	1.41396	1.56772	4.62278	6.98416	6.36747	1.58794	5.0061	6.94848	8.75285	1.59913	7.56923	9.46346	9.76277	5.86608	7.85728	9.19944	9.46365	1.51836	7.05398
Il4ra	9.42224	7.93718	9.02227	8.76056	8.20781	5.43608	8.68815	9.24612	8.28966	7.62726	6.56382	8.41554	8.27946	9.71891	9.10302	9.85514	10.3631	10.4813	8.69883	9.57982	10.2457	10.4699	8.72102	9.50881
Itgam	9.44723	7.76706	7.1625	6.13647	7.94455	5.04205	4.51583	3.82656	8.36382	6.12519	5.53093	4.72484	8.11127	9.38225	3.87099	6.31819	10.6967	10.8072	6.99231	6.96537	10.3831	10.3478	5.96222	6.85503
Lyve1	4.55553	2.31065	0.835971	4.51831	2.13018	0.553144	0.726557	0.88775	4.82907	4.34657	0.748941	7.78168	3.22984	8.3127	0.761295	8.12577	5.4347	5.89706	4.71539	8.49554	4.38345	8.29501	0.671525	8.7506
Pycard	7.84291	6.31879	5.52462	6.38713	6.28347	5.50422	6.24166	6.8179	6.93454	5.0399	7.02345	5.91455	6.53181	8.34078	6.49918	6.72134	8.87206	9.11203	5.72085	6.04328	8.60563	8.71533	5.15821	6.62636
Cd37	9.27407	6.96194	5.29799	5.63939	7.46466	3.52879	2.67362	4.98896	8.0378	6.57612	5.63421	1.97588	7.94101	9.34846	4.60389	5.7673	10.1383	10.3155	6.59256	7.40662	9.93782	10.1704	3.00832	6.6278
Rgs10	9.45412	8.54057	7.4018	6.88479	8.39092	7.4697	6.8645	4.36844	8.63709	8.95481	8.26389	7.78233	8.3289	10.2393	6.65181	8.0316	10.7465	11.1011	7.02547	8.53818	10.6282	10.5954	7.85076	8.52747
Plk1	7.61946	9.64795	7.81304	8.10957	8.10011	8.76368	8.02823	8.66087	8.06434	9.54552	8.49591	8.44526	7.99752	7.01597	8.44143	5.97127	7.30452	5.63571	8.14886	5.82299	6.10361	5.35975	8.26429	6.81211
Vwa3a	2.72615	0.860449	1.19438	6.56925	4.18386	6.03106	2.43941	7.41339	1.64167	7.12485	5.83457	8.70028	5.05442	4.37305	5.65723	4.19332	4.663	1.61301	5.53043	5.10757	3.57419	0.773816	6.3443	5.34436
Mki67	5.75099	8.2421	5.59078	7.06185	7.81854	7.60301	7.11098	7.55481	6.54549	8.39711	5.88273	8.26308	7.43482	5.90189	5.78563	2.3168	6.63341	4.62272	6.43506	5.49781	7.26801	3.55831	8.21942	7.11351
Trim66	3.67003	5.97636	5.25165	4.91586	3.22744	6.18809	4.79295	1.46223	4.0175	7.01188	5.89336	6.62535	1.01667	2.39948	5.98279	2.15906	2.43984	3.19953	3.20322	3.81685	5.55468	3.63338	4.77576	4.09157
Sash3	8.55794	7.12402	1.74519	4.64564	6.34185	1.49448	3.93577	1.7926	7.33468	6.59002	6.24512	5.52382	7.86357	8.86384	1.67759	6.0197	9.75915	9.97054	5.2809	7.18035	9.68056	9.59994	1.59761	6.89924
Elf4	7.42642	5.73677	6.17732	4.74845	6.42358	2.05873	6.40935	6.5291	6.666	5.44909	4.9086	5.21596	5.23763	7.32452	6.17631	6.75319	8.20991	7.9937	5.58424	6.25408	8.60217	8.05244	5.09753	6.29
Was	5.59248	4.22736	1.14967	1.26888	4.28027	0.956669	2.6902	2.10478	5.09449	4.06119	1.08846	3.39019	4.45502	6.49101	3.1917	4.51441	7.03177	7.05057	4.05328	4.98917	6.91384	7.06859	1.03533	4.7338
Gpr165	9.46414	7.88882	8.3799	8.3233	7.55522	6.89423	7.86889	7.04348	8.7936	7.71192	9.32794	7.80256	8.35749	10.0168	8.57158	9.37751	10.7291	10.5731	7.34558	6.71598	10.4508	10.1577	7.58294	7.89601
Hmgn5	5.9118	7.61427	6.99886	7.02451	6.8495	7.44447	7.68067	7.93601	6.07319	8.06718	7.19901	7.69547	6.66758	6.27139	6.77968	7.24336	5.69703	6.01864	7.4338	6.8035	6.21401	5.77986	6.96186	6.89922
Btk	6.07477	3.96043	0.833826	2.98412	4.58935	0.590951	0.738985	0.879047	5.49931	5.70445	0.758304	0.70573	3.4131	6.96538	0.768985	2.29534	7.65493	7.54284	0.988988	4.84725	7.36089	7.47244	4.84235	5.08821
Col4a6	5.6742	7.13787	1.63754	6.9445	7.12526	7.37213	4.32386	4.67116	6.77567	3.38602	2.31047	5.63649	7.0007	5.39885	4.65653	1.60325	4.75537	5.12101	4.71921	4.2122	5.94319	1.79855	5.83463	4.50249
Lrch2	6.89081	7.82608	7.69441	8.01522	6.81481	7.61964	8.10802	8.11923	6.11329	7.8988	8.66255	8.31082	6.86262	6.23125	7.95261	8.03297	5.92119	4.49231	7.25193	6.34948	6.20548	5.69399	7.43293	7.19273
Rab20	6.3848	4.30085	4.83292	3.83171	5.4012	1.49933	5.18099	4.66025	5.2976	1.52453	1.61134	5.54949	5.58873	6.43561	5.09034	4.95166	7.18215	7.38823	4.41615	4.4444	6.70593	7.26445	3.34068	4.55439
Pdlim3	5.67959	5.41921	0.821088	2.60376	7.5709	5.19737	0.726677	0.866059	6.29471	0.617802	2.58195	0.693537	8.24626	7.06643	0.756558	0.775262	4.82719	3.63232	4.74785	2.24888	5.68816	6.66212	4.19773	3.46418
Jak3	7.97427	6.77665	7.11454	4.03735	7.53115	6.22635	2.10063	5.65961	7.2183	4.14169	3.15908	7.36572	7.87376	8.27159	7.28429	2.13973	8.60759	8.89001	6.18142	6.57787	8.57216	8.2199	6.8761	6.63037
Ifi30	7.17178	5.99578	5.9231	5.44722	7.02774	6.09807	6.71517	6.34753	7.11556	6.41806	4.51322	5.89052	7.05664	7.94932	6.27846	7.28749	7.90339	7.83825	5.69724	6.70584	8.05972	8.26371	4.96998	6.86826
Tsnaxip1	-0.0532081	0.045981	0.286252	4.78239	1.5489	5.15425	3.08835	4.1731	-0.172749	6.5305	4.6448	6.05808	-0.186103	1.0926	0.243006	0.255486	0.0747323	0.0697105	2.95868	3.60817	0.119157	-0.0162412	4.03634	3.59154
Pla2g15	11.4922	10.0088	11.2457	11.2293	9.68845	9.61419	11.391	11.5685	10.0349	9.73213	11.2688	10.8822	10.0761	11.744	11.0853	11.5989	12.4243	12.6307	10.8832	11.1737	12.0396	12.0952	10.356	11.1862
1700012B09Rik	0.0529921	4.47606	1.66321	5.59424	-0.135375	6.73287	5.0478	7.45129	-0.162222	6.59456	3.25854	7.79372	-0.187596	1.90864	3.65514	3.31731	0.264721	0.256698	4.20016	4.86946	0.334833	2.25067	5.08664	5.04315
Htr3a	4.79928	3.54943	4.63709	3.98578	5.14689	4.23569	2.33613	1.11016	4.67383	1.0291	3.14949	2.94523	3.75444	2.70731	1.07244	1.07866	3.60562	1.77214	1.15088	1.0718	3.18808	0.958833	1.04777	2.97456
Mb21d1	5.40367	2.51837	4.24117	1.02682	4.35556	0.792904	0.878385	2.33482	4.05115	0.814827	3.81678	0.858717	3.70599	5.12422	0.896352	0.90771	5.78665	6.1052	4.47595	2.16988	5.6607	5.54898	0.850489	3.48794
Zic1	6.46314	7.66028	6.96483	7.96925	7.83804	8.3691	7.91719	8.64984	6.60035	7.74933	7.3055	7.74293	7.6188	5.94143	7.58212	7.30451	5.40496	4.37044	6.3986	6.04174	6.1634	5.89257	6.72598	6.71429
Tipin	7.68296	9.37871	9.34268	9.53486	8.56976	9.36231	9.83872	9.79473	8.21328	10.1918	9.08864	9.74947	8.19056	8.06069	9.59288	9.25088	8.10298	7.62771	9.38495	8.73311	8.11515	7.15644	9.22327	9.0037
Zwilch	3.79773	5.26414	1.92422	4.95808	4.60388	5.28012	5.65909	5.48971	3.2112	6.65401	5.1553	5.11375	5.01099	3.91736	5.36048	6.06718	4.98612	3.40706	4.63213	4.99266	4.36044	1.74109	4.4274	4.98133
Cmtm7	8.56419	7.23859	6.55459	6.44556	7.96108	7.93952	6.08627	4.74217	7.96754	6.93095	6.52305	6.30834	7.84284	9.66439	6.09096	7.539	9.85733	10.137	6.79807	7.61933	9.93797	9.76422	6.52791	7.16334
Tgfbr2	11.4103	9.79241	9.67889	9.4704	10.8921	9.98622	9.75736	9.0015	10.834	9.90022	9.08828	9.22704	11.134	11.9386	9.45626	10.3408	12.1895	12.4463	9.88879	10.549	12.1877	12.4083	9.5887	10.5261
Traip	6.04611	6.83921	6.16359	6.21359	6.02251	7.00537	6.52594	6.87676	5.92084	7.43255	6.96374	7.04435	6.31305	5.37257	6.43734	5.6546	6.04886	4.81344	6.34669	5.82531	5.31883	4.47439	6.13528	6.12714
Malt1	6.16116	3.90113	6.44371	7.20177	5.75294	5.11056	7.85546	5.86859	6.51707	3.50337	6.52752	5.93646	5.79293	6.52384	6.21454	6.85183	6.42456	6.91342	5.44356	4.70909	6.64974	6.80258	5.35661	6.71144
Lmo2	9.37816	7.91072	8.74969	7.62905	9.4655	8.13746	8.21189	5.70171	9.00121	8.44648	9.02964	7.8349	9.63536	10.0989	8.44945	8.04102	10.3998	10.6897	9.36204	9.45409	10.1479	10.2439	8.75861	8.83708
Itgbl1	4.63374	5.09326	5.83814	5.42323	5.47312	7.85023	5.8837	4.92064	4.58443	6.69073	7.08488	5.79224	5.46096	3.70627	4.445	4.55303	3.9353	3.76937	3.21079	4.51371	5.02408	3.80458	5.74152	4.92571
Ucp3	1.78464	4.06346	9.68504	8.57941	4.98233	8.16972	10.2663	9.32409	5.4847	7.97099	9.49683	8.63139	4.16656	5.36511	9.27108	9.70279	4.92332	3.08692	8.25037	8.77057	2.01311	5.61697	7.96867	9.14093
C330027C09Rik	6.42521	8.06507	6.91537	6.95787	6.88009	7.36281	6.46371	6.47767	6.79967	7.63924	6.9715	6.55866	6.97023	6.25639	5.9704	5.18753	6.31095	5.55772	7.13749	6.77342	6.40538	3.06729	7.01623	6.46212
1700028P14Rik	1.25472	3.95006	4.2312	5.42482	0.120022	5.09895	4.53997	6.42542	1.24703	4.41623	0.591957	7.20744	1.67564	0.300302	4.21887	0.614721	0.402586	2.14809	4.15945	4.82333	0.455131	0.293889	3.99847	4.12321
Lpcat2	11.921	9.8194	9.04778	8.98827	9.85243	8.58618	8.12141	9.22683	10.5329	9.06461	9.46038	8.93295	10.2432	11.5161	8.63698	8.79913	12.8023	13.0105	9.95352	9.34931	12.571	12.4491	9.40393	8.9049
Rac2	8.37588	6.7244	5.05318	4.25901	7.09421	1.57157	1.71755	1.85866	7.49368	6.07457	1.73685	6.56248	7.3645	8.95325	1.74755	7.10563	9.40514	9.5533	5.29636	7.64568	9.04457	9.44027	5.17043	7.68237
Wnt6	0.870363	3.80436	6.34231	6.87643	4.532	8.47783	6.63133	7.37948	3.80869	7.01657	5.4915	7.10686	2.95409	1.91561	6.09726	6.25726	2.8718	1.04365	5.32926	6.09296	2.27969	0.922608	3.8927	6.12857
Palmd	6.74395	6.84998	8.75372	6.88326	8.97544	6.96701	7.82734	8.05342	7.89671	6.35409	8.34058	7.87382	8.59232	8.54985	8.53325	8.12078	8.44833	9.05654	8.75864	8.37363	7.78734	8.10342	8.44798	7.88253
Upb1	2.95956	2.25491	0.999385	1.90032	1.82023	4.9999	2.71027	4.09499	2.77095	6.38991	4.07919	3.97545	2.04514	0.842575	0.974275	1.69505	2.97484	1.39925	2.91404	0.973541	3.89055	2.99775	3.03255	2.68488
Crlf2	7.1085	5.7294	5.77407	4.92879	6.18154	5.24242	5.91034	4.46835	6.40269	5.35646	6.52129	5.93134	6.40291	7.16088	4.78538	5.06336	7.17617	7.58291	4.94863	5.78859	7.00928	7.17862	6.02523	5.99009
Ucp2	10.6296	9.62063	10.1872	9.013	10.5431	9.31378	10.7252	9.84422	10.2019	9.48412	9.96623	9.64117	10.2989	11.588	10.0713	10.5872	11.3965	11.6353	10.1279	10.3502	11.0203	11.5034	9.92151	10.4757
Akr1c14	6.10097	5.88473	6.92133	4.55281	7.20458	1.87514	6.05932	2.08724	5.79005	1.90216	5.20209	4.89856	7.75815	7.37712	7.14049	5.854	7.23886	7.49139	7.4514	6.68875	6.35774	7.21444	6.88343	5.9164
Tlr13	9.19456	7.30699	6.13457	5.08779	7.0642	1.82	5.62268	3.28996	8.17332	3.58955	1.97569	5.47849	7.46048	8.88624	4.15527	6.54021	10.3476	10.4219	6.75073	8.01347	10.2833	9.99441	4.44116	7.36013
Rfc3	7.08566	8.35707	8.18228	8.49498	7.56598	8.21686	8.64279	8.16115	7.175	8.66741	8.24517	8.30176	6.95963	6.75211	8.36711	8.0472	7.15283	6.81731	7.97641	6.96299	6.1908	5.51514	8.06568	7.78883
Fancd2	5.86259	8.30271	6.24407	8.04684	6.56465	6.83593	4.38597	5.70307	6.1112	7.93728	5.25275	8.20702	6.16182	4.81563	6.08535	6.67287	6.15142	1.93234	6.36653	5.12579	6.36981	3.85403	7.40094	6.33312
Lyl1	4.67691	2.58288	2.49539	2.69013	4.40218	2.94751	1.97723	1.38268	3.89988	1.27233	2.3937	3.2777	4.05043	5.26828	2.01026	3.8382	5.59421	5.74777	3.45233	3.88348	5.97351	5.98781	3.25318	3.02148
Fstl5	6.18143	7.32848	7.77469	7.85071	6.55495	6.5866	6.04013	7.73666	7.23929	7.40816	8.84152	8.05116	6.93123	5.05049	7.1187	6.30231	5.92808	3.4184	6.89471	6.12314	6.26416	4.62269	7.26845	6.75397
Arhgap27	8.48435	6.02709	7.84147	6.57338	7.91914	6.04449	5.97761	5.60322	8.33655	7.06065	7.67549	6.51256	7.72572	8.37098	6.44941	5.91105	9.93247	10.2961	7.82011	7.25528	9.94564	9.89082	8.08713	7.16983
Kif4	4.52572	8.23896	6.58285	6.48422	6.48929	6.48015	5.09817	6.50609	6.01217	8.97026	5.66474	7.49621	6.67607	2.09499	6.96435	3.75575	6.32082	5.1212	6.04062	4.25596	5.78855	2.08398	7.18768	5.85818
Brip1	5.44585	7.12764	6.58593	5.47351	6.49651	6.03812	5.87929	6.31935	5.86649	7.04439	7.20257	5.85267	6.07468	4.89727	5.91952	7.08691	4.66761	4.60854	5.27484	2.08894	5.50853	2.24431	6.17314	5.41479
Dynlrb2	3.0495	5.75771	6.26681	6.46901	2.44164	8.51958	6.44443	9.10717	2.36099	8.22078	5.64607	9.50137	0.744819	3.41259	5.78051	6.65202	3.16081	3.14396	6.49281	6.4336	2.94474	3.47458	6.89107	6.47841
Ppp1r18	9.06043	8.27453	7.87064	8.19923	8.70648	7.82868	8.20112	7.57727	8.9761	8.71272	8.7798	7.9128	9.01011	10.0566	8.21042	8.35626	10.2205	10.2507	8.41247	8.54997	9.88405	9.77397	8.37269	8.57929
Dbn1	9.83613	10.9574	11.7587	11.4314	10.711	10.8925	11.7853	11.5467	10.2014	11.7007	11.7711	11.7918	10.1383	9.46401	11.6195	11.1401	9.81489	8.91641	11.2569	11.1461	9.66364	8.61097	11.3235	11.2506
Grn	13.3466	12.1061	13.5054	13.1972	12.0435	12.4982	13.6104	13.4978	12.4972	12.2345	13.2052	13.0444	12.343	13.83	13.2789	13.6293	14.1272	14.4319	13.1019	13.3665	13.8938	14.1859	12.5729	13.3467
BC030867	3.96008	6.44273	3.96359	5.21967	4.91094	5.25083	4.83633	4.6723	4.84255	6.89062	6.18557	3.37504	4.44104	2.77273	3.73928	1.58589	4.52717	2.27135	4.74857	4.19368	3.00868	1.39169	5.61023	3.65791
Gna15	9.22387	7.50988	5.15561	5.13476	7.48175	5.11357	5.0274	2.19777	8.01322	5.52787	2.0868	5.59478	7.87453	9.41947	3.1832	6.25437	10.5564	10.9431	7.29551	7.90828	10.2913	10.1791	4.98871	7.03744
Ushbp1	6.65373	5.36373	5.83731	5.32016	8.07167	3.4422	6.26718	2.36085	5.97283	6.15368	4.83654	5.43373	8.13965	7.824	6.95065	6.66251	7.61317	8.43071	7.61249	7.36792	7.08129	7.01919	7.46947	6.98968
Tmem106a	6.17966	6.25291	6.8804	6.47248	5.933	6.44001	6.77396	6.19232	6.65936	2.32953	6.49558	6.83858	5.95231	8.73812	6.48277	8.08019	7.55489	8.37405	6.59805	8.48246	6.83615	8.58303	5.40934	8.35352
Hrh2	5.65378	3.71686	4.65071	2.90163	2.68826	2.35203	4.213	1.55273	3.86292	3.76872	5.42278	5.51804	4.88135	4.96235	1.48613	1.49723	6.53239	6.26349	3.67867	4.33601	6.45736	6.09416	6.1456	3.94789
Dpp4	5.65342	3.15907	5.47337	1.57759	6.49303	2.33659	4.23083	1.50885	5.88127	2.67428	1.42809	1.39417	6.49998	6.16408	4.8454	1.44744	5.13886	6.21397	4.97176	5.11415	5.41885	5.76913	5.8303	4.83602
Igsf6	5.29366	3.66686	5.17758	3.62297	5.26145	2.41516	2.65355	3.98043	5.29015	2.77718	2.23922	5.28869	6.01416	7.40034	3.26018	6.00702	7.56772	8.16656	5.23312	6.00239	7.84147	7.7406	1.41349	6.44198
Fam167a	3.08734	6.4438	7.81923	8.62599	5.10678	6.41694	6.74507	7.93766	4.74225	7.7417	8.00966	8.41801	3.18625	4.88583	8.19347	7.68475	4.54599	3.82683	6.94525	6.72941	3.98374	4.65035	6.77987	7.18909
Ppp1r32	0.215388	0.402839	5.1156	6.96928	1.88238	7.20346	5.5544	7.91065	-0.0356213	6.9199	6.24874	8.6789	-0.0659626	2.93071	4.84536	5.45619	0.454597	0.445629	5.1104	6.10396	2.90705	0.28704	3.77076	6.00303
Ccl12	5.73131	4.634	4.39318	3.69149	4.68561	1.05075	1.18251	1.30973	4.76679	1.08506	3.46607	5.20077	4.79651	7.82557	1.20956	6.21894	6.75226	7.43328	4.92241	7.20909	6.4113	7.30627	1.14009	6.5409
Fignl1	7.31587	8.96132	7.79057	7.74128	7.62075	7.77503	6.64166	7.38897	7.17927	9.28233	8.52166	7.92187	7.72594	6.00726	7.7184	6.88202	6.28059	5.93645	7.38467	7.04614	6.15347	2.3747	7.63534	6.81176
Igfbpl1	8.23772	7.31972	6.3963	5.36317	8.03183	6.48248	6.8877	1.91543	7.00316	6.64562	5.61247	1.7788	7.53008	5.03737	6.79503	1.84234	6.3501	4.91552	6.28567	4.83307	6.05096	3.27881	6.20465	4.683
Melk	6.90249	9.07683	7.82712	8.09409	7.16895	7.6019	6.63537	7.02309	7.30949	9.25064	6.38002	7.94875	7.33028	6.11207	7.79375	7.02773	6.64283	5.72467	6.72623	5.81592	5.79608	2.22425	7.76257	6.30515
Hmha1	9.39957	7.83344	6.00585	6.98262	7.23742	4.01696	2.94082	2.46327	7.80945	3.80706	6.48244	5.80316	8.51015	9.99366	5.01136	7.11304	10.8285	11.1581	7.50524	8.08981	10.6527	10.8058	5.89266	8.5756
Gsx2	5.45622	7.10449	6.91217	8.846	5.62708	7.52886	7.855	8.46602	5.31761	6.37848	6.5459	5.07528	5.96963	4.97125	7.81649	7.78976	4.61078	4.69058	7.23808	6.8451	4.06497	4.06308	7.70378	7.25693
Gmip	8.30615	5.75164	6.21733	6.31909	6.7764	6.42775	3.42949	5.50303	6.51338	6.57082	4.6893	5.89243	6.81439	8.7256	5.91864	2.17642	9.4887	9.58498	6.68169	6.88277	9.21135	9.53891	4.90541	6.89418
P2ry12	13.6025	11.4504	9.90714	9.61275	11.4718	9.16192	9.6301	9.21372	12.0857	9.13249	9.24647	8.79957	11.9328	13.3929	8.95233	9.78304	14.8501	15.121	11.1038	11.1085	14.4686	14.4616	9.69704	10.144
P2ry13	11.8159	9.81578	8.09785	8.56039	10.0043	7.84002	6.44752	7.24741	10.2857	7.86905	7.42424	5.73945	10.2495	11.8825	7.36644	8.40077	13.2715	13.5196	9.36212	10.0952	13.1159	13.1019	8.89297	9.15839
Arsi	-0.213284	3.59865	0.0618123	4.8368	1.88672	-0.0698139	0.00925249	4.07783	-0.304379	8.259	3.91465	0.951807	-0.31431	-0.180202	3.36525	0.0361139	-0.112039	0.679303	1.88294	2.83171	-0.0761237	-0.184392	0.933209	3.34955
Sh3tc1	8.54171	7.0595	6.72706	2.47456	7.73935	5.72511	4.94854	4.81609	7.59487	2.20027	6.49511	5.52017	8.44535	8.63017	6.08796	6.85984	9.27659	9.37149	7.97261	7.63323	8.97693	8.78441	6.29435	6.99072
Kif15	5.99798	8.06171	6.95409	6.81182	6.80821	6.57937	6.08209	6.23642	6.85485	8.58969	5.93777	6.85387	6.47938	5.24631	6.32434	5.54111	5.66714	4.69482	6.35438	4.86387	4.81744	3.31352	7.50047	5.78633
C1qa	12.8206	11.0745	9.36606	9.52962	11.117	8.92514	8.11733	7.09989	11.7188	9.67694	8.6735	9.91099	11.4531	13.382	8.28175	11.3818	13.7139	14.0152	10.1301	11.618	13.6784	13.9343	9.19401	11.5338
C1qc	13.1217	11.2408	9.92374	10.0089	11.5339	9.41179	8.12503	7.18869	12.0489	9.39008	8.74698	10.2064	11.6757	13.7602	8.52625	11.7067	14.4099	14.8229	10.9744	12.4234	14.0523	14.3178	9.51869	12.0069
C1qb	12.9345	11.4908	9.90834	9.82918	11.6832	9.36071	8.30727	8.40733	12.1411	10.4718	9.38766	10.157	11.7893	13.7474	8.17195	11.3831	14.4339	14.8592	11.122	12.4487	14.243	14.4859	9.90895	12.0794
Unc93b1	12.1045	10.3608	9.57549	9.9034	10.4733	9.65115	9.26116	9.37478	11.0394	9.62403	8.3896	9.29259	10.4591	12.1388	9.21113	10.7126	13.1455	13.3805	10.2731	11.276	12.7356	12.7996	9.22838	10.7273
Ttc7	7.87427	6.12297	6.90815	7.89856	7.21045	7.23712	6.91673	7.6927	7.06538	6.08168	7.75098	7.8545	7.81961	8.56367	6.82066	7.92288	9.27497	8.97903	7.30427	7.00377	9.63207	9.00139	6.04224	7.54838
Nfkbid	6.37763	4.73665	1.76043	0.898335	4.21252	3.28805	0.701079	0.816186	3.6874	0.612844	1.65342	0.674054	4.6606	6.26205	0.725564	2.52963	6.64797	6.65535	1.97908	5.03573	5.77039	6.27826	0.662676	3.45287
Tmem71	6.20424	4.45428	5.37724	5.0348	6.36547	3.6772	4.90514	3.58539	5.88176	2.40735	5.80466	5.672	6.05251	6.72318	3.74359	1.97703	6.33712	6.52641	5.43238	4.96039	5.20896	5.96033	4.36954	4.96199
Lrg1	0.422866	3.41507	0.537044	0.577099	4.02539	3.14584	2.33184	2.67832	3.96404	0.487117	0.517622	2.70351	2.92798	2.17825	0.520301	0.525068	1.67873	1.66681	0.580434	2.05671	1.59061	0.433373	0.501408	0.508983
Cfap61	3.28716	4.92313	6.19487	6.6603	2.91602	5.70514	4.0672	7.798	4.07644	6.82242	5.80177	8.56611	3.75045	3.66894	6.01571	5.63782	4.28007	3.11974	4.81802	6.15865	2.01286	1.19161	6.90683	5.81315
Mycn	8.07884	9.86586	9.4819	10.5284	8.99066	9.51026	9.18035	9.73214	8.29909	9.76375	9.52217	10.0162	8.40633	8.02729	9.87383	8.46147	8.05875	7.65313	9.0475	8.1758	7.06167	6.90823	9.37588	9.03291
4930578C19Rik	3.46201	3.48297	1.45867	1.52009	5.26407	3.45891	2.66536	1.47733	4.46999	2.8757	3.84484	1.40905	5.02107	5.29591	2.43716	1.44028	4.91679	4.84382	5.19651	4.61925	4.67209	4.9703	4.3031	2.01524
Vnn1	0.666803	5.70243	6.53803	8.09427	2.9232	5.97475	6.85904	8.07135	0.454935	1.00159	5.95608	7.27227	4.57505	0.738363	7.53702	6.47654	0.878958	2.59814	6.95728	6.57016	2.50954	0.729431	6.66425	6.27432
Dtl	7.89992	9.50664	8.72012	8.98178	7.98121	8.75037	7.91742	8.43244	7.79004	10.0199	7.3737	8.69108	8.18046	6.77288	8.58641	7.35435	7.10935	5.85832	7.19307	6.40033	7.07372	6.10475	8.32529	7.61774
Dlgap5	4.95988	7.43425	2.89913	6.13914	5.11023	1.60599	5.90188	5.43493	5.66385	7.07576	4.69512	5.79102	5.53733	5.27647	5.7107	5.28737	5.03743	3.18355	5.68853	4.593	1.59889	2.62595	6.75811	4.22403
Rgs22	4.11363	0.487703	5.42213	6.23297	1.88427	4.61734	6.28768	7.23729	0.155415	6.43445	4.8805	8.32189	0.882818	2.79543	4.8627	0.792873	0.53034	2.53974	4.79891	4.772	0.595732	1.81422	3.8948	5.90456
Themis2	7.97026	4.97217	1.46261	6.47535	6.15152	1.19924	4.82415	1.51181	6.20421	1.24131	1.38057	5.88144	7.02472	8.54712	1.39217	6.94631	9.08699	9.52217	5.50642	8.08863	8.92156	9.04807	1.30831	7.16726
Bank1	7.81685	5.53208	1.75654	2.737	5.58561	4.62205	2.40476	5.66869	5.85541	5.06312	1.68999	6.07422	6.57153	8.35888	3.93741	6.15671	8.0532	8.33273	4.89423	7.44981	8.08278	8.40966	4.66927	6.32113
Igsf9	6.69034	7.81537	6.64024	7.37021	7.01274	7.42804	6.90369	6.78248	6.55192	8.00371	7.01927	7.49275	7.08222	5.07948	6.06272	2.23764	5.57328	3.77599	6.46427	5.42678	5.83612	3.27956	6.49571	5.96581
Cd84	9.81108	7.98987	5.71455	6.1266	7.86994	4.49614	6.17608	4.697	8.19204	7.29839	6.19005	7.04942	8.32905	9.81292	5.13875	8.38807	10.4838	10.7706	7.05019	8.41888	10.0789	10.397	5.74827	7.863
Prdm1	7.01299	5.02861	6.8426	3.06289	7.12275	2.74301	1.47944	5.46314	6.38991	1.38668	4.73682	1.4509	6.9406	7.07362	5.68347	1.52174	8.02073	7.59417	4.84741	3.65383	7.48222	6.72546	5.61573	5.17558
P3h2	7.11852	1.84766	3.19647	7.30435	4.63769	6.1046	4.93028	5.27283	4.25085	1.36224	1.48543	2.65802	6.78749	4.97386	3.33207	5.80476	8.89485	9.03136	6.47746	6.82999	8.44803	8.42616	4.87922	6.61364
Mylip	9.52557	7.886	7.59862	6.7535	8.65773	6.51322	6.63792	6.56661	8.57747	7.36561	7.83581	7.26215	8.5859	9.51396	6.95017	7.36435	10.1857	10.2881	7.58535	7.73629	10.0479	10.0111	7.47261	7.79959
F11r	11.2389	9.36198	9.43133	8.17654	10.1773	8.89305	7.79196	7.56919	10.1166	8.78298	8.01466	7.97782	10.3369	11.4635	8.63459	7.65262	12.5271	12.7945	9.58335	8.96045	12.1118	12.0946	8.77542	8.43886
Ncapd2	9.04147	10.6129	9.92194	10.2956	9.62557	9.89265	10.1568	10.1286	9.41977	10.8062	9.80239	9.99096	9.73984	8.68919	10.3189	9.96543	9.13797	7.73974	10.001	9.18856	8.52764	7.99392	9.7952	9.74124
Ttk	5.68318	7.77644	5.86613	6.68325	6.40688	6.87784	6.43347	6.27339	6.51185	7.25503	6.36091	5.74584	6.15809	5.41432	6.33102	6.61262	5.78881	4.67557	6.17078	4.32287	5.59633	5.30448	7.61426	5.58118
Ciart	6.38998	7.39822	8.94859	8.71632	5.45965	8.12102	9.35805	8.86986	7.02494	8.31061	8.9598	9.14633	4.43967	6.32819	6.94546	8.23578	5.48739	6.08915	7.46034	6.88671	6.32029	5.41617	7.07791	7.15882
Tm6sf1	8.51549	6.33967	6.93712	5.73574	7.29267	6.14174	6.88665	5.43661	7.29541	5.20548	5.59435	6.12708	7.87493	9.10206	5.80514	6.82413	9.17492	9.23269	6.77951	7.42571	9.02737	9.39764	6.61515	7.62055
Ctss	13.2894	11.6046	9.73169	10.142	11.7458	9.24597	8.72718	7.65349	12.5387	10.5346	9.72726	9.12661	11.8151	13.3798	8.90383	10.1892	14.5157	14.8932	11.1443	11.4312	14.3629	14.316	9.44245	10.8324
Dgki	6.30136	6.87512	8.63256	8.3368	5.91992	7.64071	8.23648	8.10832	6.50165	7.16692	8.49435	7.07442	6.33844	5.89478	8.20013	8.31754	6.10761	5.64121	7.42051	7.01896	6.3316	5.51512	8.18402	7.45947
Gcnt1	9.33834	7.00914	6.79736	6.25069	7.01122	5.65377	4.58288	5.31766	7.86876	5.23061	2.33722	7.78007	7.7019	8.92141	6.0691	6.83916	9.83907	10.3014	6.54845	7.00879	9.79819	9.81151	4.28599	7.11362
Zfhx3	8.81501	7.94736	8.08482	7.49372	8.84353	8.0432	8.416	8.67821	7.95803	7.33232	8.14064	7.89209	8.5512	9.63322	7.60706	8.50687	9.3981	9.29626	7.25426	7.72387	9.95348	9.83728	8.51963	7.98678
Ttc16	0.321791	4.36469	5.4385	3.52296	1.91775	6.03801	2.10169	6.98783	0.165827	5.94608	3.11498	7.30478	0.148336	3.24977	5.07523	4.25238	0.486861	0.480425	2.5053	4.79706	1.83457	0.36971	5.31208	4.17944
F13a1	7.52331	6.08408	6.61868	8.46702	4.67075	2.92345	5.89072	2.21837	6.97577	2.60003	5.80643	9.46491	6.63062	11.2662	2.11096	10.8903	8.57365	8.43815	6.86454	11.514	7.9287	10.7742	2.03725	11.5974
Mycbpap	0.791771	0.234024	4.56545	5.41775	1.58193	5.8226	4.60256	7.0584	2.53149	6.14147	0.506792	7.82294	-0.12086	3.71887	0.516694	1.57228	0.276248	2.54034	4.34466	5.77317	0.340801	1.32852	4.69618	4.43056
Fanci	6.03926	7.80954	7.31179	6.7947	6.57818	7.06885	5.46143	5.88174	5.92672	8.15418	7.11007	7.46164	3.73272	5.01109	7.31225	4.04086	5.61134	4.80312	6.46481	5.18426	5.83225	4.4018	6.48552	6.1718
Isg20	4.35002	3.93219	5.09059	5.17276	5.44783	2.0103	5.28928	4.49859	5.14457	2.02336	4.36003	5.5701	5.68881	5.9217	5.53808	4.54654	4.66054	5.16751	5.94402	4.44435	5.01601	5.60018	4.81778	4.8792
C130074G19Rik	4.60888	5.15591	6.07757	2.15791	7.18757	4.24316	5.36234	2.74835	5.56544	4.80062	4.81283	5.19192	7.1191	6.54201	4.88757	4.3902	5.6847	6.59397	5.55023	5.35186	5.8334	6.47411	5.89689	5.48252
Neil3	5.96275	7.86348	6.15337	6.4475	5.97963	7.36802	5.3617	6.61193	6.37213	6.40181	6.37065	6.42578	5.85025	3.75656	5.88301	5.31052	4.18766	1.80151	5.57493	5.3465	4.33346	1.72441	6.49544	6.26331
Dse	7.89837	6.66222	6.20494	7.94111	8.03059	7.47623	6.07771	7.28267	7.9207	7.51593	6.73603	7.76764	7.11087	9.17379	6.24445	7.87911	8.41987	8.85573	7.06158	9.05271	8.33405	8.41068	7.12801	9.12599
Got1l1	0.0717776	1.05512	2.79025	4.20942	-0.0961683	6.10218	2.82916	6.89008	1.9209	6.24272	4.48218	7.58571	-0.142107	2.61222	3.59607	3.99614	0.264086	0.25674	5.10441	5.90742	0.328446	0.128527	3.93832	4.74155
Exo1	6.17947	7.41615	4.43336	6.1654	6.27196	6.82429	5.82794	5.32057	6.01937	8.38078	6.19927	6.45084	6.52394	4.77303	7.21434	5.13976	3.8935	1.75039	5.75517	4.63771	6.17196	2.09039	5.67773	5.36889
Galnt12	7.89143	5.70215	6.29619	6.3747	5.70061	5.15956	4.48527	6.09135	6.93334	4.63546	5.8111	5.93095	5.86625	7.84181	2.07758	7.24788	8.77483	8.9444	5.58138	6.03969	8.54084	8.18634	4.0933	5.55061
Trim14	6.65737	4.57337	3.52189	4.33167	4.62601	4.27628	4.08722	4.59692	5.43481	1.45106	1.53411	2.59502	5.44473	5.99564	2.26755	4.7887	6.66884	7.14745	4.1044	4.79809	7.15064	6.79595	3.57186	5.57282
Lrrc17	-1.07057	-1.02363	-0.641401	-0.506872	1.57007	11.6834	-0.733957	-0.598425	1.17904	-0.845512	-0.71481	-0.767308	-1.12762	1.44702	-0.704291	-0.685903	-0.977669	-0.986778	-0.49649	-0.706193	-0.899939	-1.0535	-0.781553	-0.749674
Eva1c	4.1777	6.12236	7.66148	8.08475	5.13804	7.26534	7.45745	8.01754	5.7465	6.98869	6.83604	7.3749	5.09119	5.06078	7.59859	7.10976	4.44339	4.89185	6.53904	7.12338	5.30605	4.67254	6.03438	6.93656
Pik3cd	8.58423	7.4533	5.8083	6.4958	8.22271	5.50923	4.02099	4.41199	7.92187	6.03778	6.01937	6.24814	8.40398	8.94965	5.46295	4.10245	9.74413	10.079	6.79603	7.67111	9.66345	9.82263	6.83961	7.79382
Plcb2	6.05164	5.18275	1.65316	3.81013	5.05559	5.03205	3.70207	2.46048	5.17698	5.05749	5.0034	4.97585	4.3864	6.73072	4.98207	1.62172	6.79688	7.45385	4.39357	4.61919	6.9848	6.93701	4.68417	2.67106
2810417H13Rik	8.67147	10.377	8.00836	8.20328	9.05336	9.48783	8.24672	8.27364	8.41354	10.6157	7.73978	8.56725	9.06914	7.72115	8.92929	6.65713	8.28468	6.42151	8.75626	7.18211	7.80502	6.16891	8.52769	7.7606
Gpr34	12.4124	10.1157	8.89432	8.1443	10.0651	7.44654	7.18099	7.28202	10.4456	8.82325	7.7349	6.58291	10.5744	12.0219	7.22417	8.10769	13.3122	13.5335	9.71322	9.87613	12.8409	12.964	7.9981	8.82693
Arhgap9	6.76042	4.54618	1.1842	4.9139	5.28901	2.95522	1.0905	1.22905	5.85582	5.27745	1.10954	1.05778	5.32968	7.49131	1.12008	6.07478	7.86419	8.065	4.18741	6.08266	7.06743	7.9328	1.04398	6.27876
Slc26a10	5.01341	3.54067	4.75488	1.91741	5.94309	4.69642	5.30619	4.30454	5.23801	1.75907	5.07247	4.45841	4.21535	6.15134	3.04358	5.37788	4.84018	5.66802	1.92326	3.25067	5.43474	5.79516	5.00441	4.54476
Ranbp17	5.43421	7.142	6.9826	7.63662	6.1924	3.3332	7.90045	7.30927	6.2849	7.84361	7.85739	7.03165	5.70166	6.18082	7.17218	7.69624	5.26343	4.29562	7.22638	7.40978	5.74961	5.40395	6.59602	6.90761
Dnph1	5.57154	7.91366	7.28609	7.5232	6.37009	7.61252	7.13083	8.13437	6.34281	8.40525	7.01593	7.81302	6.65454	6.38236	6.79001	7.18715	5.82557	5.71005	7.08058	5.66202	6.05918	5.67926	6.71484	6.59051
Cd53	11.7197	9.32772	7.49208	7.63388	9.37075	6.22605	6.40146	6.01099	10.0715	8.47898	3.91913	6.91386	9.80269	11.5911	6.37551	8.91479	12.4025	12.6826	8.8211	9.7207	12.1601	12.3099	7.47657	9.40034
Lat2	6.66557	4.79576	4.38386	4.48675	5.58891	1.05421	1.18311	2.70543	5.6113	1.08771	3.73836	1.15385	4.79505	6.47139	4.17078	3.79532	7.63197	7.82533	5.04145	4.85977	7.28002	7.40749	3.33203	3.02103
Cmtm8	6.93503	6.03153	7.45199	4.42031	7.42272	6.28647	5.47458	5.17698	6.48721	3.84984	5.83444	5.72508	7.27901	7.55033	5.33255	5.57284	7.17365	7.78761	6.91053	5.7652	7.224	7.31372	6.25501	5.76173
H2afv	10.0959	11.6199	11.5303	11.7314	10.7797	11.8132	12.0662	12.067	10.2719	11.9104	11.4274	11.8402	10.6591	10.2633	11.8495	11.4451	10.1301	9.73246	11.5458	11.26	9.91023	9.80686	11.2627	11.1897
Brca2	6.16562	7.43354	7.47132	6.8575	6.07423	7.50963	7.15382	7.03097	5.85385	7.71033	6.68288	7.252	6.15324	5.60374	5.79836	6.53596	4.99403	4.86594	5.2081	5.98707	6.43454	5.56569	6.77145	6.39866
Cldn5	10.8283	10.4846	11.614	8.7842	12.6289	10.9054	10.9635	8.2421	11.5352	10.1129	10.7077	8.15991	12.7709	12.3973	11.4685	9.70431	11.9801	12.3004	11.9614	11.0014	11.3866	11.9991	11.7222	10.7585
Mmrn2	5.70065	6.03558	7.965	4.70712	8.61581	6.05152	8.22089	7.16464	7.81226	6.34181	7.92015	6.69771	7.78803	8.24191	7.93824	4.91572	7.73353	8.47957	8.39	7.73872	7.39591	8.19293	8.12058	7.63401
Irf8	10.4166	8.23988	7.55304	6.66974	8.35481	3.41215	5.33869	5.34157	9.00924	2.70161	6.33197	6.33894	9.0621	10.6549	5.82504	7.77999	11.4311	11.7339	7.96921	8.81703	11.2403	11.1442	7.53352	8.32955
Sdk2	6.76503	8.71177	9.28329	8.58162	8.72001	8.76526	9.77151	9.40339	7.17597	8.33109	9.41252	8.83087	7.88327	6.58723	9.26769	9.40453	5.60132	5.55545	8.37883	7.86535	7.92835	6.53682	8.44315	8.62015
Bbox1	1.11498	5.7699	7.83447	6.56891	1.63341	7.07088	8.31825	8.58011	1.57775	7.30304	7.43172	8.90796	2.83436	4.11534	7.44951	7.47879	3.49781	2.87492	6.80219	7.16069	4.66429	1.17184	6.60513	7.28017
1810011H11Rik	5.6339	3.60062	0.407639	0.542591	3.62632	0.179699	0.318582	0.450095	4.03208	0.216142	0.336722	0.287363	5.03874	6.23641	0.346752	1.99403	6.8496	6.77185	0.553241	3.97934	7.12533	6.46059	0.274178	4.36196
Abca9	10.5557	8.8713	7.39579	7.85821	9.22272	7.4498	3.62894	4.97498	9.72374	8.12295	3.64815	6.55223	9.17787	10.8931	7.5586	8.64499	11.6566	11.7206	7.51724	9.40801	11.3563	11.6073	7.7753	9.7915
Dlx1	9.50275	10.9758	8.74958	8.68365	10.3755	9.40058	8.83335	8.22637	9.45415	10.895	8.99082	8.25	9.71979	7.78015	9.30648	8.26072	8.94897	7.90174	9.09546	8.0111	7.86027	7.36055	9.02575	7.99051
Nol4	9.42873	10.3944	9.52433	9.63547	10.0373	9.3072	9.88737	9.4801	9.09509	10.628	9.85804	9.75821	9.34502	8.20765	10.0863	9.3145	8.58082	7.73281	8.61746	8.55319	8.14795	7.46262	9.58908	9.27259
S100a10	7.01165	8.33812	8.63169	8.14424	8.50857	9.25935	9.32286	9.14379	7.4772	9.18779	8.78889	8.89235	8.14417	7.07689	8.39339	8.5668	7.36467	6.06383	7.74252	7.87731	7.01477	6.74786	8.01521	8.22637
Rassf4	9.11331	7.37678	7.28378	6.91178	7.94255	6.74447	5.7704	7.56839	8.52991	7.09253	8.21912	7.64391	7.91809	9.2464	6.38026	8.36352	9.87936	9.99883	7.76062	8.41346	9.70897	9.89508	7.77159	7.99499
Lyn	10.7454	9.17947	8.74536	9.4268	9.40873	8.25989	8.8318	9.25405	9.65032	7.6278	8.88154	8.29636	9.88203	10.7692	8.24392	8.92728	11.9092	11.905	9.20742	9.66068	11.7036	11.6797	8.46284	8.9832
Cilp	-1.79265	-1.59265	-0.98464	-0.77088	4.53447	6.45084	1.34051	-0.916353	-2.07273	-1.30896	-1.10128	-1.1847	3.39589	3.19539	-1.08457	-1.05535	-1.51896	-1.53343	-0.754382	-1.08759	-1.39545	1.6565	-1.20734	2.22399
D330045A20Rik	0.696276	5.91585	0.93541	3.63832	3.7701	0.816972	4.92968	0.959125	2.08618	5.53034	0.896939	5.51688	4.27626	3.74696	2.84107	0.911779	4.009	3.6182	3.20797	0.901321	2.66615	0.719781	4.82856	2.92313
Fam166b	2.07589	0.865867	5.53245	4.94821	1.02705	6.48399	4.41489	7.02704	2.46725	6.01204	3.29706	6.9997	3.18476	3.82405	5.4682	4.89377	0.897606	2.65099	3.0636	5.51089	2.08732	0.797781	4.65008	4.9431
Klhl6	8.27286	5.4237	6.71459	5.92597	7.58232	5.95243	5.09804	2.43387	7.4379	7.53676	6.58729	2.29879	7.94532	8.91505	7.14734	5.78668	9.52252	9.74573	7.52748	7.07638	9.35169	9.02205	7.41022	6.94434
Wdr63	-0.404073	-0.2494	3.2395	4.2324	-0.583329	4.98963	0.00474058	6.11866	-0.609311	6.85831	1.16905	7.65684	-0.634	1.0038	0.0318931	4.10524	-0.20649	-0.213931	4.17624	4.66287	-0.141591	-0.345093	4.62872	4.36627
Tmem212	0.439339	5.91687	5.48932	7.48756	0.186215	9.01047	6.54676	9.59061	0.148717	9.00551	5.97568	10.0253	0.112876	3.0328	6.12031	6.25509	0.709382	3.73069	5.70524	6.86506	0.796586	0.520784	7.32819	6.7623
Gimap5	4.2806	3.72581	5.03563	1.64792	5.77186	1.45182	3.50964	1.59366	4.76108	1.46946	2.57851	3.85896	5.84201	5.03557	4.50942	1.54598	5.43945	5.42017	5.03111	4.39439	4.47717	5.71326	6.01661	4.81449
Casc1	1.95255	3.54129	3.80361	6.44809	2.46003	6.07627	6.17095	6.76488	0.257146	6.77767	4.98877	7.65901	0.23646	2.10599	5.04759	5.08811	0.622417	0.615291	3.49525	6.11116	0.685038	0.491703	4.41346	5.08027
Proca1	1.57668	5.80975	7.55285	7.25133	3.74918	6.4396	8.29436	7.75524	4.07369	5.81978	6.8584	7.44668	4.04801	4.57752	7.1114	7.47134	4.50098	4.26386	7.31034	6.83315	3.66009	4.24828	6.85174	6.41123
Gpr4	7.15833	7.15956	8.43175	6.01954	8.57591	7.23207	6.94689	6.66064	8.06462	6.55187	7.36981	7.00396	8.86069	8.9451	8.39127	7.16768	8.31477	9.02122	8.81582	8.01267	7.71553	8.33998	8.60872	7.58817
Rin3	6.50597	5.73506	5.40324	5.54498	6.87452	5.51164	4.71898	4.23341	7.28986	4.27575	3.70893	5.18194	6.87331	7.47782	4.37281	1.93641	8.77519	8.67883	6.88723	5.64271	8.67914	7.90225	5.41599	5.48376
Fam46c	9.16328	7.3954	8.51968	8.13352	7.64025	2.70327	6.743	7.66738	7.5218	6.40511	6.84702	7.06262	8.34096	9.33439	7.36249	7.84508	9.52939	9.71005	7.38562	6.30729	9.56525	9.60865	7.58048	6.62602
Tlr7	9.13551	6.63169	5.64789	5.49512	6.44418	1.75999	1.90138	2.0393	7.28798	6.19691	1.92017	6.57701	7.47864	9.40901	2.65333	7.7802	10.1625	10.2263	6.94825	7.71358	9.95936	9.78123	5.9079	7.84525
Liph	7.08425	2.53573	3.9314	5.14927	4.87777	2.99304	2.00902	2.72231	6.1238	1.84257	1.16415	4.6939	5.24021	7.15553	1.17456	4.07114	8.45839	8.5748	4.09041	4.77208	8.21314	7.93794	4.66327	4.56357
Sntn	1.31893	4.29884	3.30125	5.65022	0.0600663	6.50261	4.20864	6.99669	0.0362297	7.38216	5.02419	7.52529	0.013793	1.98956	3.33196	4.86803	0.425227	2.26421	3.40566	4.50119	0.490783	0.287423	5.22044	4.5552
Shb	6.25163	5.37984	4.18235	6.53191	4.72404	5.75657	5.86758	4.58548	4.90395	5.93575	6.19715	4.5165	5.04318	4.08065	3.8002	5.58147	6.92007	6.96863	7.11964	6.30381	6.86486	7.06789	7.41951	6.46669
Tlr1	7.05297	4.0362	5.41215	4.53889	4.34809	1.17284	1.29803	5.72904	5.83745	5.24301	1.31468	1.26954	3.3029	6.88873	1.32391	5.41484	7.59572	7.70884	4.35079	5.43248	7.07128	7.23887	3.53867	5.67493
Ankrd45	5.35291	7.112	8.00908	9.16979	6.49872	7.464	8.48859	8.68284	6.49061	8.2678	8.86502	9.54539	5.76313	5.13566	8.73636	7.74882	5.83975	4.7308	7.48608	7.21393	6.27275	5.43837	8.52863	7.70524
Amer3	5.44027	6.19607	6.18942	4.28293	6.00174	5.99903	5.61478	1.7564	5.49635	7.22156	7.29294	6.42143	5.06822	2.19798	5.04598	1.69578	4.74376	3.60012	3.41612	2.37192	5.7266	4.44947	5.93419	5.14459
Cirbp	9.83036	10.9648	12.0062	11.9628	9.82932	10.8809	11.8318	11.4727	9.93615	11.3802	11.4181	11.6901	8.22147	9.23446	10.8837	11.0131	9.43606	9.1698	11.0323	10.7174	8.74987	8.89066	10.2223	10.3299
Cenph	4.42269	6.56919	4.30935	4.47311	5.66292	5.39464	5.35168	3.83031	5.16373	7.10114	6.50316	5.55941	3.95214	3.73934	3.7802	4.22589	3.91498	3.0541	5.62456	3.31412	4.57347	2.52513	5.84056	5.26056
Cenpe	5.90333	8.29459	5.83469	6.32462	6.96706	6.8466	7.26032	7.07708	6.54004	7.52418	6.2187	6.10614	7.15512	5.70641	6.13908	3.7426	5.52156	5.00008	5.57491	5.33521	4.4946	4.63973	7.44223	6.04217
Fam216b	0.385362	4.54541	6.05263	4.98368	0.174612	6.35291	4.42306	8.31679	0.144213	7.70945	6.83126	8.70802	0.115382	3.428	5.61726	4.5271	3.12681	1.8899	5.12642	6.21727	0.69527	0.454923	6.71916	6.40238
Adrb2	9.73531	7.52992	5.21239	6.10896	7.62086	5.42385	5.58999	6.13083	7.67974	2.31836	6.035	5.80417	8.24163	9.50844	5.76723	6.82052	10.1391	10.4067	7.12872	7.56119	10.2769	10.1226	5.40846	7.63314
Iqub	2.05486	5.19665	6.36431	7.2835	1.11934	6.01778	7.24616	7.81144	2.2648	7.01195	4.93899	8.18528	1.03013	3.67008	6.68393	7.02662	1.0431	1.74267	6.23102	6.41493	1.10915	3.09537	7.36728	6.37038
Pik3r6	6.55245	4.81028	6.41743	1.8964	6.87195	2.20906	1.68444	1.80727	6.59224	6.11127	6.08114	3.3192	7.35863	7.51585	6.3788	2.91573	8.02522	8.64536	6.67018	6.14067	7.78693	7.69273	6.13924	5.40319
Nme9	-0.180858	4.42129	0.312712	4.35924	-0.344762	6.01111	3.42277	7.2105	-0.36744	6.66165	4.1092	7.07139	-0.388697	-0.116489	2.75943	4.79092	0.011226	1.7472	3.68115	4.78192	0.0761295	-0.124551	0.180818	4.78744
Kcnk6	9.01497	7.23828	4.62869	5.68552	7.32987	6.23859	2.66733	3.85191	8.11909	7.08667	2.00532	4.71403	6.7254	8.94508	4.76633	7.13025	10.1068	10.055	7.21009	7.00516	10.0044	9.83259	1.94513	6.70512
Ppp1r3b	7.60426	5.82722	5.99703	5.08158	5.46487	3.14373	4.66232	1.51582	6.30583	1.26741	1.39461	1.34233	6.34034	7.43213	6.09718	7.10398	8.26197	8.61395	1.62742	5.30625	8.42434	8.85299	4.01051	5.00261
Mpeg1	9.96934	8.19445	7.05836	7.02764	8.69304	5.0949	5.90506	5.38023	9.6026	7.80844	6.6394	6.67216	9.10738	10.3199	6.47281	6.53437	11.401	10.8305	7.64557	7.55056	11.5313	10.8143	5.97167	6.91256
Cd24a	9.85825	10.6468	8.6723	8.82283	10.1497	9.4062	9.12014	9.54648	9.22706	10.7644	8.40476	10.1473	9.31988	7.81584	8.48525	8.37832	8.25621	6.94416	8.52262	8.12728	7.70989	6.30192	8.6373	7.9276
Cyp4x1	1.59707	0.430363	5.40097	2.7556	2.80765	2.30038	3.10199	0.627637	3.4748	0.504917	5.69266	5.01884	0.281334	0.391906	3.59616	0.581165	1.10597	0.44674	0.685811	0.570855	3.40814	3.25539	4.74162	3.57658
Helt	2.69778	7.41151	2.37703	6.13362	4.43115	6.43828	5.27273	5.76145	4.07637	6.76833	6.15432	4.02238	4.82232	4.71129	5.13363	5.46361	3.78681	1.45302	3.95625	3.41393	3.36849	2.34347	5.70247	5.71175
Neurl3	8.03296	5.72605	4.46312	1.56764	5.84778	1.17739	1.32514	5.16176	6.12131	1.21597	4.96079	5.48346	6.12064	7.64787	1.35535	3.03309	8.41775	8.65067	5.38485	5.16387	8.41872	8.5274	5.0002	5.68486
Rnase2a	1.42752	2.30186	1.30431	0.277969	0.156541	-0.0358725	2.32338	0.197857	3.53767	-0.00436124	0.0998301	8.01383	2.86127	5.6601	0.108498	5.18056	0.815288	-0.10899	4.48851	6.22506	-0.0457067	4.1465	0.0457911	4.19048
Ptgs1	12.0093	10.0365	10.7922	11.1386	10.0646	9.6777	11.1836	11.5866	10.7437	9.29267	10.5454	10.7473	10.3408	11.7938	11.1383	11.2751	12.8071	13.0137	10.7873	11.1403	12.6178	12.7026	9.82273	11.1275
Gm973	5.91358	7.7599	9.78104	9.97328	5.4239	9.03397	10.3723	10.7827	6.01727	8.61364	9.17089	10.4627	5.26954	6.79563	10.156	9.61698	6.47026	5.95501	9.69315	9.68882	5.64766	6.14507	9.63001	9.91379
Mis18bp1	6.52992	8.23147	6.11176	5.95855	7.01558	7.11067	6.71475	5.89961	6.82097	7.38834	7.04595	6.29331	6.71558	5.80515	6.19612	2.24926	5.53788	4.86886	6.66834	4.61998	5.30486	5.11286	6.01073	4.98507
Tctex1d4	0.193828	4.79356	4.80252	4.77402	0.0128978	6.53153	4.39608	7.65933	-0.0128257	6.89243	4.96617	7.43497	-0.0371249	0.263045	0.649892	5.52141	0.398353	3.61877	4.51478	5.35073	1.83577	0.254419	4.17761	5.11421
Ccdc88b	7.00996	5.54733	3.0096	4.65205	5.54685	2.25987	1.18093	1.31941	5.47216	1.87513	3.66402	5.33233	5.74506	7.28307	1.21044	1.22896	8.02216	7.76824	5.05622	5.61202	8.23076	8.47647	3.88942	5.61858
Entpd1	10.9734	9.64092	10.4217	9.91916	9.98067	9.39817	10.4784	10.007	9.98691	9.30837	10.0017	9.70688	10.3698	11.2508	9.96761	9.93902	12.1345	12.3729	10.2424	10.1713	12.0678	12.0271	9.70353	10.2217
Selplg	12.652	10.8834	9.19727	9.13195	11.238	8.73597	8.01643	7.04705	11.7072	8.1956	8.10655	8.00095	11.6422	13.066	7.78583	8.93156	14.4986	14.8029	10.9098	10.5837	14.4216	14.4696	9.44685	9.66731
Ckap2l	6.82981	8.98242	6.53629	7.59251	7.86267	8.09151	6.71863	7.44013	7.44357	9.3899	8.08461	8.01205	7.94185	6.24465	7.28376	2.58705	7.1315	5.46161	7.90945	6.39697	6.04532	5.77892	7.71906	7.06031
Fgfbp1	0.828311	0.934769	3.86759	1.31253	6.20888	7.00088	1.93859	1.23606	5.66551	7.2365	3.7244	4.20115	4.68016	4.01595	5.20246	1.16687	4.9968	5.59503	4.88817	3.84555	5.14222	3.16812	6.23141	2.90989
Gli2	4.44595	8.15036	10.387	9.92124	6.55081	8.11725	10.5975	10.4523	6.08308	7.88005	10.3912	9.46504	3.04487	6.51909	10.1934	10.3247	6.02688	4.58106	9.05058	9.27024	6.55798	4.97234	9.7645	9.90125
Sp8	7.49426	8.4035	3.8096	5.19732	8.27556	6.3866	5.83049	5.60296	6.82025	7.27685	5.56556	4.53405	7.78057	4.61611	6.15733	4.15079	5.67477	5.08529	5.55874	3.85334	5.65276	3.59601	5.5996	4.0325
E130114P18Rik	6.33631	8.2648	9.6133	9.43335	7.22213	8.8349	10.0492	10.0766	6.67855	8.16977	9.31022	9.28879	6.9071	6.49364	9.25759	8.99497	6.29755	5.14913	9.05614	8.65359	5.89938	6.28537	8.50906	8.78305
P2ry6	9.54179	7.87295	4.96202	7.30743	7.61263	5.40999	4.22092	6.82408	8.16495	6.88302	5.43791	6.60508	8.37342	10.2381	5.28899	8.14076	10.7349	10.738	7.17963	8.67996	10.3948	10.7221	6.32778	8.37095
Cdca2	7.37776	9.04412	7.03122	7.39644	7.5625	7.89454	7.0728	7.70252	7.48738	9.31573	6.68556	7.00922	8.29486	6.64065	7.36106	6.53111	6.60704	5.35672	6.76388	4.0638	5.91893	4.15595	6.08268	6.3748
Frmd3	4.90887	5.19856	5.58871	5.3262	5.61811	6.41347	6.26707	5.32067	5.95495	6.18293	7.2933	7.19253	5.49924	4.12104	5.57249	1.9301	4.63616	2.54293	5.18621	4.9207	4.44114	3.9153	4.67055	3.65996
Fam183b	1.09896	4.85967	4.04666	6.64836	0.207034	7.51991	5.81857	8.31943	0.177674	7.90624	4.52881	8.4111	1.56708	3.73121	5.26796	4.91313	1.45967	2.66621	5.18197	5.47891	0.715889	0.479856	6.52665	5.58659
Upk1b	7.41646	5.37425	4.43147	1.11483	5.37943	4.98272	0.851049	1.00629	6.28108	0.729004	3.37627	0.813978	5.65624	7.11964	1.86075	0.905281	8.34878	8.9011	4.47931	4.84492	8.14024	8.2296	1.73614	3.12454
Cfap46	1.79701	4.3462	5.59195	6.30527	2.54442	6.42649	4.92292	6.55409	1.21079	5.15085	5.0734	7.4282	3.11068	1.05294	5.06017	6.16656	2.61866	2.78158	4.60168	4.94229	3.54663	2.34466	3.43281	4.42357
Tifab	8.76494	6.4703	6.45448	5.48553	7.04455	4.90005	2.61343	2.04866	7.49269	5.48232	1.93432	4.12673	7.30323	9.09596	4.94518	6.60986	9.9574	10.0218	5.62227	7.29191	9.57045	9.69696	5.82085	6.79295
Grrp1	5.70784	3.92682	6.30298	1.92262	7.48325	4.89663	6.55125	1.84646	6.41522	1.66673	5.61031	1.71941	6.96335	6.73563	6.07151	3.78129	6.53899	7.16613	6.16626	6.10526	4.90633	6.50264	6.27643	5.7161
Kcnk12	6.59433	2.58476	3.09387	5.19474	2.68168	0.84575	3.12852	4.72268	3.95818	0.879336	3.491	1.8098	4.71293	4.47953	1.90222	1.01848	7.36237	7.64968	4.40408	3.50795	7.59062	7.32462	5.18429	4.45857
Fam167b	4.92291	3.00131	0.730819	0.82064	3.09672	0.58848	0.673757	0.758652	3.35161	0.610407	0.685233	0.654187	4.06909	4.44798	0.69161	4.4348	5.51419	5.92611	0.827893	3.62398	5.31131	5.79441	2.2142	4.01052
Prokr2	7.7321	6.68416	7.38324	5.01482	9.14132	1.48651	6.62061	4.89623	8.27051	6.98857	7.33502	4.5474	7.80374	4.76902	6.28749	1.66297	5.79539	5.04354	6.19842	4.25871	6.27036	1.2921	5.21653	3.3227
Gpr183	9.05809	7.57665	4.13646	6.08442	7.03545	1.82337	3.79771	2.09904	7.52136	1.85946	5.34413	5.83435	7.66456	9.61674	5.4562	7.02292	10.1883	10.4293	7.00752	8.29006	10.0596	9.86772	3.87231	8.10275
Ercc6l	5.53306	7.18172	6.74604	6.55239	5.98385	7.27768	6.81411	5.10338	6.47657	7.43244	7.31138	6.6551	5.44823	5.40287	6.19408	1.95417	5.64087	4.87596	4.60698	1.94006	4.38804	2.95721	6.04404	5.17624
Rab11fip5	8.57565	8.12293	9.87849	9.73331	8.46164	8.13171	9.89548	9.40734	8.47517	8.33991	9.80021	9.64308	8.44649	9.91528	9.62135	10.157	9.40793	9.7562	9.08285	9.48723	9.38044	9.7808	9.00659	9.606
Cd14	9.62606	7.58865	5.97066	7.26947	8.04399	5.56424	3.72107	5.15223	8.2844	7.40772	3.13306	6.07533	8.25156	10.1423	4.86203	7.57909	10.9546	11.3587	7.61149	8.58355	10.8076	10.7376	4.94447	8.13213
Siglech	10.7342	9.35447	7.56055	7.23627	9.71484	7.39741	4.70304	5.41759	10.0111	6.87446	7.54856	6.48108	9.55271	11.1453	5.90904	7.19926	12.3866	12.5408	8.57341	8.49084	12.2513	12.265	7.2791	8.17358
Wdfy4	6.06329	5.57424	1.15821	4.95724	5.37004	0.922879	1.06583	1.20245	6.46529	0.960267	5.31034	4.02932	5.47861	7.75246	1.09499	1.11328	7.34251	7.72599	5.1614	6.39484	7.7031	7.44391	1.87715	5.38425
Dock8	9.85092	7.33939	6.90897	7.49244	7.78358	6.45801	6.08154	6.50459	7.80387	3.68992	5.3236	6.12065	8.7256	9.87127	5.81279	7.98983	10.6276	10.61	7.31094	8.45131	10.5538	10.4928	5.83054	7.9402
Rasal3	8.53793	6.30615	1.29135	4.76179	6.66242	5.24539	1.18058	1.34393	7.0834	7.2289	1.20321	1.14156	6.88571	8.47616	1.2157	1.23766	9.56158	10.1835	5.97059	5.73794	9.6034	9.5412	1.12505	5.74451
Pld4	10.8411	8.96137	7.76789	8.0501	9.47143	7.29382	6.6483	5.12253	10.0894	8.13187	6.94767	7.44679	9.63781	11.3398	6.6378	9.19518	12.3788	12.7043	8.92682	10.0255	12.2556	12.3853	7.28384	9.55791
Gm14964	5.37505	6.26943	7.38454	7.99263	5.88962	6.90294	8.27043	7.95157	5.53253	7.10569	6.79725	7.72226	5.09745	4.78453	7.34483	7.07016	5.04366	4.70915	6.65333	7.15555	4.42191	4.62997	6.88845	7.06764
Ppp1r36	0.682927	4.7567	4.11762	6.69676	2.33844	6.51321	6.04435	8.22247	2.63878	6.69215	5.96189	8.1794	2.41742	0.749934	5.75627	6.04641	0.882761	3.42398	6.55395	6.51144	0.950328	0.741547	6.27522	6.12246
Cx3cr1	13.7388	11.8718	10.3244	9.92475	12.0168	9.04463	8.28353	7.48931	12.3742	9.26012	7.99382	8.72453	12.407	13.9279	9.00285	10.3118	14.543	14.809	10.6819	10.8364	14.9949	14.9582	10.1563	10.6762
Nrros	10.1994	8.12048	10.318	9.66624	8.4524	8.424	10.3512	9.79393	8.58306	8.56285	10.18	9.6965	9.06244	10.8091	9.15979	10.801	11.1167	11.4102	9.34886	10.5486	10.7966	11.3047	9.17733	10.1252
Robo2	8.82874	9.62683	9.56841	9.3729	9.72451	8.71572	9.74572	9.57461	8.93708	9.09845	9.93448	8.97313	8.38239	7.51691	9.86785	9.83914	6.92911	7.09532	8.38879	8.05273	8.4575	7.14202	8.48582	9.07972
Cysltr1	8.14227	5.98117	5.25649	5.95987	6.25871	4.68217	1.47124	1.61479	6.29261	1.36073	2.30349	1.43744	6.98663	7.97391	5.4143	5.88728	8.95275	9.24591	6.34057	6.61627	8.71174	8.72	1.4232	6.7048
Fank1	1.90407	3.90682	4.27314	5.5828	2.67963	5.16459	5.05848	7.20106	2.97034	4.88106	4.93112	7.21003	0.776824	2.23533	5.09033	1.16561	3.28707	0.988543	4.64404	4.87452	2.62054	2.01684	4.55096	4.52487
Spag16	0.594066	6.03403	6.57708	8.17207	1.47386	6.25101	6.73999	7.68924	0.376373	5.11075	5.9384	8.65535	3.77808	0.667385	6.62909	6.36129	2.57775	0.802861	6.04046	6.54201	0.883577	2.45411	4.39063	5.04814
Slamf8	5.78048	0.0426523	0.34551	0.463653	4.06759	2.67928	0.26784	0.382615	4.6911	0.178685	0.283645	0.240654	3.98244	4.68821	0.292387	0.30777	5.94315	6.79404	0.473002	3.50315	5.10727	6.0392	3.87504	0.254973
Kcnip1	6.63884	7.00507	7.73821	6.53837	6.83353	7.09979	7.10222	5.47536	7.25194	7.27409	8.77582	8.28637	6.13912	5.44888	6.4507	5.19521	5.17085	4.44892	6.816	4.21417	6.12656	5.37238	7.3082	5.2161
A630033H20Rik	6.02311	2.88709	4.84713	1.26069	4.69346	0.957746	1.07053	1.18099	5.52179	0.98694	1.08556	1.04482	4.77178	5.92317	4.18639	5.1143	6.6488	7.30299	3.56218	4.99929	6.07708	6.61931	4.97474	3.7522
Tmem119	13.0289	10.8599	9.51847	9.12144	11.0298	9.20517	6.97262	6.67952	11.6558	9.20084	8.45827	8.0961	11.6158	13.136	8.62541	8.74338	14.4243	14.7403	10.6982	10.4049	14.2752	14.2276	8.93181	9.47435
Hmgb2	9.76027	11.71	10.0667	10.4869	10.2797	11.1418	10.2855	10.7153	9.79832	11.9892	9.7878	10.5085	10.087	9.13245	10.2703	9.18013	9.54594	8.75591	9.98582	9.38895	9.26498	8.36916	10.3289	9.54725
Sugct	3.76525	6.04446	7.51904	7.39162	4.10441	6.00977	8.50679	7.75752	3.49653	6.18173	7.46832	7.65469	3.81945	4.87113	8.01005	7.53474	5.15273	4.51526	7.24702	7.29888	4.51566	4.24142	6.90426	7.59948
Maf	8.64391	7.1649	7.55635	7.16146	7.35471	8.35259	8.26663	7.2457	7.34415	7.24656	6.6681	7.84688	7.59981	9.795	7.62564	8.38039	9.68433	9.87369	7.73212	8.7215	9.82327	10.1524	6.58721	8.73344
Lair1	10.4276	8.50602	8.61473	7.86087	8.8149	7.00467	8.4845	7.91125	8.96692	7.11336	7.82958	7.6831	8.98933	10.3483	7.51162	7.12999	11.5556	11.6849	8.39796	9.04223	11.239	11.2234	7.86081	8.47116
Paqr3	5.4315	7.13482	8.14733	7.7642	5.50291	7.35661	8.35399	7.71994	5.96854	8.09259	8.40936	7.69896	4.87797	5.85866	7.97123	8.24067	5.3836	4.88136	7.56396	7.4271	5.84019	5.53033	7.06105	7.84059
Fmnl1	7.73221	6.73882	6.34425	6.75483	6.92986	5.49024	6.99124	6.03588	7.68493	7.43327	7.53742	7.04821	6.96182	9.08787	6.65645	7.19356	9.75973	9.83231	6.38429	6.9876	9.5775	9.62685	7.76971	7.09816
Fam105a	10.3143	8.30093	6.79019	6.12333	8.40492	7.30983	7.45881	5.68014	8.95316	8.35433	8.35946	7.1192	8.82473	10.1359	6.10339	8.32332	11.5215	11.7522	8.05195	8.39346	11.1441	11.0672	7.96279	7.90178
S100a9	2.28721	6.09753	-0.128645	0.0420493	7.59804	-0.287171	-0.215787	-0.074116	4.25542	-0.26884	-0.206163	-0.232191	4.36915	1.01783	-0.200812	6.09954	0.961311	-0.328517	0.0552229	-0.201783	-0.29283	-0.388925	-0.239057	-0.223575
Ticam2	6.21942	2.96515	4.22258	2.15712	4.97675	0.806867	0.932583	1.05401	4.78472	0.839597	0.949197	4.24553	4.18419	6.4344	0.958402	4.53673	7.00721	7.01435	1.15081	5.19995	6.98793	7.02122	4.08338	5.07289
Col8a2	1.07743	6.1725	1.53741	5.88724	5.68075	7.94011	5.09411	8.27321	5.16856	7.04835	5.92846	8.33942	5.20571	4.06946	5.41993	1.49558	4.14158	4.47811	5.13932	6.60704	1.31043	3.95135	7.11505	6.34987
Lrguk	4.23444	1.1726	4.41066	5.30592	2.43285	5.86426	4.7384	6.48163	3.16064	5.74284	5.80665	7.494	0.954456	2.71247	5.4514	5.63928	2.83642	4.03374	5.95755	4.59509	3.1196	1.11171	5.89904	4.5597
Sipa1	9.18132	8.31815	10.0404	9.36548	9.69981	8.43588	9.47539	8.25906	9.56162	8.52975	8.81382	8.33713	9.1986	9.89562	9.17697	9.50827	10.8259	11.2094	9.84972	9.4301	10.5497	10.7994	9.5415	9.35893
Sh3rf2	4.3398	4.79674	3.88878	5.0605	2.38384	5.43682	5.61826	4.81194	4.52736	7.00244	7.61713	6.189	0.661923	2.44409	4.5891	1.16378	2.72128	2.29995	1.32431	1.14765	5.63704	3.01681	6.29431	4.81636
Unc13d	5.22614	2.33553	4.40642	2.36388	4.39412	1.27233	5.166	4.17842	3.80193	1.29368	4.74443	3.43102	2.1816	4.71203	3.54475	1.38538	6.46602	6.65476	4.28321	4.67095	6.36372	6.57247	4.31241	4.25658
Nfam1	9.5733	7.76374	7.60015	6.52957	7.46186	2.32204	3.88638	2.55705	8.39369	3.23309	6.96036	6.411	8.64681	9.91235	4.99158	7.85189	11.215	11.3779	7.88517	8.62178	10.9126	10.9274	6.21418	8.35241
Skap2	8.9202	7.81637	9.73955	9.132	7.40622	7.04689	10.4817	9.60911	7.70592	7.41745	9.78974	9.47581	7.46482	9.26692	9.95968	10.1782	10.0352	10.0541	9.38272	9.72819	9.31778	9.82098	8.95511	9.66984
Nptx2	6.69979	8.26188	9.34809	9.18532	6.3025	8.19144	8.14377	8.2836	7.81734	8.14852	9.12865	7.73748	6.13101	6.84304	8.8991	8.22337	6.44092	5.30611	8.47055	7.35507	6.52424	6.09775	8.88106	8.05797
Fcrl1	6.30127	1.3211	0.25376	0.401836	4.11964	-0.0045669	0.154303	0.300651	4.30421	0.0376451	0.174694	0.119034	4.27568	5.98816	0.185938	5.28596	7.25108	7.23531	0.41341	2.27134	6.70555	7.2306	0.104068	2.46811
Alox5ap	8.41045	7.09883	4.58705	4.35324	6.70905	1.80465	1.93505	4.17675	7.43647	4.82604	5.50957	5.96512	7.1138	8.87305	5.00083	7.22913	9.15631	9.53606	5.81092	7.01726	9.20645	9.56067	5.20295	7.44636
Pantr1	8.44447	10.3273	12.1742	11.402	9.09816	11.0576	12.7632	12.0594	8.86716	10.9709	11.7735	11.8383	8.51658	9.29526	12.1501	11.7661	9.06889	8.44467	11.8392	11.5685	8.43409	8.79182	11.3263	11.6161
0610040J01Rik	9.155	8.01405	10.3735	9.53878	7.84298	7.77236	10.1814	9.51076	8.82922	7.42389	9.80038	9.40756	8.339	9.62143	9.97631	9.96005	10.5411	10.7276	9.77576	9.96601	10.2138	10.0984	9.12464	9.8478
Mfap2	8.67075	10.365	9.97568	10.3566	9.45704	10.4145	9.89368	10.3498	9.05358	10.62	9.50308	10.2408	8.74483	8.39911	9.89413	8.93951	7.90942	7.04789	9.38306	9.07478	7.52271	6.69038	9.56645	8.91847
Gmfg	6.39636	4.44187	3.5932	3.6379	5.25994	3.57181	1.54818	4.88459	5.60745	4.692	1.56269	4.94165	5.36182	7.4554	1.57076	6.15247	6.87752	7.43668	4.54154	6.55884	6.71497	7.33491	2.92229	6.50816
Retnla	3.34999	1.57637	1.24201	3.29228	6.3994	0.96707	6.18673	1.29287	7.05396	5.96428	1.15688	9.7278	7.69086	8.22492	1.16894	8.81332	7.92907	0.8639	7.14008	8.34691	7.08388	7.28136	1.08153	7.99875
Blnk	8.34191	6.37391	5.08459	3.83332	6.61576	1.48136	3.77526	2.60959	6.89197	1.52039	4.31417	5.21456	7.39205	8.97157	1.66194	6.69903	9.60296	9.91638	6.70828	6.77428	9.46772	9.48519	4.72682	6.74915
Hist1h4d	8.91042	10.0784	8.82883	9.153	8.72893	9.13496	9.46938	9.44813	8.39466	10.0546	9.54159	9.68968	8.63307	7.98622	9.04311	8.84182	6.21838	5.60614	6.69447	6.43609	7.99405	7.51562	8.91204	8.51306
Cks2	6.2888	7.91084	6.28553	6.13224	6.24501	7.28614	6.52399	6.69576	6.3948	8.01221	6.24966	6.78934	6.74481	5.82168	6.21333	5.55405	5.64024	5.23356	5.82552	5.06766	4.53928	5.02911	6.75806	5.62539
Nsl1	5.94419	7.74282	5.46081	7.57899	6.84195	7.31543	6.1313	4.32839	5.90001	8.01509	7.46966	6.97698	5.9756	5.99909	6.80286	6.01981	6.00867	5.98954	7.19553	5.86836	6.09525	5.66801	7.41562	6.4477
Cnr2	6.02718	0.755329	0.170054	0.305352	3.4205	-0.0636049	0.0796885	0.212808	5.65676	-0.0256725	0.0981775	0.0477576	2.52913	5.37312	0.108382	0.126298	6.33293	6.22957	0.31596	3.41157	6.94442	6.31723	0.0342275	4.54685
Lilrb4a	3.94361	3.57896	0.87626	2.76365	3.2056	0.737748	0.82046	0.903591	2.5804	2.209	0.831655	4.89909	2.82587	5.4719	0.837882	3.21443	4.90974	5.30428	2.44382	5.83785	1.83833	5.98461	0.793433	5.6149
Gpr84	8.50284	6.01835	5.52278	4.10802	6.55053	1.2232	2.21997	1.53909	7.25367	4.35733	4.89024	3.73666	6.98916	8.66966	1.41802	1.43866	9.49646	9.86367	6.24794	5.33952	9.61776	9.68134	5.35769	4.69418
Gm8995	5.58361	3.61968	7.63072	5.62654	5.8395	1.36724	5.42037	1.61614	6.4534	1.39984	1.50984	1.46443	7.02996	6.8305	3.6648	7.14856	7.07601	7.07442	4.06323	5.41556	7.4726	7.55805	5.73543	6.92544
Arhgap22	5.61102	3.23312	4.68566	3.91567	4.11551	3.08195	3.97361	4.49712	5.07792	4.75006	5.09593	3.91054	4.42904	6.21022	3.39284	1.56426	7.33037	7.1833	4.85122	4.7223	6.64074	6.4376	1.5053	3.73358
Sox11	10.6947	11.7523	10.523	10.1217	11.2284	10.76	10.6417	10.3207	10.2721	11.9221	10.2979	10.2091	10.6825	9.21184	10.8395	9.61845	9.6763	8.43979	10.1303	9.6221	9.07146	8.1416	10.2591	9.50311
Srrm4	6.03844	6.67175	6.57524	4.78104	7.22774	6.8185	7.06942	5.64932	5.69519	7.47976	7.52831	6.78915	5.71805	5.45429	5.95976	5.51035	6.19994	4.84618	5.97515	5.4308	6.06986	5.36453	6.973	6.18523
Lrrc51	2.56471	5.27224	6.3353	6.84085	4.4739	6.89952	7.38476	7.90135	1.58553	6.4237	6.67065	8.13159	2.65187	4.12763	6.89307	6.0165	4.18418	3.89015	6.54326	5.88087	3.88154	3.41666	6.54401	6.58005
Plekhd1	0.485238	5.15111	6.85248	7.48082	0.289593	4.83408	7.33737	8.42587	0.261621	6.18929	2.39103	6.94967	0.235155	1.27315	6.59767	5.73294	3.71485	3.3532	6.06593	6.13582	0.777555	0.550415	6.37238	6.52511
Cryba4	6.14136	4.2766	1.02964	4.26553	3.63418	0.843956	4.19235	1.0653	4.66283	0.872966	0.970809	3.53804	4.0904	5.79613	3.76724	5.45039	6.59191	6.81762	1.15325	3.76347	6.52085	6.55555	0.919708	2.56592
Hes6	8.56451	10.4811	10.6462	10.9788	9.24274	10.5462	10.8346	11.0729	8.79067	10.9338	10.2111	10.864	8.50343	8.93575	10.4844	10.2841	8.71029	8.47655	10.3396	9.98095	8.32445	8.22164	10.3414	9.99728
Usp51	5.90335	6.86292	8.64087	8.42072	5.50931	7.17579	8.48261	8.36121	6.11262	7.7384	8.15198	8.06203	5.97199	4.76906	8.19876	8.4077	5.01425	4.38581	7.91998	7.65442	5.3509	4.42326	7.66855	7.43952
Lpar5	6.38584	5.31523	4.8811	1.56432	4.17695	1.2575	5.04809	1.4829	5.27318	4.50873	3.1611	1.34488	5.25116	6.82792	4.03544	5.15051	7.30335	7.49227	2.96508	5.1824	7.16011	7.08407	4.73682	4.12818
Nnat	11.153	12.0368	12.6058	12.895	11.6439	12.7564	13.1738	13.6684	11.2875	13.6664	12.6888	14.2314	11.2971	10.9689	12.5456	12.3752	10.5771	9.91081	12.4529	12.2319	10.6079	9.68303	12.5256	12.2719
Cenpm	5.77532	8.19667	4.91744	6.92648	6.71682	8.07545	6.72191	7.03763	6.50606	8.78181	6.68636	7.19231	7.05448	5.98556	6.61144	2.8204	5.79644	3.02767	6.30679	5.70699	5.44727	4.00739	6.6288	6.11693
Cst7	4.11248	0.54585	0.735792	0.818991	4.0968	2.44236	3.54026	2.16425	4.53551	0.626646	0.69411	2.45353	3.23071	5.8967	1.54656	0.710202	4.94956	5.88468	0.825764	1.54415	4.98952	5.32712	0.65857	2.84309
Dok1	7.00805	5.40192	7.33866	7.74006	6.10894	6.22186	7.92949	7.26673	6.65258	5.4602	7.04544	7.31763	5.89835	7.79428	7.03343	7.91614	8.12734	8.32925	7.12774	7.07582	8.09551	8.01824	6.11423	7.17876
Hist1h2ae	5.74761	7.13443	5.03791	5.2564	5.15184	6.41206	4.85442	5.47372	5.45021	7.34157	5.43769	5.80078	5.60153	5.09835	5.63163	4.89774	3.46994	2.88512	4.9654	3.46423	4.53303	3.86104	6.36222	5.51021
9930111J21Rik1	4.61927	3.1455	4.12795	3.63948	5.14017	4.13792	4.5909	1.58343	4.87677	1.45027	4.35464	3.80195	4.29948	5.49962	2.20589	1.53238	6.40135	6.42441	3.4617	4.94488	6.28927	6.12621	3.32113	4.51005
Sp110	5.87125	4.17403	4.03627	3.85326	5.19086	4.95492	3.61414	2.97865	5.11197	4.86931	3.90244	1.7742	5.4787	6.61976	4.12821	4.33699	6.71167	6.97808	4.52378	5.22554	6.80794	6.57184	4.4933	4.66669
Ccdc153	0.621199	6.18535	5.11792	7.84297	0.388004	9.11846	6.8976	9.61692	0.354165	9.24234	5.37998	9.86432	2.7471	2.56938	4.69172	7.00087	0.876848	2.8628	6.46775	7.2695	0.960478	3.90467	7.57195	6.88029
Rbm47	7.19023	4.27107	1.29715	4.95943	4.63423	2.25131	3.25971	1.33632	5.30172	2.31543	3.29526	2.75487	5.58872	7.03485	1.2417	5.54835	7.37763	6.92063	3.23447	5.07855	7.12273	7.69387	3.17196	5.58528
Gm1673	7.42059	8.58443	8.56713	8.00999	7.79442	9.02805	9.59775	9.24521	7.53367	9.2408	9.39689	9.24514	7.1794	7.02847	8.49964	8.0221	6.40493	6.09085	7.66433	8.00771	7.2844	6.98645	8.60553	7.84762
Lilra5	5.44356	3.24359	0.789855	3.6537	3.26195	0.604689	0.716547	0.825219	3.64167	0.633741	3.60284	0.691136	3.366	6.35082	0.739605	4.44704	6.44561	6.08557	0.912214	4.71931	6.05243	6.43485	0.68045	4.84044
Naip5	5.54222	2.65772	0.310498	0.414257	3.85228	0.139328	0.243004	0.342952	3.84753	0.166347	0.256688	0.219531	3.96686	5.28205	0.264268	0.277625	4.34269	5.80125	0.422519	2.12874	5.20655	6.11998	0.209647	2.51953
Csf2rb2	6.00999	4.48855	0.869004	0.996712	4.88157	4.60965	0.785698	0.908992	5.1229	0.690848	0.802603	0.756681	4.58925	6.2878	0.811965	6.02703	6.58335	6.57875	2.96305	4.48152	6.9319	7.09608	0.744455	3.5454
Ncf4	5.89353	3.3691	1.00398	1.13502	4.02349	0.786983	0.918539	1.045	4.87083	4.2205	4.55258	3.35158	5.10895	5.97913	0.945474	4.43741	7.25307	7.60216	3.54956	5.55194	7.22481	7.04896	0.876252	4.6308
Ang	7.36048	5.66176	6.22531	4.67584	6.23247	6.21779	3.99046	5.69561	6.64193	6.76388	3.47442	5.77414	6.70733	8.27613	4.90674	6.91926	8.57919	8.75224	5.57548	6.96809	8.49366	8.78313	4.936	6.78878
Slfn2	7.2128	3.78833	5.17844	5.75659	6.52181	4.56682	4.60189	2.04892	6.69501	1.85143	6.25541	5.24739	7.25878	7.95135	4.73537	6.51253	8.29711	8.72305	6.11833	8.13411	7.04189	8.07602	5.92504	6.74192
Spef2	1.70065	5.44928	6.83792	6.95201	3.96672	6.81867	6.34881	7.81119	1.83391	7.11339	6.82577	8.45093	1.04292	4.02583	6.33853	6.55752	4.58666	4.11367	5.94845	6.44084	2.09718	2.90879	7.08283	6.34286
H2-Ab1	7.26096	1.71704	5.58375	6.60836	8.29842	1.82228	4.06463	7.09185	7.74013	5.98583	3.37228	6.86242	9.57965	8.00897	5.44974	6.65479	9.86431	6.94598	7.90048	6.44374	8.87128	7.15589	3.26029	6.97783
Iqck	4.73672	5.96832	7.30961	7.95122	4.59935	6.335	7.64369	8.63567	4.93667	7.0474	7.34493	8.42216	3.63029	4.39574	7.47327	6.5344	5.02648	4.51409	7.18254	7.0762	2.84093	3.84065	6.98193	7.28831
Gm1966	5.20741	1.43533	4.68426	1.13893	4.36015	0.918362	0.998253	1.93948	3.939	0.938762	1.00911	5.00467	3.65664	6.34271	2.54492	3.16934	5.68671	2.89559	2.88767	4.20518	4.11135	5.24031	0.972081	5.77475
Amy1	3.2735	2.43727	5.39187	5.04055	5.00104	1.48237	5.92258	6.32094	3.41401	6.56462	5.5333	5.10034	4.38672	1.39377	4.59093	5.01164	3.85012	3.49396	4.77861	3.29592	2.01627	3.73247	3.57127	4.39579
C5ar2	7.42027	6.16962	1.27161	4.57768	5.66406	1.02362	1.17438	1.31814	6.21611	4.83099	1.19415	1.1404	6.27301	7.96726	3.16211	5.992	7.71508	7.97262	3.7795	4.62426	8.77758	8.11817	4.39873	6.28316
2610203C20Rik	7.11756	8.49306	9.68806	9.5739	7.76308	9.66406	11.0986	10.9148	6.09068	8.95552	9.6277	9.86353	6.57336	7.30235	9.83281	9.44841	6.2758	5.65798	9.114	9.13174	7.54323	6.34287	9.71754	9.65284
Spc24	6.63493	8.60301	5.87131	7.7446	7.45003	8.04406	6.76639	7.49924	6.84421	9.09267	7.32913	8.0295	7.33314	6.45831	7.05451	5.36179	6.06877	5.26723	7.22067	6.01433	5.91465	4.33626	7.66219	6.35036
Mex3a	6.72358	7.50185	5.75969	6.71293	7.57621	7.06474	7.91588	6.75281	6.52066	7.37431	6.3984	6.84053	6.77506	5.77306	6.91028	6.40532	6.38526	4.85906	7.20371	6.08856	5.37117	4.88425	5.99953	6.42601
Cass4	5.68915	3.57893	2.38498	2.09325	1.69035	3.73096	2.56056	3.60243	4.10184	0.791702	3.62514	0.851406	4.28946	5.60344	0.901982	5.26424	6.788	7.29164	4.87354	0.900424	7.01351	6.18402	0.840273	3.66248
Mafb	11.0247	8.12118	8.43585	7.6974	8.86137	8.27203	8.5693	7.41726	9.55448	7.30625	7.54418	7.09084	9.50854	10.1079	7.40113	8.12388	11.5942	11.7267	8.40989	8.24024	11.3585	11.4776	7.73622	8.48733
Ttll9	2.89259	2.4724	4.57237	6.54915	3.88867	6.18566	4.10185	7.17056	3.2916	4.32138	4.48033	7.27437	2.87323	1.81849	4.76446	6.25777	0.973675	1.63999	6.06363	5.18771	1.02587	0.867812	6.21932	4.9565
Ism1	5.0035	3.24785	5.46291	4.88867	5.44845	3.46252	3.19054	4.29333	5.72995	2.81275	5.51941	4.78331	6.25311	4.58597	3.99936	4.47498	5.98515	5.93316	6.13206	5.64036	5.7546	5.80351	6.48157	5.68854
AW112010	6.06367	5.13667	4.82939	4.85407	7.46015	4.88302	6.31146	4.762	6.27332	4.68105	3.62122	4.83181	7.19941	6.72651	5.83426	4.10663	6.50046	7.51314	6.10883	6.16133	6.52649	6.89988	5.5663	5.78859
Cenpw	5.32551	7.10728	5.88568	6.64599	5.7948	6.61651	6.34816	6.79599	6.14117	7.76881	6.56921	6.80993	5.74065	4.94664	6.36257	6.77637	4.49681	4.19001	6.81578	5.77861	4.64059	4.22816	6.46486	5.50848
Selenoh	8.08063	9.89085	8.72193	9.16951	8.97327	9.77026	9.08866	9.19842	8.39916	10.2433	8.74494	9.40519	8.5796	8.32954	9.01421	8.43311	8.16523	7.73485	9.0113	8.21712	7.9899	7.76452	8.95628	8.4224
Ass1	3.91131	6.41213	7.79854	8.35997	4.87725	6.43773	7.92177	7.99618	4.83386	6.54079	7.30357	8.14913	4.48135	5.0648	8.02848	7.58272	4.09471	4.96842	7.11655	7.03263	4.98599	4.91351	7.50197	6.98678
Ighm	8.70249	7.65266	5.71366	5.6044	7.92597	3.24372	4.20629	2.29173	7.84568	2.07035	4.4782	7.28037	8.05559	9.84602	4.26211	6.71678	10.5986	10.9873	7.40995	8.68796	10.0067	10.2169	5.96072	8.23229
Ppil6	3.21396	5.67324	7.85279	7.94058	4.43187	7.11618	8.43918	8.40378	3.41825	7.09898	7.53209	8.32619	1.364	4.30618	7.7912	7.72523	3.95832	4.35993	7.06704	6.84292	4.69596	3.8513	6.79624	7.00965
Ifi47	5.29959	5.91419	6.61855	5.35633	7.45141	6.2035	6.03572	7.57627	6.92745	3.17941	4.94734	6.0346	7.40594	8.11281	6.35495	7.37036	7.13388	7.71151	6.17136	7.56071	6.27775	7.63959	6.95637	6.90162
Tgtp2	4.49078	4.62849	5.7032	4.66646	5.84844	4.96851	4.99243	5.57288	5.59406	4.48221	5.68516	4.20145	5.87109	6.12704	5.29009	3.41422	5.99107	6.21615	5.25628	5.57105	6.02105	6.04361	5.62063	5.87741
Naip2	6.50279	4.08232	5.27421	1.11165	4.41103	0.755305	1.80054	1.01973	5.56483	0.79057	0.908081	0.859825	5.47701	6.58055	2.93299	0.935229	7.1726	7.35694	3.54711	5.377	6.83159	7.38826	3.57147	5.1011
Capn3	6.87482	2.98767	5.16431	1.51389	6.05983	5.15692	2.58941	1.40958	6.54425	6.26805	1.2825	5.7413	6.51781	8.03349	5.36086	1.31344	8.64539	8.795	5.78762	5.6744	8.90867	8.80531	1.21275	3.35045
Ccr5	10.6232	7.92669	6.65638	5.865	8.12704	1.8146	3.08511	2.10442	8.48814	7.67207	3.11649	1.92828	8.69766	9.9155	5.07042	2.01103	11.3553	11.5782	7.1251	7.4969	10.9898	10.9886	4.84698	6.00735
Ms4a6c	6.01657	4.14498	3.22785	4.59319	3.59443	1.05018	2.02275	1.30924	4.16029	4.71011	1.19923	5.43612	5.42933	7.7893	3.77026	7.19293	6.33321	6.6283	1.41098	6.38255	7.10683	7.41466	1.13939	7.2781
H2-DMb1	7.57176	5.78225	2.57137	1.93097	6.09822	5.43923	4.03525	5.19419	6.58758	6.09872	4.29059	1.68875	6.81873	7.64919	5.22122	5.42784	8.63448	8.84588	6.24083	6.34273	8.41005	8.42397	3.94381	5.32941
Kifc1	5.45781	6.15368	4.74758	5.18977	4.29164	4.8054	3.69895	4.64537	4.83911	4.15569	5.23882	4.9996	5.41121	1.18208	2.95215	2.47073	2.53536	1.23302	1.46846	1.35285	1.26596	1.89172	4.69449	4.05734
Gm15503	6.75102	4.60421	2.48644	2.21067	4.2973	3.35374	1.09224	2.08025	3.93888	1.01803	3.96845	2.59839	5.20785	6.19853	2.70292	2.41626	6.0099	6.62113	2.22573	3.69775	6.40212	6.5767	2.57503	3.49975
2610307P16Rik	5.48159	5.05402	2.21022	3.65504	5.58886	4.53972	3.3996	5.66256	3.31052	5.77173	3.30168	3.81951	4.29555	3.23918	4.72966	4.04357	3.11147	3.19232	4.04653	3.16652	1.45479	1.38777	1.49497	3.68507
C030005K06Rik	3.09301	5.49543	8.15008	7.44933	3.07548	6.44299	8.49207	8.06301	2.10306	5.8618	7.32704	7.73003	3.12454	4.10826	7.50405	7.53377	3.84947	3.4175	6.69964	6.43259	3.28004	3.235	6.60138	6.88939
Plxna4os1	4.65343	3.57299	1.10813	3.08522	4.1739	0.994008	3.30715	2.38472	4.07702	1.01118	1.07092	1.04593	3.51307	4.95913	1.07609	2.55458	5.7161	5.96599	3.47161	3.65847	5.1664	5.29463	1.03938	3.57682
BC064078	2.82439	6.4069	8.6451	8.04087	4.10623	7.35519	9.03563	8.73366	4.75132	6.61439	8.54243	8.47948	3.31549	5.11753	8.02398	7.71927	5.22197	5.10928	8.20573	7.92318	1.95394	4.85767	7.31066	7.60373
Gm15261	3.06952	4.02359	2.19164	2.95713	5.25073	4.9528	2.9222	0.982065	4.34695	5.43783	4.9701	4.4269	5.46018	2.57941	0.930625	0.939182	0.821904	1.73236	1.03652	0.929749	2.49357	2.72946	0.896407	2.55342
Gm11266	4.65813	6.54066	7.39747	8.08044	5.73954	7.2455	8.64778	8.36673	4.05275	6.80707	7.10036	7.62581	4.56353	5.03186	7.76508	7.305	5.0138	3.41783	7.49281	6.8932	4.22128	4.62686	6.90031	7.2117
Bcl2a1b	6.00506	3.91534	2.05738	3.09361	4.38435	2.14699	3.58468	2.93155	4.6582	1.02441	3.49207	3.08074	4.6347	6.56393	1.12964	3.99685	6.9135	7.17128	3.37333	3.95626	6.77594	6.84109	1.07063	4.48964
Nwd2	4.43388	4.04511	5.11452	3.82585	3.08456	3.15232	3.16429	2.10877	4.51577	1.26175	6.2946	5.59973	1.09005	2.07068	3.06046	4.38236	3.10019	1.21424	4.4658	1.31771	3.55998	5.15333	3.5325	3.90678
Kcne1l	6.2077	8.64261	9.72863	9.9161	6.92759	8.98753	10.1469	9.74492	7.0094	8.93515	9.58937	9.77002	6.35541	7.12954	9.64648	9.40041	6.65997	6.17322	9.39825	9.10097	6.53411	5.65531	9.6744	9.57961
Ugt1a7c	7.19305	5.50904	4.0782	4.66213	5.22622	1.06562	1.20959	1.34757	5.92511	1.10323	1.22852	1.17707	5.01325	7.24426	3.69773	5.88791	8.12359	8.23283	5.06536	6.25745	7.94223	7.85441	4.57506	6.34933
BC035044	7.14446	4.9585	5.72288	1.001	5.53627	0.577309	0.741252	0.89425	5.23244	0.620625	0.762463	0.704649	5.24467	7.66219	0.774175	0.794748	7.69579	8.28723	4.82961	5.54866	7.79138	8.01274	3.79901	3.76431
Snrpe	8.56662	10.1854	10.3986	9.55148	9.37623	10.3299	10.5613	10.3403	8.8845	10.7663	10.1491	10.2568	9.0186	9.09833	10.2172	9.89113	8.40417	8.29538	9.50747	9.10807	8.66483	8.2606	9.78839	9.50178
Vgll3	1.67954	1.76146	2.74722	3.30059	3.94687	1.95676	0.747577	0.804102	3.25989	1.3607	2.20779	1.8441	7.56865	4.30389	1.51203	0.766738	2.47146	3.36281	2.22858	0.75853	3.85086	2.76843	0.729545	2.56443
Phf11b	4.56236	3.03808	1.10802	1.17735	3.37234	1.00418	2.67869	1.12921	3.78335	4.24552	1.78774	2.80711	4.03867	5.28591	1.07864	1.08703	4.97589	5.98261	1.18307	3.32478	4.86053	5.12659	2.6034	4.27314
Pou3f2	7.99529	9.50372	10.5537	10.5106	8.5393	10.1811	11.3655	11.163	7.92662	9.92627	10.4134	10.3907	7.46388	8.15902	10.5974	10.5061	7.30832	6.50876	9.80018	9.79525	7.70413	7.95364	9.63326	9.91957
Fam181a	5.57412	7.28907	9.68195	9.93782	4.96119	8.52313	10.3694	10.6527	5.84001	8.10646	9.739	9.70316	4.20055	5.90744	9.64413	9.39826	5.34257	5.32465	9.16913	9.12166	4.79414	4.96512	8.5558	9.41402
Gm26775	4.80303	6.18616	8.89753	8.66833	5.35141	6.88388	8.83144	9.17008	3.69127	6.12807	8.21497	8.56191	2.90161	4.49978	8.77479	8.98902	4.22582	2.74604	7.09348	7.36419	5.07332	4.39187	7.42673	7.71498
Gm26523	4.25616	6.24214	8.45857	8.09669	4.66926	6.7732	8.95213	9.08594	5.19975	6.68784	7.66825	8.21954	4.5509	4.39656	8.42738	8.02554	3.82074	2.32743	6.53068	6.65359	3.96429	3.50246	6.52726	7.19973
Mir9-3hg	8.06918	9.50238	11.66	11.4667	8.37558	10.1859	11.6813	11.5324	8.81255	9.88811	11.2035	11.0377	7.60964	8.29292	10.5823	10.6683	7.84218	6.86972	10.3585	10.338	7.8109	7.70642	9.69406	10.4328
Gm26803	5.24868	7.01844	8.06184	7.29089	5.90057	6.86681	8.05772	8.0591	4.92741	6.6319	7.46042	7.32646	5.97844	4.4429	7.54586	6.76085	4.10043	2.39951	5.71097	6.60498	4.78812	2.233	6.64874	7.1427
Gm26520	5.35112	1.23793	4.07242	0.903593	2.86957	0.707236	3.35855	0.850136	3.32397	0.725293	0.787736	0.761678	3.47162	5.33445	2.93356	0.802642	4.80099	4.28801	2.93445	2.03363	5.16899	5.82276	0.754833	2.6924
Mir124a-1hg	5.09696	5.51988	5.35931	3.99009	5.39129	5.6154	6.22743	4.80006	4.88727	5.88171	6.11816	6.16815	4.407	4.06513	3.50593	1.96152	3.70568	3.69039	3.84987	2.86111	4.95907	4.25856	5.60165	4.71534
9630001P10Rik	1.57185	4.50125	6.4231	6.18271	3.59052	6.78408	7.47924	6.92582	2.58785	4.92271	6.14836	5.6289	0.912849	3.24044	7.08826	6.70361	2.93021	2.73406	6.08029	6.26188	2.87788	1.11287	5.68545	6.61128
Gm17750	7.12608	9.14232	9.0974	9.02209	8.45494	8.79305	9.62506	9.42388	7.3809	8.71839	8.79551	9.24533	7.60547	6.74497	8.85099	8.44696	6.85738	5.97653	8.23339	8.14897	6.40843	5.61235	7.94078	8.53908
Lockd	6.19122	7.41897	5.34309	6.25672	6.61297	6.70532	5.8519	6.48656	5.71013	6.89288	5.79316	5.75887	6.40986	4.83206	6.08916	4.89554	5.1275	4.89662	5.68104	5.16951	4.99403	4.37078	6.489	5.28953
Kctd12	9.59806	7.95812	7.69188	7.32785	8.14069	7.2082	7.94929	6.93362	8.77093	8.47068	8.06696	7.68009	8.48195	9.62632	7.65513	8.61549	10.1001	9.9064	7.20539	7.85197	10.1203	10.1223	8.29769	7.86846
Mir124-2hg	6.77104	8.03966	9.39482	9.33122	6.84601	8.60647	10.2	10.177	6.96964	8.5267	9.38463	9.07988	5.942	6.53839	9.20662	8.91635	5.94204	5.04685	8.5386	8.73571	6.90016	6.20512	8.51438	8.68147
Gm29508	2.22912	4.97219	7.01223	6.99747	3.22748	6.22167	7.80945	8.08921	3.98022	5.51943	6.65859	7.63478	1.30636	3.42224	6.64679	7.20454	3.8962	2.60651	6.26757	6.35698	1.37622	2.87244	6.12492	6.55554
Hist1h3i	4.80513	6.134	4.12603	4.59922	4.35157	4.61314	4.03065	4.936	4.40571	6.03274	4.85458	5.24976	4.55561	3.54543	3.84279	2.2566	2.68483	1.54925	3.75142	1.64106	2.79143	2.45683	3.79163	3.66884
5033404E19Rik	3.59548	4.84516	4.56099	5.00702	5.38285	4.78908	3.87741	4.10453	4.24915	5.16242	3.05574	3.82313	4.48642	3.19701	4.44617	5.22592	3.42103	3.62284	4.08468	3.51795	4.43145	3.25075	3.28453	3.85174
Gm37783	5.36304	5.86898	4.86989	5.2895	6.45773	5.48819	5.39552	4.00198	5.01545	5.85869	6.18269	5.73811	5.85988	4.21514	6.4174	5.05932	4.12567	1.82975	3.17388	4.13083	3.87237	3.9086	4.30476	3.46398
Gm38158	5.2111	3.55318	3.31813	0.902221	3.35202	0.646521	0.740689	0.834162	3.78187	0.670757	0.753341	0.719101	3.79675	5.11075	0.760371	2.91463	6.21607	6.34862	3.85585	3.64264	5.58282	5.94361	0.710055	4.06425
Gm37606	5.89312	6.78161	7.64345	7.10514	6.12119	7.24632	8.74041	8.19438	4.39837	7.195	6.62936	6.84049	5.10147	5.70817	7.70968	7.09653	4.93052	4.7069	6.23128	6.63366	5.62445	5.12755	6.05228	5.78243
Gm43341	2.67409	3.32574	2.68345	3.03157	1.99	3.94135	4.25895	3.42884	1.88128	0.927773	4.077	2.00671	1.11986	0.890887	1.50224	0.955599	0.909276	0.908136	1.69503	1.50062	2.68918	2.06008	0.938154	1.46422
Gm42993	6.28281	6.54269	7.09848	7.15877	7.07562	7.47182	7.88983	7.86587	4.89972	6.91975	6.23043	6.71604	4.99512	5.00633	7.99562	7.48335	4.6688	4.05261	5.68403	5.76916	5.10803	3.41856	6.34774	6.15524
Gm42888	3.59027	2.96861	1.67357	1.83021	1.66092	4.93332	4.41033	4.19733	0.942269	4.64931	5.24989	4.69925	1.08766	0.781152	1.60444	0.908968	1.91055	0.816278	0.986824	2.00343	3.78761	1.86597	2.85325	2.44214
Gm35040	6.89027	8.17626	8.94778	9.00572	7.1175	8.23763	9.14759	9.15914	7.02202	8.77194	9.05834	9.29989	6.89956	6.37851	9.00328	9.07239	6.14548	4.96793	8.69525	8.20467	7.10679	4.81346	8.57259	8.79574
Gm45179	3.61055	4.33567	2.47355	2.92796	3.51949	4.38566	5.41293	3.8652	1.16659	5.63996	0.946502	5.29436	0.72211	1.2552	0.950954	0.958855	2.61971	2.48088	1.04904	2.37496	2.86107	3.02987	3.51607	1.62925
Gm44860	6.74902	2.25432	0.572644	1.8251	5.04626	0.368231	1.98445	0.61128	4.79335	0.400544	0.508481	0.464114	5.31579	5.84256	0.517527	2.68196	5.3022	5.53386	2.39533	2.0313	6.53099	6.92232	0.452305	3.57154
Gm45200	2.3622	5.31908	7.67376	7.37345	4.47716	7.09018	9.14229	8.85061	3.97016	6.11525	7.52175	7.49843	3.18141	4.39037	7.33511	7.59571	3.8657	1.4939	6.47396	6.53567	2.88067	3.61175	6.55554	7.22993
Gm45396	3.10018	5.00648	6.85736	7.3434	2.76845	7.4852	7.94761	8.75761	2.42725	7.73754	6.41314	8.87644	0.876847	3.99002	7.21961	7.349	1.27317	2.84727	6.83232	6.67071	3.18949	3.14347	6.96482	6.59622
RP23-116C19.1	4.6022	1.84119	0.324009	0.429953	3.33192	0.148946	0.255029	3.01299	3.27337	0.176609	0.269019	0.231026	3.6139	4.26161	0.276767	0.29042	4.88555	5.72214	2.52811	2.95723	6.57372	6.55935	0.220916	0.243659
RP23-203D1.2	-0.214674	-0.184027	-0.0980537	-0.0503663	3.07539	-0.156858	2.1141	0.768819	1.83871	1.76268	-0.117354	1.87691	3.42809	2.83598	-0.114679	-0.10993	-0.174594	-0.176259	-0.0444181	-0.115165	-0.159545	-0.2036	-0.133623	2.09157
Clec10a	3.22908	4.24673	3.09815	4.21228	2.52349	0.669354	2.30198	0.982602	2.79747	6.19713	0.851763	6.86176	2.84742	8.13849	0.863361	8.46715	5.71225	5.41449	5.18367	8.07985	3.39149	7.59806	0.779308	8.21055
Aldh1a2	6.35584	5.50778	1.02465	1.18217	7.46274	10.1424	2.98396	1.07406	7.12168	8.93762	0.942452	0.885515	7.09571	6.68593	4.74195	0.974473	5.58103	2.70546	3.87326	5.16048	5.83932	3.4624	5.13924	5.40403
Alx3	4.34574	4.86265	1.9818	1.21876	6.40565	7.04989	1.04792	1.14668	5.91658	4.02395	1.06127	1.02515	6.25284	5.28496	3.10655	1.08181	4.06828	4.13591	3.48996	3.65958	4.86817	5.68848	5.24679	2.58992
Grm2	5.25153	6.05041	5.97646	5.39332	5.86024	7.64114	2.19992	3.58218	6.52896	6.1774	6.7877	5.86955	5.78162	3.71104	3.69682	5.09657	2.53843	2.25953	1.65766	1.49823	5.09444	5.20491	3.67798	3.47301
Slc22a6	4.84628	5.10635	0.862763	1.02454	7.43924	9.11681	1.74568	0.913839	7.51876	8.94576	0.776991	0.716895	6.94649	6.9924	6.13527	1.82512	5.95235	4.04357	1.03724	2.31667	6.79858	5.61778	4.30916	0.736959
Tfap2b	1.54863	0.476722	0.613704	0.675143	4.77492	5.64365	1.33897	0.63254	4.55027	4.42907	0.583261	0.562832	4.43843	3.45615	0.587489	1.3935	1.44339	2.64485	2.88182	2.09602	2.02341	1.81343	2.68402	0.56957
Tbx15	3.32906	4.41738	0.788364	0.880764	5.74576	4.74629	0.729604	0.817007	5.22276	5.70536	2.98282	0.70944	6.00007	3.62912	4.60858	0.759605	0.59501	4.12301	0.888221	2.99858	3.70285	5.3086	0.700993	0.720034
Cntn3	4.81489	2.96233	5.97616	7.5556	2.63129	4.79082	5.98547	2.70766	5.18745	6.96125	6.62033	5.07911	4.74865	5.65239	1.89805	6.74848	7.42003	7.1275	8.1686	6.39557	6.11624	6.37221	7.78665	6.76585
Rubcnl	7.36186	5.87518	3.90479	5.85316	5.32163	1.23548	1.37406	4.70632	5.74192	5.10931	1.39237	4.8829	6.16536	7.00059	1.40252	5.35052	8.24228	8.06087	4.99688	5.54054	8.3767	8.13682	1.32943	5.50388
Nkx6-1	2.3256	1.02298	0.493596	0.513742	1.51843	2.5917	0.984407	0.499633	2.12315	0.469577	0.484106	0.477921	3.1445	2.14975	0.485404	1.57889	1.41283	0.456885	2.01386	0.485168	2.49542	1.09031	0.476325	0.479944
Slfn8	6.73881	5.88052	3.21217	5.99968	4.96864	6.28242	4.47036	5.01121	5.60947	1.49878	1.60264	1.55963	5.08242	6.61297	5.4081	6.72437	7.91484	7.85029	5.3403	5.67723	7.29834	7.72504	1.54826	5.8033
Mgl2	5.21114	0.94338	1.30539	5.42782	5.27773	1.06725	2.86013	1.35018	4.8301	6.94439	2.09295	6.60743	6.31339	7.89966	1.24141	7.06347	6.96605	5.32234	6.24674	7.94696	6.13337	7.64323	1.16551	8.09784
Kcns3	3.38239	0.845688	5.99307	1.1388	3.81139	0.912038	6.2299	4.49772	3.78044	0.93308	6.21317	2.45345	5.75373	4.76528	3.52912	2.58339	3.50484	0.864848	4.03697	2.98078	2.80489	0.796679	3.57689	4.51712
Cfap43	7.3633	7.30711	6.44779	8.61409	7.68965	8.40215	6.42786	9.18819	7.15523	8.86214	4.73834	9.54311	8.14938	6.57417	7.6701	7.38669	7.22693	7.26255	7.56771	6.78923	7.25657	6.53403	7.76825	7.73487
Tlr9	4.77728	3.73368	1.67442	4.58246	3.4965	0.737656	0.803799	1.72712	3.54903	1.4401	0.812817	0.788482	4.23058	4.8396	0.817841	2.94143	3.38126	3.85702	2.33384	0.816929	5.95155	5.06625	0.782091	1.54676
Foxc2	3.06614	1.90145	1.02887	1.0813	4.66529	5.13664	4.04384	3.70639	4.61408	2.65583	1.00349	0.986697	5.13985	3.53049	2.33751	1.01322	1.41607	2.43752	1.08567	1.00635	3.80881	3.33265	1.96227	3.05755
Fancb	1.83014	5.09251	3.79171	6.16207	4.80924	4.33444	5.09305	6.49758	4.8747	7.16621	4.99552	5.47461	4.45992	5.73448	6.78476	7.17014	5.84379	5.85149	6.18447	5.48051	5.35885	4.23711	6.49318	6.4917
Adgb	0.421559	2.06808	4.32	4.60522	-0.452915	3.66479	0.0191019	5.63356	1.14128	3.53651	0.0338817	6.24437	-0.490457	3.49522	2.01924	0.0564368	-0.156634	2.98564	0.210696	3.82658	-0.103224	-0.268635	-0.0170626	4.4878
Wdr86	4.51113	1.33237	0.945535	1.91503	4.18931	6.48024	2.34482	0.96751	3.70182	4.22644	0.909919	0.885939	4.65082	4.18529	3.76656	0.923654	2.85122	2.62128	1.0229	2.38723	3.69071	3.64797	4.42673	1.6225
Hydin	1.18411	1.04233	0.547486	5.54834	3.79193	6.88409	0.457924	6.88214	2.35573	5.95431	5.54757	7.82669	2.47843	0.11016	3.89599	1.55489	2.17051	0.233015	3.8089	4.18633	0.306683	0.101913	3.95787	5.11356
Dsc3	-1.02064	-0.874644	-0.41867	2.95808	-1.19026	-0.762675	3.05124	6.43563	-1.21487	3.10974	-0.527768	9.7155	-1.23826	-0.957025	-0.512136	-0.484808	-0.834225	-0.841231	-0.203309	4.43899	-0.773177	-0.96492	6.35656	3.34579
Sphk1	3.36776	2.4541	3.32238	2.71337	3.21231	5.83217	4.32651	3.2775	3.79333	5.19394	3.19376	3.67923	3.56462	2.94891	2.15711	1.32082	2.06967	1.27682	1.36198	1.31711	3.37208	1.87885	1.30434	1.30955
Aox3	5.23182	4.99878	0.645182	0.761482	5.0711	7.32059	1.51681	0.681382	5.02533	6.99385	0.585579	0.544776	5.53861	4.90043	3.8608	0.608703	0.397686	4.5642	0.770806	4.08024	3.91279	0.294748	4.57236	1.494
Nlrp1a	5.22644	0.119951	0.364593	0.464865	2.36247	0.201785	0.299937	0.395853	3.38877	0.227206	3.84883	0.277579	3.967	3.59651	0.32025	0.333038	5.44145	5.94119	1.6119	1.80971	5.64624	5.81509	0.268186	3.8955
Ear2	3.25543	0.435519	0.560345	0.617059	3.38668	0.475083	3.14008	0.577691	3.57457	0.487826	2.02103	3.16203	6.11239	0.409295	0.536272	0.54315	4.94463	0.446847	4.16167	0.535568	3.81187	2.29743	0.508816	2.54213
Ctla2b	4.6442	3.4309	4.29288	3.39794	5.83593	5.07065	4.34888	1.88895	5.66095	1.76465	1.8261	3.87927	6.08251	6.27995	5.98	4.97678	5.3856	5.18541	6.1341	5.41392	5.25987	5.21589	5.38842	5.26719
Tbx3os1	2.92875	2.68227	0.872402	0.911938	4.50829	3.74408	1.45087	0.884361	3.25944	0.823742	0.853389	0.840852	4.6085	3.59124	2.31695	0.860666	1.53992	2.94699	2.40646	3.38216	3.57474	0.772182	0.837598	1.43642
Pou3f1	9.04275	7.91191	7.68156	9.61695	5.72381	7.99415	7.66425	7.21706	7.81548	8.45129	8.56867	7.41627	7.20393	7.92837	6.23861	8.58996	9.24389	9.1601	10.1762	9.50335	9.04749	8.93104	9.9965	9.41667
Gm29214	2.77109	2.08696	3.22199	2.27286	2.00437	3.90693	3.61404	3.51437	1.90757	2.90575	3.69088	2.75408	1.32081	1.54537	2.2813	2.30238	1.62036	1.34738	2.28456	2.94321	3.6376	2.17021	1.36481	1.36811
Gm42602	5.02778	0.485858	0.629687	0.695165	3.2039	0.531321	1.3681	2.31606	3.35638	0.545998	0.597414	0.575837	3.48643	4.72999	3.2192	2.77134	3.88288	4.92517	0.700554	0.601074	5.08358	4.71681	0.570198	0.582945
Gm43879	3.17492	3.28325	1.80327	1.44017	2.14084	3.53199	2.49354	2.52088	1.59991	1.41358	2.37676	2.9385	1.4578	2.03922	3.17603	3.78969	1.62461	1.62085	1.44126	1.76242	3.10185	2.46911	3.12032	1.73681
Lpo	4.34419	4.16565	7.17612	4.92686	4.27408	6.1806	8.09947	7.63962	4.64781	5.59377	7.8548	7.67143	0.882878	3.77008	7.4047	7.34463	3.89084	1.248	6.37224	6.74585	1.31775	1.12608	5.92176	6.7535
Serpinb8	2.10825	0.651627	3.47557	3.87689	0.835684	3.35126	0.857703	0.967028	2.76747	5.20645	0.872606	4.58766	0.386639	7.10841	3.89675	5.82877	5.35026	4.16681	4.48981	6.22377	4.34807	6.17616	0.821465	6.55046
Rwdd3	4.29853	5.36975	6.26479	7.11639	4.31474	5.83987	7.85684	7.44402	4.87616	6.85022	6.51994	7.56977	2.94099	4.80354	6.12702	6.12811	3.78495	3.57373	6.46166	5.81779	3.15998	4.31195	4.71826	6.31491
Svopl	1.49327	0.640111	-0.422112	-0.24808	2.89184	10.6368	1.9946	2.03162	-0.970996	-0.683741	-0.517077	1.06134	-0.148752	1.39315	-0.50347	-0.479682	-0.752033	-0.75648	-0.234649	-0.505931	0.844554	0.45461	-0.603419	1.09085
Zkscan2	5.309	6.38514	7.34135	6.81456	6.01878	6.12364	7.53106	7.39567	5.79455	5.8334	7.19181	7.86249	4.19939	5.89626	6.32708	7.34597	4.60818	2.74345	6.69127	5.51741	4.66071	2.54927	6.2436	6.81168
Scn7a	-0.0957469	3.31025	5.41326	3.28802	1.73582	5.64052	0.242672	6.10535	1.31153	5.68863	5.67473	7.14277	0.499898	-0.0444582	0.267049	1.35461	0.0602234	2.34434	4.38249	4.70614	0.11478	-0.0509385	0.204488	1.78155
Cntn5	3.80249	5.77265	6.09295	3.8775	4.20101	3.99434	4.5283	3.44407	4.54783	5.6719	5.58048	5.1439	2.02062	1.15882	2.01544	3.1349	2.06374	1.20771	2.71308	1.32344	2.15841	3.63104	4.34473	4.20591
Slc22a2	-2.11191	-1.83883	-1.22451	-1.01229	2.08308	7.5891	-1.37052	-1.15672	-2.42339	3.93405	-1.34031	-1.42313	3.26488	-2.00821	-1.32372	-1.29471	-1.75498	-1.76935	-0.995912	-1.32672	0.4055	-2.02068	-1.4456	-1.39531
Ak7	0.328169	3.8833	4.38305	6.64545	1.02911	6.68241	4.01702	7.89939	0.0892821	6.3784	6.3067	9.10452	0.0609438	0.407375	3.7726	4.93437	0.561151	4.27533	5.7828	6.4454	4.16155	0.397526	6.37727	6.40497
Fam92b	1.32234	3.27265	4.47217	4.98159	1.33036	5.45896	5.92304	6.14915	0.699236	5.81501	4.38116	7.26548	0.686733	2.67002	5.5149	4.87432	0.943966	1.58977	5.05467	3.13944	2.61381	3.61	5.58667	4.81659
Tigd3	5.4308	5.22693	5.83158	6.16722	5.76411	6.08589	5.99541	5.76079	5.72976	5.70469	6.6869	6.12281	4.19348	3.31943	6.27366	2.07969	4.23453	5.16726	5.67667	5.28212	2.43868	4.30298	5.8578	5.50196
Kcng4	1.95117	4.9284	8.68363	8.21485	3.39708	8.09069	9.85809	9.64267	3.93447	8.35432	8.81006	8.46496	5.55706	6.6033	9.0806	9.56588	5.50722	4.00624	8.38395	8.58225	5.47146	5.00799	7.50507	8.81474
Pcdhb10	6.22401	6.8765	8.03132	7.72958	6.40284	7.93275	8.02625	8.03296	7.08513	7.45412	7.88664	6.90515	5.12492	7.79723	7.33281	9.01207	5.44748	5.90865	6.77146	7.50702	5.39133	5.27136	7.29021	7.33653
Npas4	1.5589	2.53933	3.8429	1.08315	1.34573	2.368	2.29225	1.64917	2.0254	3.43428	3.93993	3.42515	1.09022	0.997498	1.04681	1.04975	1.01201	2.22922	1.08537	2.13405	3.24344	3.22324	4.65614	1.83909
Cd109	3.09134	4.963	6.08303	6.28344	0.707435	6.1094	5.65952	6.66623	0.686826	8.03298	5.21129	8.22521	4.63728	4.81096	6.36927	6.39728	1.03763	3.47215	4.72942	5.23003	1.09936	0.910106	5.53033	6.05529
Rd3	3.68993	4.49707	6.2	7.65041	4.25371	4.50441	5.93345	7.59403	0.653112	5.86221	4.96437	8.73713	0.632125	3.65175	6.24653	6.59632	2.87426	4.02787	5.39202	5.87284	1.09479	0.893721	7.11065	6.27827
Klk6	1.43997	6.24461	7.62797	8.22952	1.28005	6.28988	7.3346	4.54792	4.28236	1.74848	7.55198	6.90496	3.16249	5.57447	8.43595	8.8757	7.5846	6.10925	10.3059	8.60743	6.26065	6.03226	9.70681	8.91149
Tg	-0.617021	-0.615116	-0.602278	-0.589399	-0.618706	0.469187	-0.610804	-0.598168	0.30933	-0.61269	-0.609287	-0.611406	-0.619097	-0.616249	-0.608284	-0.606529	-0.614499	-0.614609	-0.588404	-0.608465	0.0856796	0.315751	-0.611653	-0.611092
Colq	0.968786	3.8306	7.89162	4.18078	0.806386	5.51016	7.87907	7.1055	5.12378	5.53315	5.93596	6.41497	1.1369	5.88781	7.54204	7.92349	4.35215	3.48569	7.75505	8.21094	1.22782	2.94479	5.22115	6.73449
Mrgprh	1.28088	1.66396	-0.035972	-0.0168562	1.8408	-0.0584695	-0.0454268	-0.0311465	0.858951	-0.0552388	-0.0435726	-0.0485343	2.46483	1.17077	-0.0425318	-0.040674	-0.0648681	-0.0654596	-0.0134435	-0.0427212	0.357701	1.49791	-0.0498155	0.978341
Spag8	1.85875	5.53247	6.78955	7.71759	1.47995	7.20571	7.17527	8.41783	0.714854	8.06417	7.02113	8.82909	0.691782	2.96096	6.38007	6.35822	4.0126	4.48399	6.472	6.26177	1.19224	2.25304	6.59638	6.65857
Gm15601	3.75562	4.25458	5.89843	3.76787	3.31785	3.71788	6.67841	5.60996	2.78282	1.19889	4.9312	3.52288	1.68	2.868	5.40364	5.27796	1.14423	1.14079	4.47836	3.52514	1.17529	3.34953	3.59505	4.56654
Gm19582	5.65215	2.97712	2.01971	4.8596	1.71382	1.80491	3.55097	4.08665	2.28408	1.38672	1.41573	2.23414	3.46416	2.6391	1.9601	2.59	3.97431	4.25295	2.86105	3.07957	3.70312	4.66942	4.11124	3.80634
Gm37079	3.33251	5.00729	6.21979	6.19173	4.05552	6.70591	8.45718	8.119	0.684562	4.71581	6.03547	6.08667	0.664946	2.73361	6.86867	6.5022	2.68016	1.73341	5.42443	6.05491	1.10546	3.84346	5.18984	5.49588
Gm37018	4.43921	5.94787	6.81998	6.77319	4.92795	6.0886	6.86159	7.81889	4.28055	4.51999	6.52339	5.97628	1.13072	4.70719	6.76374	6.80554	1.41491	1.4092	5.34912	5.68401	2.10455	3.22789	6.39808	5.82157
