# Supplementary material for: Inhibition of Trpv4 rescues circuit and social deficits unmasked by acute inflammatory response in a Shank3 mouse model of Autism
Source: Mol Psychiatry. 2022 Jan 12;27(4):2080–94. doi: 10.1038/s41380-021-01427-0 (PMC9126815; doi:10.1038/s41380-021-01427-0)
Supplement: Supplementary file 5 — Supplementary table 3 [file 41380_2021_1427_MOESM5_ESM.xlsx]

## Sheet: Table_3 Gene expression heatmap
	baseMean	log2FoldChange	lfcSE	stat	pvalue	padj	ensembl	wcs.X	logwcs	Scr	Sh
8430408G22Rik	20.6449	3.27486	2.43785	1.34334	0.179162	0.528418	8430408G22Rik	3.00674	1.5882	0.574052	1.72603
A230001M10Rik	23.4176	3.55863	1.20326	2.95748	0.0031016	0.0585665	A230001M10Rik	4.00313	2.00113	0.377996	1.51317
A430108G06Rik	30.4784	-1.25597	1.40763	-0.89226	0.372253	0.712965	A430108G06Rik	0.280349	-1.83471	3.15729	0.885141
Adamts18	201.347	-1.9021	0.321519	-5.91598	3.3e-09	1.81e-06	Adamts18	0.319156	-1.64767	14.5426	4.64138
Adamts7	24.6836	-3.57581	1.94999	-1.83376	0.0666903	0.326188	Adamts7	0.19131	-2.38601	2.77604	0.531085
Adcy4	28.6641	4.18861	1.98358	2.11164	0.0347172	0.236551	Adcy4	4.44792	2.15313	0.377996	1.6813
Adcy7	91.0779	3.71622	0.764215	4.8628	1.16e-06	0.000258919	Adcy7	4.70235	2.23338	0.997639	4.69125
AI467606	46.6861	3.25632	1.1713	2.7801	0.0054342	0.081879	AI467606	3.40442	1.76741	0.818992	2.78819
Alox12	16.2157	2.59742	1.30828	1.98538	0.0471025	0.274724	Alox12	3.00674	1.5882	0.382701	1.15068
Alox5	218.51	2.43416	0.457083	5.32543	1.01e-07	3.91e-05	Alox5	2.97259	1.57172	5.5087	16.3751
Aplnr	38.0999	7.74417	1.37662	5.62551	1.85e-08	8.72e-06	Aplnr	53.39	5.7385	0.0629994	3.36354
Arap3	41.058	2.20793	1.91679	1.15189	0.249366	0.606817	Arap3	3.21024	1.68268	1.44899	4.65159
Arhgap25	47.1017	3.44638	0.765363	4.50294	6.7e-06	0.000819086	Arhgap25	4.27354	2.09543	0.755992	3.23077
Arhgap29	353.433	3.19243	0.528776	6.03739	1.57e-09	1.03e-06	Arhgap29	4.15114	2.05351	4.85095	20.137
Arhgap30	87.7786	7.01884	0.918722	7.63978	2.18e-14	4.1e-11	Arhgap30	34.6567	5.11506	0.188998	6.55005
Arl11	10.014	5.80461	1.76928	3.28077	0.00103523	0.0291103	Arl11	13.1563	3.71768	0.0433756	0.570661
Asb10	17.4704	5.53593	1.68888	3.27786	0.00104596	0.0293114	Asb10	4.44792	2.15313	0.125999	0.560432
AU021092	56.4805	3.81612	3.71745	1.02654	0.304636	0.656908	AU021092	4.9175	2.29793	1.13399	5.57639
Bin2	39.2704	5.66384	1.3826	4.0965	4.19e-05	0.00300886	Bin2	5.73686	2.52026	0.251997	1.44567
C1qtnf2	4.37623	3.6434	2.96052	1.23066	0.218448	0.572992	C1qtnf2	4.16318	2.05769	0.0956753	0.398314
C3ar1	330.741	3.6326	0.545747	6.6562	2.81e-11	3.09e-08	C3ar1	5.16763	2.3695	3.84296	19.859
C5ar1	318.517	4.91435	0.995312	4.93749	7.91e-07	0.000183241	C5ar1	8.61138	3.10624	1.90853	16.435
Casr	112.963	3.729	1.0363	3.59837	0.000320223	0.0122511	Casr	4.42428	2.14544	1.43139	6.33288
Cbr2	471.192	3.36132	0.929996	3.61434	0.000301109	0.0118012	Cbr2	2.95787	1.56456	10.3668	30.6635
Ccdc81	60.3707	-1.90955	1.04178	-1.83296	0.0668079	0.32635	Ccdc81	3.2025	1.6792	0.314997	1.00878
Ccl24	88.6839	4.46667	1.04031	4.2936	1.76e-05	0.00165418	Ccl24	6.22883	2.63896	0.94499	5.88619
Ccl3	21.9365	4.08985	2.37596	1.72134	0.0851882	0.370877	Ccl3	2.83423	1.50296	0.39038	1.10643
Ccl4	20.9641	6.87387	1.8318	3.75253	0.000175056	0.00831137	Ccl4	3.5125	1.8125	0.0629994	0.221285
Ccnb2	93.8694	-2.45565	0.690496	-3.55636	0.000376033	0.0137977	Ccnb2	0.340845	-1.55281	6.36241	2.1686
Cd163	540.874	3.62553	0.750419	4.83134	1.36e-06	0.000284108	Cd163	3.76999	1.91456	10.3234	38.9191
Cd200r1	36.5397	7.68135	1.50862	5.09165	3.55e-07	9.56e-05	Cd200r1	28.8025	4.84812	0.0629994	1.81454
Cd300a	98.4476	4.0633	1.00855	4.02884	5.61e-05	0.00377283	Cd300a	4.8577	2.28027	1.12777	5.47835
Cd300c2	64.2433	4.10934	1.18576	3.46558	0.000529093	0.0176351	Cd300c2	3.84033	1.94123	0.94499	3.62908
Cd33	174.782	3.96459	0.497805	7.96415	1.66e-15	4.39e-12	Cd33	9.01311	3.17203	1.1481	10.348
Cd40	14.1923	3.59889	2.47084	1.45654	0.145242	0.482899	Cd40	3.57113	1.83638	0.347005	1.2392
Cd48	90.2525	4.26671	1.02071	4.18014	2.91e-05	0.00235908	Cd48	5.39718	2.43221	1.00799	5.4403
Cd79b	11.2611	4.03703	2.51336	1.60623	0.108223	0.421492	Cd79b	6.93863	2.79465	0.191351	1.32771
Cd86	128.396	3.74694	1.10011	3.40598	0.000659275	0.0207355	Cd86	4.00977	2.00352	1.57498	6.31532
Cdkn1a	766.59	-2.15813	0.347477	-6.21086	5.27e-10	4.35e-07	Cdkn1a	0.346477	-1.52917	48.3638	16.7569
Cfap44	156.041	-3.13117	1.04242	-3.00375	0.00266675	0.0539026	Cfap44	0.346085	-1.5308	8.56791	2.96522
Cfp	252.732	3.22573	0.702648	4.59081	4.42e-06	0.000607046	Cfp	3.3869	1.75996	5.63883	19.0981
Clec4a1	44.2554	4.21468	1.02412	4.11542	3.86e-05	0.00284979	Clec4a1	6.79741	2.76498	0.520507	3.5381
Clec4a3	102.799	4.00909	0.988138	4.05721	4.97e-05	0.00341398	Clec4a3	4.43933	2.15034	1.69165	7.50979
Clec4n	115.907	4.72647	1.01483	4.65741	3.2e-06	0.000491447	Clec4n	6.24484	2.64267	1.08439	6.77185
Cmah	37.0681	3.4672	2.30838	1.50201	0.133095	0.464495	Cmah	4.25873	2.09042	0.997639	4.24868
Cntnap4	53.4757	-2.43332	1.3542	-1.79686	0.0723578	0.339755	Cntnap4	0.344941	-1.53558	3.08697	1.06482
Col12a1	14.9014	-2.38915	2.04781	-1.16668	0.243339	0.600803	Col12a1	0.231891	-2.10848	1.90853	0.442571
Col20a1	90.1485	3.57195	0.761378	4.69143	2.71e-06	0.00044431	Col20a1	3.7956	1.92433	1.08439	4.11591
Csf2rb	37.6718	3.95393	1.07801	3.6678	0.000244649	0.0101949	Csf2rb	6.66043	2.73561	0.382701	2.54895
Dab2	1879.47	2.65498	0.339788	7.81363	5.56e-15	1.22e-11	Dab2	2.9581	1.56467	34.5703	102.262
Dennd1c	9.88888	3.47139	2.89975	1.19713	0.231254	0.588056	Dennd1c	0.175625	-2.50943	0.251997	0.0442571
Dnah9	176.566	-3.64534	0.811911	-4.48983	7.13e-06	0.000847594	Dnah9	0.307344	-1.70207	7.05593	2.1686
Ebf3	0.971133	-2.22602	3.96044	-0.562064	0.574072	0.83772	Ebf3	0.15097	-2.72767	0.251997	0.0380441
Ecscr	26.6988	3.08044	1.57021	1.9618	0.0497853	0.282671	Ecscr	9.20582	3.20255	0.347005	3.19446
Edn3	47.16	3.6593	1.07501	3.40397	0.000664131	0.0208215	Edn3	3.62528	1.85809	0.650634	2.35873
Ehd4	426.294	3.19725	0.483913	6.60708	3.92e-11	3.98e-08	Ehd4	5.05124	2.33664	5.94246	30.0168
Epha10	3.93618	2.30667	2.13253	1.08166	0.279404	0.63462	Epha10	3.51459	1.81336	0.0956753	0.336259
F730043M19Rik	19.1063	-1.85263	1.70174	-1.08867	0.2763	0.631057	F730043M19Rik	0.326938	-1.61291	2.05702	0.672519
Fanca	32.3163	-4.65821	0.960805	-4.84823	1.25e-06	0.000269035	Fanca	0.0917625	-3.44595	2.48756	0.228264
Fbln7	263.586	-2.60976	0.556405	-4.6904	2.73e-06	0.00044431	Fbln7	0.341098	-1.55174	10.8989	3.71759
Fcer1g	418.521	3.06078	0.824177	3.71374	0.000204219	0.00905839	Fcer1g	3.41346	1.77123	7.43392	25.3754
Fcgr1	81.4335	4.35183	1.17976	3.68874	0.000225369	0.00953554	Fcgr1	3.43817	1.78164	1.08439	3.72832
Fcgr3	581.821	3.63832	0.85717	4.24457	2.19e-05	0.00193452	Fcgr3	3.6772	1.87861	7.05593	25.9461
Fes	50.14	3.51352	1.88732	1.86164	0.0626536	0.316057	Fes	5.48423	2.45529	1.04101	5.70916
Fgd2	79.7692	3.4815	0.892559	3.90059	9.6e-05	0.00558446	Fgd2	3.47231	1.7959	1.25999	4.37507
Fli1	157.422	2.82933	0.461798	6.12677	8.97e-10	6.96e-07	Fli1	3.52019	1.81565	3.20979	11.2991
Folr2	55.0334	3.52199	1.09366	3.22035	0.00128032	0.0340019	Folr2	3.14953	1.65514	0.954263	3.00548
Foxf1	12.1193	5.16739	1.49036	3.46721	0.000525883	0.0175788	Foxf1	14.2333	3.8312	0.0629994	0.896692
Foxf2	56.2919	4.89744	1.00862	4.8556	1.2e-06	0.000264026	Foxf2	5.43492	2.44226	0.251997	1.36959
Foxo6	37.7726	1.92036	1.24454	1.54304	0.122822	0.446469	Foxo6	3.15259	1.65654	1.08439	3.41864
Foxq1	34.3625	5.32274	1.19158	4.46696	7.93e-06	0.000918573	Foxq1	10.1398	3.34195	0.191351	1.94025
Frk	3.27585	4.13783	3.12295	1.32498	0.185179	0.535478	Frk	7.02918	2.81336	0.0478377	0.336259
Ggt5	29.3233	4.25899	1.53333	2.77761	0.00547597	0.0822267	Ggt5	3.00437	1.58706	0.430539	1.2935
Gimap1	19.7581	3.23072	1.97292	1.63753	0.101519	0.406169	Gimap1	6.22709	2.63856	0.377996	2.35382
Gimap6	55.273	3.15839	0.852408	3.70525	0.00021118	0.00905839	Gimap6	3.39102	1.76172	0.818992	2.77722
Gja4	41.811	3.10359	1.52677	2.03278	0.0420745	0.259748	Gja4	7.34432	2.87663	0.692993	5.08956
Gm30329	5.28199	-1.90394	3.77743	-0.50403	0.61424	0.855748	Gm30329	0.245875	-2.024	1.25999	0.309799
Gm37180	4.42181	-4.59981	2.90541	-1.58319	0.113379	0.431466	Gm37180	0.0780556	-3.67935	0.566994	0.0442571
Gm42721	9.77228	-5.77685	1.83892	-3.14144	0.0016812	0.0397683	Gm42721	0.117083	-3.09439	0.377996	0.0442571
Gm42770	14.2431	-4.75155	2.03846	-2.33096	0.0197556	0.174886	Gm42770	0.0416458	-4.58569	2.1254	0.0885141
Gm44831	3.53722	-3.33634	3.10263	-1.07533	0.282228	0.637158	Gm44831	0.35125	-1.50943	0.251997	0.0885141
Gm45182	13.4331	-4.6212	1.4001	-3.30062	0.000964715	0.027621	Gm45182	0.137827	-2.85907	0.81324	0.112086
Gm5431	35.0071	6.73513	1.4548	4.62959	3.66e-06	0.000531421	Gm5431	16.3031	4.02708	0.0956753	1.55981
Gm5607	662.148	-1.61002	0.197126	-8.16745	3.15e-16	1.39e-12	Gm5607	0.327669	-1.60969	50.2735	16.4731
Gpr160	74.3553	6.5618	0.956478	6.86038	6.87e-12	9.06e-09	Gpr160	29.8209	4.89825	0.130127	3.8805
Gpr182	4.4696	-4.62657	2.18476	-2.11765	0.0342044	0.235383	Gpr182	0.201293	-2.31263	0.188998	0.0380441
H2-Aa	31.4473	5.33958	1.37335	3.888	0.000101074	0.00572563	H2-Aa	6.89428	2.7854	0.251997	1.73734
H2-Eb1	11.15	2.94994	1.07811	2.73623	0.00621482	0.0893261	H2-Eb1	4.16615	2.05872	0.173502	0.722837
Hhat	47.645	-2.64366	1.00961	-2.61849	0.00883209	0.109769	Hhat	0.329493	-1.60168	3.06161	1.00878
Hk3	87.0202	5.06553	0.989304	5.12029	3.05e-07	8.53e-05	Hk3	7.79006	2.96163	0.629994	4.90769
Hlx	25.5041	4.11561	1.13945	3.61193	0.000303928	0.0118685	Hlx	4.83104	2.27233	0.314997	1.52176
Hpgd	332.802	2.81062	0.347899	8.07885	6.54e-16	2.16e-12	Hpgd	4.069	2.02468	5.29195	21.5329
Hrct1	13.7297	3.36587	2.48667	1.35356	0.175875	0.52425	Hrct1	4.19466	2.06855	0.39038	1.63751
Icam2	53.2672	2.92842	1.32091	2.21697	0.0266249	0.205734	Icam2	7.17554	2.84309	0.881991	6.32876
Ier5l	83.8184	2.11699	1.17064	1.80841	0.0705435	0.336017	Ier5l	2.9886	1.57947	2.34405	7.0054
Ifi207	82.5139	3.75779	1.12694	3.33451	0.000854494	0.0253449	Ifi207	3.40203	1.76639	1.43139	4.86964
Il10ra	100.565	3.83866	1.10133	3.48547	0.000491266	0.0167119	Il10ra	3.05467	1.61102	1.25789	3.84245
Il23a	58.0066	2.72691	0.674363	4.04369	5.26e-05	0.00356146	Il23a	2.9505	1.56096	1.25999	3.71759
Il2rg	19.314	3.80139	1.9141	1.986	0.0470336	0.274724	Il2rg	0.298228	-1.74551	0.382701	0.114132
Inmt	4.567	1.95231	3.78695	0.515535	0.606179	0.852744	Inmt	3.3224	1.73223	0.303629	1.00878
Irf5	99.4876	4.56823	0.961239	4.75244	2.01e-06	0.00036339	Irf5	3.97612	1.99136	0.650634	2.587
Itga2b	25.8847	-3.63482	1.23518	-2.94275	0.00325307	0.0602428	Itga2b	0.342649	-1.5452	1.29162	0.442571
Itga8	8.64509	2.89596	2.70496	1.07061	0.284343	0.638972	Itga8	3.2025	1.6792	0.314997	1.00878
Itgal	15.5092	5.09415	1.48497	3.43047	0.000602537	0.0193973	Itgal	7.82247	2.96762	0.130127	1.01791
Kcnn4	101.971	-2.13022	0.451281	-4.72039	2.35e-06	0.000404241	Kcnn4	0.347564	-1.52465	6.45808	2.2446
Lad1	9.05092	5.64042	1.88131	2.99812	0.00271647	0.0546219	Lad1	6.0388	2.59426	0.0629994	0.380441
Lcp1	699.557	3.3033	0.730156	4.52411	6.07e-06	0.000762416	Lcp1	2.87828	1.52521	11.5919	33.3647
Lepr	14.8009	6.36744	1.64033	3.8818	0.000103687	0.00578186	Lepr	12.645	3.6605	0.0629994	0.796627
Lipg	18.9265	-2.23337	1.61512	-1.38278	0.166731	0.512648	Lipg	0.282194	-1.82524	1.48297	0.418485
Loxl2	2.41168	-3.68601	3.92639	-0.938779	0.347844	0.691833	Loxl2	0.0600189	-4.05844	0.737385	0.0442571
Lrr1	7.58806	-4.39426	1.83649	-2.39275	0.0167228	0.158112	Lrr1	0.323011	-1.63034	0.173502	0.0560432
Lrrc25	20.5107	4.12578	1.52778	2.7005	0.00692347	0.0952069	Lrrc25	3.82621	1.93591	0.347005	1.32771
Lrrc6	37.483	-2.5035	1.32214	-1.89353	0.058288	0.304209	Lrrc6	3.0194	1.59426	0.0629994	0.19022
Lsr	99.0045	3.26475	0.637996	5.11719	3.1e-07	8.53e-05	Lsr	3.62328	1.8573	1.00799	3.65223
Lst1	40.6262	3.51971	0.749354	4.69699	2.64e-06	0.000441126	Lst1	4.18302	2.06454	0.563883	2.35873
Ly6c1	526.077	3.70026	0.495386	7.46946	8.05e-14	1.18e-10	Ly6c1	3.96836	1.98854	5.29195	21.0003
Ly86	197.939	3.00936	0.317389	9.48161	2.5e-21	3.3e-17	Ly86	6.17758	2.62704	2.38566	14.7376
Lyz2	1981.24	4.4049	0.847527	5.19735	2.02e-07	6.51e-05	Lyz2	4.47367	2.16146	14.2272	63.6477
Mall	10.4406	5.86855	1.73361	3.38516	0.000711358	0.0219374	Mall	15.5045	3.95462	0.0433756	0.672519
Mecom	36.6344	4.9245	1.08541	4.53698	5.71e-06	0.000728215	Mecom	7.14198	2.83632	0.303629	2.16851
Miat	38.3301	-3.73452	1.17658	-3.17405	0.00150328	0.0372265	Miat	0.219923	-2.18493	2.03865	0.448346
Mmp2	241.599	-1.99734	0.415247	-4.81	1.51e-06	0.000297339	Mmp2	0.337667	-1.56633	17.9141	6.04901
Mrc1	1739.27	3.88461	0.836208	4.6455	3.39e-06	0.000507721	Mrc1	5.09965	2.3504	22.4252	114.36
Ms4a4a	103.59	3.37847	1.07561	3.14098	0.00168381	0.0397683	Ms4a4a	3.76631	1.91315	1.47477	5.55444
Ms4a6b	161.421	3.48923	1.10499	3.15771	0.00159016	0.0386722	Ms4a6b	3.14653	1.65376	2.39398	7.53273
Ms4a7	247.497	4.61999	1.00007	4.61965	3.84e-06	0.000551484	Ms4a7	6.57814	2.71768	1.99528	13.1252
Msr1	82.2929	5.6411	0.986601	5.71771	1.08e-08	5.48e-06	Msr1	11.5775	3.53325	0.433756	5.02182
Mtfr2	7.60629	-2.43223	1.4526	-1.6744	0.0940516	0.390742	Mtfr2	0.313245	-1.67464	0.607258	0.19022
Myo1f	95.6921	5.14226	1.4371	3.57821	0.000345952	0.0129355	Myo1f	3.71619	1.89382	0.818992	3.04353
Myocd	1.15968	2.43138	3.95276	0.61511	0.538482	0.819852	Myocd	4.215	2.07553	0.0629994	0.265542
Nos3	126.511	2.87435	0.481464	5.97003	2.37e-09	1.41e-06	Nos3	3.60092	1.84836	1.70098	6.1251
Otud7a	101.685	1.8289	1.20356	1.51957	0.128619	0.456658	Otud7a	3.6007	1.84828	2.64597	9.52735
Pf4	380.25	4.04306	0.758972	5.32702	9.98e-08	3.91e-05	Pf4	5.07744	2.3441	4.72794	24.0058
Pglyrp1	53.6508	3.35458	0.614923	5.45529	4.89e-08	2.23e-05	Pglyrp1	5.33707	2.41605	0.563883	3.00948
Pif1	21.0586	-3.57512	1.35167	-2.64497	0.00816984	0.104591	Pif1	0.274891	-1.86307	1.44899	0.398314
Pik3ap1	156.25	3.79751	1.04943	3.61865	0.000296142	0.0117514	Pik3ap1	4.69022	2.22966	2.14198	10.0464
Pik3cg	253.06	3.52906	0.684396	5.15646	2.52e-07	7.55e-05	Pik3cg	6.53102	2.70731	3.16642	20.68
Pou2f3	5.51599	4.91719	2.85315	1.72343	0.0848113	0.370058	Pou2f3	6.47606	2.69512	0.0478377	0.309799
Prkg2	7.74472	-1.12353	2.5063	-0.448282	0.653949	0.874074	Prkg2	0.306097	-1.70794	1.73502	0.531085
Psrc1	44.3945	-2.50608	0.767772	-3.2641	0.00109812	0.0305784	Psrc1	0.341757	-1.54896	2.33098	0.796627
Ptafr	42.1077	5.36291	1.24281	4.31514	1.6e-05	0.00153671	Ptafr	9.02144	3.17336	0.303629	2.73917
Ptpn6	134.193	4.85637	1.19563	4.06177	4.87e-05	0.00338321	Ptpn6	4.16677	2.05893	1.25999	5.25008
Ptprb	524.141	2.88246	0.472119	6.10537	1.03e-09	7.25e-07	Ptprb	3.17892	1.66854	9.239	29.37
Rapsn	17.8487	3.01528	0.977277	3.08539	0.00203283	0.0456205	Rapsn	3.69867	1.88701	0.347005	1.28345
Rerg	25.0154	-0.0536588	2.02483	-0.0265004	0.978858	0.994531	Rerg	0.347179	-1.52625	4.16406	1.44567
Ret	53.2139	4.03342	1.5345	2.62849	0.00857642	0.108086	Ret	4.58949	2.19833	0.94499	4.33702
Robo4	85.1305	4.46544	1.51816	2.94134	0.00326796	0.0602428	Robo4	3.05295	1.6102	1.13399	3.46201
Runx1	67.362	4.28129	1.09133	3.92301	8.74e-05	0.00529468	Runx1	3.9949	1.99816	0.818992	3.27179
Scarf1	29.8438	3.94684	2.02856	1.94563	0.0516986	0.287206	Scarf1	4.44073	2.1508	0.478377	2.12434
Sema3g	41.6264	7.14809	2.14845	3.32709	0.000877579	0.0258553	Sema3g	49.0977	5.61758	0.0867512	4.25929
She	87.5635	3.02466	1.58924	1.90321	0.0570129	0.300956	She	4.58059	2.19553	2.03865	9.33824
Ska3	45.8738	-3.09541	1.18106	-2.62087	0.00877045	0.109364	Ska3	0.308384	-1.6972	2.72675	0.840884
Slamf9	13.3513	3.50409	2.48174	1.41195	0.157965	0.500955	Slamf9	4.84653	2.27695	0.347005	1.68177
Slc16a14	11.6945	-1.75689	1.78107	-0.986422	0.323926	0.673419	Slc16a14	0.311873	-1.68097	1.25789	0.392303
Slc35f2	33.8166	5.07035	1.50306	3.37334	0.00074261	0.0227947	Slc35f2	3.38173	1.75776	0.314997	1.06523
Slc38a1	2555.61	-1.8898	0.287048	-6.58355	4.59e-11	4.33e-08	Slc38a1	0.342315	-1.5466	161.261	55.202
Slc40a1	777.152	3.94081	0.477414	8.25451	1.53e-16	1.01e-12	Slc40a1	5.30552	2.40749	7.05593	37.4354
Smagp	58.504	4.11832	1.04279	3.94931	7.84e-05	0.00488247	Smagp	4.6553	2.21887	0.563883	2.62504
Snx20	13.8135	2.36953	1.70792	1.38738	0.165326	0.511694	Snx20	3.22171	1.68782	0.382701	1.23295
Sox17	97.7281	5.17458	1.42193	3.63913	0.000273555	0.0110348	Sox17	4.64523	2.21575	0.818992	3.80441
Sox18	127.731	4.45878	0.747592	5.96419	2.46e-09	1.41e-06	Sox18	6.08526	2.60532	0.818992	4.98377
Spi1	138.222	3.97338	1.07112	3.70957	0.000207613	0.00905839	Spi1	4.52689	2.17852	1.34464	6.08705
St6galnac2	27.0079	3.43751	1.16104	2.96072	0.00306919	0.0584564	St6galnac2	3.47231	1.7959	0.503995	1.75003
St8sia6	15.095	4.97498	2.0656	2.40849	0.0160185	0.154322	St8sia6	19.916	4.31586	0.0956753	1.90547
Stab1	1662.19	3.29206	0.79825	4.1241	3.72e-05	0.00279294	Stab1	3.60066	1.84826	28.8448	103.86
Tac2	40.6499	-3.51659	2.49742	-1.40809	NA	NA	Tac2	0.0470361	-4.41009	12.2319	0.575342
Tagap	17.9327	3.34931	1.1811	2.83576	0.00457168	0.0744957	Tagap	3.28907	1.71768	0.347005	1.14132
Tbx18	8.89525	3.31186	2.65559	1.24713	0.21235	0.566568	Tbx18	3.32134	1.73177	0.251997	0.83697
Ticrr	13.6227	-2.3886	2.11026	-1.1319	0.257676	0.614412	Ticrr	0.340107	-1.55594	1.56152	0.531085
Tmem200b	26.5738	2.50551	1.6971	1.47634	0.139851	0.474646	Tmem200b	2.90367	1.53788	0.94499	2.74394
Tmem26	4.9844	-0.831601	3.08381	-0.269667	0.787417	0.928122	Tmem26	0.269176	-1.89338	1.04101	0.280216
Tnfaip8l2	67.846	3.54311	1.09913	3.22355	0.0012661	0.033966	Tnfaip8l2	3.30545	1.72485	1.19699	3.95658
Trpv4	99.3819	3.26264	0.563117	5.79389	6.88e-09	3.63e-06	Trpv4	4.90351	2.29381	1.57498	7.72295
Tshr	154.44	-1.83966	0.343763	-5.35154	8.72e-08	3.71e-05	Tshr	0.32207	-1.63456	11.3399	3.65223
Vav1	103.331	5.66369	1.34096	4.2236	2.4e-05	0.00208776	Vav1	6.70307	2.74482	0.629994	4.22289
Xlr	4.22193	3.75884	2.13259	1.76257	0.0779736	0.352961	Xlr	3.57113	1.83638	0.0867512	0.309799
Zc3h6	82.8845	-2.04836	0.441112	-4.64362	3.42e-06	0.000507721	Zc3h6	0.266231	-1.90925	6.64943	1.77028
Zfp366	19.1123	3.43979	2.41646	1.42348	0.154597	0.496357	Zfp366	3.33778	1.73889	0.520507	1.73734
